# Supplementary material for: Presence versus absence of CYP734A50 underlies the style-length dimorphism in primroses
Source: eLife. 2016 Sep 6;5:e17956. doi: 10.7554/eLife.17956 (PMC5012859; doi:10.7554/eLife.17956)
Supplement: Supplementary file 2. — DOI: http://dx.doi.org/10.7554/eLife.17956.024 [file elife-17956-supp2.txt]

>AT1G13710_KLU
ATGTCTCCGGAAGCTTACGTTCTGTTCTTTAACAGTTTTAACCTCGTAACCTTCGAAGCCTTTGCTTCAGTCTCACTTAT
CATAGCCACAGTTGCTTTCTTGCTCTCACCAGGTGGGCTCGCATGGGCCTGGACCGGGTCATCCAAGAGTCGGGTTTCGA
TTCCAGGACCATCTGGTTCTCTTTCCGTCTTCTCCGGCTCCAATCCCCACCGTGTTCTCGCCGCTCTTGCTAAACGCTTC
AAGGCCTCTCCGTTGATGGCGTTCTCAGTTGGGTTTTCGCGTTTCGTTATCTCTAGTGAACCGGAGACGGCTAAAGAGAT
TTTGAGCAGCTCTGCTTTTGCTGACCGGCCGGTTAAGGAGTCAGCTTACGAGCTTTTGTTTCACCGTGCCATGGGATTCG
CACCGTATGGTGAGTATTGGAGGAATCTGAGGAGAATCTCCTCCACTCATCTTTTCAGTCCAAGAAGAATCGCGAGTTTT
GAGGGTGTTAGAGTTGGCATCGGTATGAAGATGGTCAAGAAGATTAAAAGCCTTGTTACGTCTGATGCTTGTGGTGAAGT
TGAAGTGAAAAAGATCGTTCACTTTGGTTCTTTGAATAATGTAATGACGACAGTGTTTGGTGAAAGCTACGATTTTGATG
AAGTTAATGGAAAAGGGTGTTTTTTGGAGAGGCTGGTGAGTGAAGGCTACGAGTTGCTTGGGATTTTTAACTGGAGTGAT
CACTTTTGGTTTCTTCGTTGGTTTGACTTCCAAGGAGTGAGGAAGAGGTGTAGAGCTTTGGTCTCTGAAGTCAACACTTT
TGTCGGCGGAATAATTGAGAAACACAAGATGAAGAAGGGTAATAATCTCAATGGAGAGGAAAATGACTTCGTTGATGTCT
TGCTTGGCTTGCAAAAGGATGAAAAGTTGTCTGATTCTGACATGATTGCTGTTCTTTGGGAAATGATATTTAGAGGGACA
GATACAGTTGCGATTCTAGTGGAATGGGTGCTTGCAAGAATGGTTTTGCATCAAGACATCCAAGATAAACTCTACAGAGA
GATAGCTTCTGCTACAAGTAACAATATTAGATCCTTGTCTGATTCCGACATCCCAAAACTGCCGTACCTTCAAGCTATTG
TCAAAGAAACCCTAAGGCTCCACCCCCCTGGTCCACTTCTCTCTTGGGCTCGTCTCGCTATCCATGACGTCCACGTAGGT
CCTAACCTTGTCCCTGCTGGAACCATAGCTATGGTCAACATGTGGTCCATCACACACAACGCTAAAATCTGGACCGACCC
TGAAGCGTTTATGCCTGAAAGGTTCATTAGTGAGGATGTGAGCATCATGGGCTCGGATCTTAGATTGGCTCCATTCGGAT
CCGGTCGTCGGGTTTGTCCCGGTAAAGCAATGGGTCTAGCTACTGTTCATCTCTGGATTGGTCAACTAATTCAGAATTTT
GAATGGGTGAAGGGTTCTTGTGATGTTGAGCTCGCTGAGGTTCTGAAGCTGTCTATGGAGATGAAGAATCCGTTGAAGTG
CAAGGCTGTTCCAAGGAATGTTGGTTTCGCTTGA
>Pve_CYP734A50
ATGCAAGTGAGCTTTGTGTTGTGCTTCTTACTCTTATGTTTTTATATATATATAATTTTTGCTTTCCTGATTAGAGCGGGATATTATCTGTGGTGGAGGCCCAGGAGAATCCAGCTGCACTTCTCTAAGCATGGTATTAGAGGTCCAAACTACCACGTTCTTTCAGGCAACACAAAGGAGCTTGTTGATTTGACGGTTAAGGCTGCTTCTCAAACCTTTCCTCGTTCTCCTCATAACATTGTCCCTAAGGTTCTCCCCTTCTATCACCAGTGGAAGAAAATATATGGTGCAACTTTTTTATTGTGGTTTGGACCAGTGGCTAATCTCACGCTGTCTGATCCGGTGCTTATCACAGAGATTTTGATTAGTAAATCATCGGAATTATTTGAGAAAACTGAGTCACCCCAACATGTTAGAAAAGTTGAAGGTGATGGTTTGATTACTCTTCGAGGAGAGAAATGGGTTCACCACAGAAAAATCATCACACCATCCTTCTACATTGATAATCTCAAGCTAATGGTGCCTATTATGGGAAATAGCATGGTAACGATGTTGAACAAATGGGTGGAGATTTCCAAAAATAGTACCATCGAAATTGATGTGTCACATTGGTTCCAAGATCTCACTGAGGAGATAATTAGCCACATAGCCTTTGGAAGAAGCTGTAAAGAGGGAAAACCAATATTTGCGTTACATTCACAAAATATGGCTTATGCAATTGGTTCCTATAACAAGTTCTTCATTTCAGGGTACAGGTTTCTTCCCACTAAACAGAATAGGCAATTTTGCAAACTGAATAGAGAAATGAAAATATCCTTCACGAAGCTGATAAACCAAAGAATGAAGGACAATAATAATTTTATAGGAGCATCTTCAGAAAAGTGTCCAGACGATTTATTGGAACTCATGGTTAAAGCCAGCAAAAAGAATGTTCAGACAAAGCAAATGTCAGCACGGGATGCATTTACAACCTACAACATAATTGAAGAGTGCAAGACGATCCTATTTGCTGGAAAATACACTACCTCGGCCATGATGACGTGGACCACTGTTCTCCTTGCAATGCACCCTCTGTGGCAGGAACTGGCTCGCAAAGAGGTCCTAAGGGTGTGCATGGATCACGATTTTCCCACAAAAGATGATGTCACGAAACTTAAAACACTCAGCATGATATTAAATGAATCACTAAGACTTTACCCACCAGTTGTTGCTTTACTGAGACGGGCCAAGAGTGACATGGAGTTTGGTGGCTGTACGATTTTACGAGGGACGGAGCTTCTGATCCCAATTGTGGGCATCCATCACGATTTAGAAATATGGAGTCAGGAAGCAACCGAGTTCAATCCGTCAAGGTTCGCTCCAGGGGTTTCCAAGGCCACAAAGCATCCCACAGCCTTCATGCCATTCGGACTAGGGAATCGTAGATGCGTCGGGCAAAATTTGGCTATCCTCCAGACTAAACTGGCCATTGCCATGATCTTAAAACGATTTTCATTCAATCTTGCCCCAAGCTATGAGCACGCACCAACAGTTGTGATGTTCCTTGATCCTCAATACCGTGCACCCATAACCTTTCATACATTGTAA
>Pve_CYP734A51
atgggttactggtttttgctctcatgtggtttgttatatttatttttggtgtttgtgatgagagtgagtgattacctgtggtggagacccaagagaattgaggtgcacttctctaaacaagggattaaaggtcctaaatatcatttcttcttaggtaacacaaaggaacttgtggatttgatggttaaatctgcttctcaaactttgcctctttttcatcataatattctccctagggttcttcccttttaccaccactggaagaaaatttatggtgaaacatttatagtgtggttcggaccaacggctcgtcttgtggtgtctgacccgctcttaattagagaggtttttatatcaaaatcagaatcatttgagaaaaccgagtctcctcctcatgttaaaaagctcgaaggggatggccttcttaccctcgaaggagagaaatgggctcatcacagaaaaattctcactccatctttctatatcgataatttgaagctcatggttcccattatgggggaaagcatgaagaatatgttgaataaatgggtggatatatcaaaatgtgacactatggaaattgaggtgtcacattggttccaaaatttaactgaagagattatcacacatgcagtatttgggagcagctatgaacaaggcaaagctatttttgagttacattcacaaaaaatgatccattattttgcgtcctatgacaaggtcttcatccctggatataggttttttcccactaaaaagaatagacagtcttggaaattggatcgagaaattgaaaattcctcgacgaagcttataaacgaacggattaaagcttacactaccgaaggatcgatggcattggatgagtgccccaaggatttattgggattcatgattagagacagcataaaaaacgagactaaaaaaacatcaacttgggattttaccacccacgatattatcgaagagtgcaaaaccttattttttgctggaaaacatacgacctcggccctgatgacgtggacaacggttctcttggcaatgcattctaaatggcaggaattggcgcgcgatgaggttgtaagggagttcggagccggtaatgtgcctacaaaagacgacgtggctaaacttaagacgctgaatatgatactcaacgaatccctaagactttacccgccagttgttgccttactacgacgagccaagtgtgacgtcgagctaggtggctgcaaaatcccattaggtaccgagctcctcatgccaatcctagcggtccatcacgacccagaaacatggggtccagatgcaaccgaatttaacccaggccggttcacgcaaggtgtggctcaggcagcaaaaaatccgatggcattcatgccatttgggctcggggcccgaagatgtactgggcaaaacttggctatgctacaaacaaaactagctatcgctatgatattgcaacggttttcgtttgttcttgcaccgagctatcaacacgcaccaacagtcgtgatgctccttaatccacaatatggcgcacccatcgtatttcaaaggctagataaaagatcatcaaatgatcaagatatataa
>Pfo_CYP734A50
ATGGAGAGGGAGTCTATGTTATGGTTCTTTCTTGTGTGTGTTATTATATATATGGTTTTTTATTTTCTGATGAGAGCGGGAGATTACATATGGTGGAGACCCAAGAGAATTGAGGTGCACTTCTCTAAGCAAGGTATTCGTGGGCCAAAGTATCATTTTTTATTAGGCAACACAAAGGAGCTTCTTGGTTTTATGGTTAAGGCTGCTTCTCAATCCTTGCCTCTCTCTCATCATACCAGTCTCCCTAGGGTTCTCCCCTTCTATCACCAATGGCAGAAATTATATGGTAGAACATTTTTAGTGTGGTTTGGACCTACGGCTCGTCTCACTGTGTCTGATCCGATTCTTATCAAGGATATTCTCATAAATAGATCGGAGTTATTTGAGAAAGTTGAGTCTCCCCCACATGTTAGAAAACTTGAAGGTGATGGCCTGGTTACTCTCCAAGGAGAGAAATGGGCACATCACAGAAAAATCATTACTCCGTCCTTCTACATGGATAATCTCGAGCTTATGGTGCCTATTATGGGAAAGAGTATGAGAAAGATGGTAGACGATTGGTTCAAAATGTCAAAAGGTAGTAAGATTGAAATTGATGTGTCACGTTGGTTCCAAGAGTTGACGGAGGAAATTATTACGCACACATTCTTTGGGAGAAGCTATGAAGAAGGCAAAAAAATATTTGAGTTACACTCAAGGAATATGATATATGCAATTGGCTCCTATAACAAGATCATCATCCCGGGATACAGGTTTCTCCCGATTAAACAGAATAGACAGTTTCGGAAACTGGATAGAGAAATTGGAACATCTTTGAAGAAGATCATAGACCACCGACTGAAGGATTATAATAACAGTGGAGTACGGTCGGCAAAGTATCCAAACGATCTATTGGAACTCATGATTCAAGCCAGCATAAAAAGTGAACACACAAAAGAAATGTCAACTTGGGGTGTTTCCGCTTCTCAATCGCCTTCTGCATTTTTTATTACGGCCTCTGATATCATCGAAGAGTGCAAAACAATGTTATTTGCTGGAAAGTACACCACCTCGTCCCTAATGACGTGGACTATTGTTCTCCTTGCTATGCACCCTCAGTGGCAGGAGCTGGCTCGCGAAGAGGTCCTTCGAAACTGCGGGGATCATGATATTCCCACCAAAGGTCATGTGGCAAAACTCAAGACGCTGAGCATGATACTCAAGGAATCACTGAGGCTGTATCCACCAGCAGTTGCCTTATTGAGACGGGCGAAGTGTGACATGGAATTAGGCGGTTGCACGATCTTACGCCGGACTGAGCTCATGTTGCCGATCCTGGCCGTCCATCATGCTCCAGTAATATGGGGCCAGGATGCAACCGAATTCAACCCAGCCAGGTTTTCACGAGGGGTTTCTCATGCTGCAAAGCATCTCACGGCCTTTATGCCGTTTGGGCTCGGGGCTCGTAGATGCATAGGGGAAAACTTGGCCATGCTCCAGACTAAACTTGCCATCGCCATGATTTTACAACAGTTCTCGTTTGTTCTTGCCCCGAGCTACCAGCACGCACCAACAGTTGTGATGCTCCTTGATCCTCAATATGGTGCACCCATCACCTTTCATACGCTGTAG
>Pfo_CYP734A51
atggaggggggctacatgtacttggttttgcttctatgttgtttgttatatttggctttggtttttttgatgagagtgagtgattacctgtggtggaggcctaggagaattgagatgcacttctctaagcaagggattagagggcctaaatatcattttttcttaggtaacacaaaagagcttgtgggtttaatggttaaagctgcttctcaaaccttgcctctctctcatcacaacattctccctagggttctccccttctatcaccattggaagataatctatggtgcgacatttctcgtgtggttcggaccaacggcccgtctcacagtgtctgatacgtccctaatcagagaggttttgttagtaaaatcggaattatttgagaaaactgagtcacccccacatgttcgaaagcttgaaggtgatggtttacttaccctcaaaggagagaaatgggctcaccacagaaaaatcatcactccatcgttctatatcgataatctcaaggtcatggttcccataatggggaaaagcatgaagaaaatgttggataaatgggtggatatatcaaaaagtggcagtgtggaaattgaggtgtcacattggttccaaagtttaacggaggaaattatcactcatacagtgtttgggagcaactatgaacaaggcaaagctatttttgagctacattcacaaaaaatgttacatgttattgggtcctacaacaaggtctttatccccggatataggttcctccccactaaaaagaatagacaatcttggaaactggatcgagaaatcgaaaaatccctgacgaagctcattcacaagaggattaatgattacaatattaacgcatcgataacatccgataagtgtcccaacgatttattgggattcatgatcaaagccagcataaaaatcgatacaaaacaaaattcaacttgggtttcttctaattctagttattcgtcatcggcatccgtgatcacaacccatgatattattgaggaatgcaaaactatattttttgccggaaaacacaccacatcggccctgatgacgtggacaactgttctcctcgctatgcatcctaagtggcaaaaaatggcgcgcgaggaggtcttgagagagtgcggaaatcgtgatgtgcctactaaggatgatgtggccaaacttaaaacgatgagtatgatattgaacgaatcgctaagattgtatccgccagctgtcgctttattgaggcgggccaggcgtgacgtggagctcggtggatgcacgattccatgcgggactgagctcctcatgccgatcctggccgtccatcacgatccacaaatgtggggccaggatgcatccgagttcaacccggcccgattcgcccaaggtgtggcccaagcagctaaagacccgatgggctttatgccgtttgggcttggggcccgtagatgtattgggcaaaacttggctgtgcttcaaactaaattagctattgctatgattttgcaacggttctcgttcgatcttgcaccgacctatcggcacgcacccacggttgtgatgcttcttaatcctcaatacggtgcgcctatcgtatttcgtgaattagcggaaaaatcttga

>Vvinifera_GSVIVT01017237001.Genoscope12X
ATGGAGGAATACTTCTTGCAGTGGTTTTGGCCTCTCTTCTCATTCATGGCTCTAGTGTTT
GTGTTGAAGGTTGTGGATTATCTTTGGTGGAGACCCAAGAGAATTGAGAAACACTTCTCC
AAGCAAGGTATCAGAGGACCCCCATATCAGTTCTTCATAGGCAACATAAAGGAGATTGTG
GGGCTGACCTTGAAGACTTCATCTCAGCCCATGCCTCTCTCTGATCACAACATCCTCCCC
AGAGTTCTTTCCTTCTATCATCACTGGAAGAAAATCTATGGTGCAACCTTCCTGGTATGG
TTTGGACCGACATCTCGCGTCACCATCTCAGATCCAGTACTCATTCGAGAAATATTTATC
TCCAAAGCAGAATTCTATGAGAAAAATGAGTCACACCCTCTTGTCAGAAAGCTTGAAGGT
GATGGCTTGTTGACCCTCCAAGGAGAAAAATGGGCTCACCATAGAAAGATCATCTCACCA
ACCTTTCACATGGAGAATGTCAAACTAATGATTCCAACCATGGGAAAAACCATGGCGGCA
ATGTTGGACAAGTGGTCAACAATGGCGAATTCAGACGAGGTGGAGATCGAAGTCTCAGAA
TGGTTTCAAAGATTGACTGAAGAAGTGGTTACCAGAACAGTCTTTGGGACCAGCTATGAA
GATGGAAAATCAATTTTCCAGTTGCAAGCCCAACAAATGGTATCTGCCATAGAGTCCTTT
CAAAAGGTCTTCATCTCTACGTACAGATTCCTTCCCACCAAAAAGAACAGAGATTCTTGG
AAATTGGATAAAGAAATCTCAAAATCTTTAGTAGAACTCATAGAGCGGAGGAGAAAATAT
CCAGTGGCAAATTCATGCTCGGAAGATTTGTTGGAGGTGATGATCAGGGCAATTTTTGAC
ATTGTTGAAGAATGCAAGAGCTTTTTCTTCGCCGGAAAACATACGACGGCGAATTTGTTG
ACATGGACAACAATTCTCCTAGCAATGCACCCTCAATGGCAAAAATTGGCTAGGGAAGAG
GTCTTGAGAGTGTGTGGGGCACGTGACATCCCAAGCAAAGATGATTTTTCAAAGCTTAAG
ACGCTGGGTATGATCCTGAACGAGTCACTGAGACTGTACCCACCAGCAGTGGCCACGATC
AGACGGGCCAAAGCTGATGTTCATCTTGGAGGGTGTATGATGATCCCTCGTGGGACCGAG
CTCCTCATCCCCATCTTAGCCGTCCATCACGACCCAGGGCTGTGGGGCCAAGATGCCAAT
GAATTCAACCCCGCTCGATTCTCGCAAGGTGTGGCCCACGCTGCCAAGCATCCCATGGCA
TTCCTACCCTTCGGGCTTGGTGCCCGCAGGTGCATCGGCCAAAACCTAGCCATTTTGCAG
ACGAAATTGGCCATGGCTATGATCCTGCAACGCTTCTCTTTCAGTCTGGCTCCCACCTAC
CAACATGCACCAATGGTTCTAATGCTCCTACATCCACAGTCTGGTGCACCCATAATTTTT
CGTGAATTATCAGACACCATGAACTATTCATAG
>Csinensis_orange1.1g008935m.v1.1
ATGGAGCTAGAAGAACTGTTGTTGTTCATCATCAACTACTGGTTGAAGGTAGTAGTGATT
TGTTTGATGGTGTTGTTTTTGGTGTTAAAGGTAGCAAAGGGTCTTTGGTGGACACCACGA
AGAATTGAAGACCATTTCTCAAAGCAAGGGATCAGAGGCCCTCCTTATCATTTCTTCATT
GGAAATGTTAAAGAACTTGTGGGCATGATGCTTAAGGCTTCTTCTCAACCTATGCCTTGT
TCTCACAACATTCTCCCTAGAGTCCTCTCCTTTTACCATCACTGGAAGAAAATCTATGGT
GGCACATTTCTTGTGTGGTTCGGACCCACGGTGCGACTGGCCGTCTCGGATCCCGACCTC
ATCCGTGAAGTGTTCACGTCCAAGTCCGAATTGTATGAGAAAAATGAAGCAAACCCACTC
GTTAAACAGCTCGAAGGCGATGGTCTCCTCAGCCTCAAAGGTGAAAAATGGGCTCACCAT
CGAAAGATCATCACCCCCACTTTCCATATGGAAAATCTCAAATTGTTGGTGCCAGTGGTG
GCAAAAAGCGTGACGGATATGTTGGACAAATGGGTAGCAATGTCAAAATCAGGCAGTGTA
GAAGTTGAAGTCTCCGAATGGTTTCAGCTTCTAACAGAAGACGTGATTACAAGAACTGCA
TTCGGCAGCAGCTATGAAGATGGCAAGGCCATTTTCCGTTTACAAGCCCAGCAAATGGAG
CTTGCTGCTGAGACTTTCCGTAAAGTCTTCATCCCTGGCTACAGATTTTTGCCGACAAAA
AGGAATATAAGCTCATGGAAACTTGACAAGCAGATCAAGAGATCACTAACGAAGTTGATC
GAGAAGAGAAAAGCGAATGGGAATAGCAAGAATAAGACGATGATGGCGACGGCGATGCCG
CAGGAGGAACAAGAAAAGGGACCAAAAGATTTGTTAGGGCTAATGATTCAAGCATCATCG
AATTCCTCCTCCAACATAACAGATTATGACATAATTGAAGAGTGCAAGAGCTTCTTCTTT
GCTGGCAAACAGACCACATCCAATCTGCTGACGTGGACAACCGTCCTTCTAGCTATGCAC
CCACACTGGCAGGTGCTAGCACGTGAGGAGGTTCTAAGGGTGTGTGGATCACGTGACTTA
CCCACCAGAGATGATGTTGCAAAGCTTAAGACCCTAAGCATGATACTAAATGAATCCCTT
CGATTGTATCCGCCAATAATCGCGACGATCAGACGGGCCAAGGCCGACGTGGAGTTGGGT
GGATACAAGATACCGCGTGGGACCGAGTTGCTGATACCAATCCTGGCCGTTCATCACGAC
CAAGCAATTTGGGGGAGTGAGGCAAACGATTTCAATCCAGCTAGATTCTCAGAGGGAGTG
GCCCGGGCAGCGAAGCATCCAGTGGGGTTCATACCATTCGGCCTTGGGGTCCGCACCTGC
GTTGGGCAAAATCTAGCCATCTTGCAAACCAAGCTAGCCCTTGCCATCATACTCCAACGC
TTCTCATTTCGTTTGGCCCCATCGTATCAACATGCACCAACGGTCCTGATGCTACTATAC
CCACAATACGGTGCACCCATCATCTTTCAACATTTGCCAAATAATGTTGATGATCCCTCC
GTTGATCCCCAGCGTCATCATCGATGA
>Cclementina_Ciclev10007914m.v1.0
ATGGAGCTAGAAGAACTGTTGTTGTTCATCATCAACTACTGGTTGAAGGTAGTAGTGATT
TGTTTGATGGTGTTGTTTTTGGTGTTAAAGGTAGCAAAGGGTCTTTGGTGGACACCACGA
AGAATTGAAGACCATTTCTCAAAGCAAGGGATCAGAGGCCCTCCTTATCATTTCTTCATT
GGAAATGTTAAAGAACTTGTGGGCATGATGCTTAAGGCTTCTTCTCAACCTATGCCTTGT
TCTCACAACATTCTCCCTAGAGTCCTCTCCTTTTACCATCACTGGAAGAAAATCTATGGT
GGCACATTTCTTGTGTGGTTCGGACCCACGGTGCGACTGGCCGTCTCGGATCCCGACCTC
ATCCGTGAAGTGTTCACGTCCAAGTCCGAATTGTATGAGAAAAATGAAGCAAACCCACTC
GTTAAACAGCTCGAAGGCGATGGTCTCCTCAGCCTCAAAGGTGAAAAATGGGCTCACCAT
CGAAAGATCATCACCCCCACTTTCCATATGGAAAATCTCAAATTGTTGGTGCCAGTGGTG
GCAAAAAGCGTGACGGATATGTTGGACAAATGGGTAGCAATGTCAAAATCAGGCAGTGTA
GAAGTTGAAGTCTCCGAATGGTTTCAGCTTCTAACAGAAGACGTGATTACAAGAACTGCA
TTCGGCAGCAGCTATGAAGATGGCAAGGCCATTTTCCGTTTACAAGCCCAGCAAATGGAG
CTTGCTGCTGAGACTTTCCGTAAAGTCTTCATCCCTGGCTACAGATTTTTGCCGACAAAA
AGGAACATAAGCTCATGGAAACTTGACAAGCAGATCAAGAGATCACTAACGAAGTTGATC
GAGAAGAGAAAAGCGAATGGGAATAGCAAGAATAAGACGATGATGGCGACGGCGATGCCG
CAGGAGGAACAAGAAAAGGGACCAAAAGATTTGTTAGGGCTAATGATTCAAGCATCATCG
AATTCCTCCTCCAACATAACAGATTATGACATAATTGAAGAGTGCAAGAGCTTCTTCTTT
GCTGGCAAACAGACCACATCCAATCTGCTGACGTGGACAACCGTCCTTCTAGCTATGCAC
CCACACTGGCAGGTGCTAGCACGTGAGGAGGTTCTAAGGGTGTGTGGATCACGTGACTTA
CCCACCAGAGATGATGTTGCAAAGCTTAAGACCCTAAGCATGATACTAAATGAATCCCTT
CGATTGTATCCGCCAATAATCGCGACGATCAGACGGGCCAAGGCCGACGTGGAGTTGGGT
GGATACAAGATACCGCGTGGGACCGAGTTGCTGATACCAATCCTGGCCGTTCATCACGAC
CAAGCAATTTGGGGAAGTGAGGCAAACGATTTCAATCCAGCTAGATTCTCAGAGGGAGTG
GCCCGGGCAGCGAAGCATCCAGTGGGGTTCATACCATTCGGCCTTGGGGTCCGCACCTGC
GTTGGACAAAATCTAGCCATCTTGCAAACCAAGCTAGCCCTTGCCATCATACTCCAACGC
TTCTCATTTCGTTTGGCCCCATCGTATCAACATGCACCAACGGTCCTGATGCTACTATAC
CCACAATACGGTGCACCCATCATCTTTCAACATTTGCCAAATAATGTTGATGATCCCTCC
GTTGATCCCCAGCGTCATCATCGATGA
>Acoerulea_Aquca_001_00765.1.v1.1
ATGGTTATGATGGAGTTGTGTTGGTTTTGGCTATTTGTTCTTTCTTCTATTTTGCTTTTA
TTTGTTTTCAAAGTGTTGGGATTTCTATGGTTGAGACCTAAAAGAATTGTTGAGCATTTC
TCTAAACAAGGAATTACAGGTCCCCCATATCATTTCTTTCTTGGAAATATCAAGGAACTT
GTGGGGTTGATGCTTAAGGCTTCTTCTCAACCTATGCCTCTATCTCACAATATACTTCCT
AGAGTTTTCTCCTTCTACCATCATTGGAAGAAAATCTATGGTGCAACTTTTCTTGTATGG
TTCGGACCTACACCGCGTATTACAGTAGCTGATCCAGACCTCATTCGAGAAATTTTTGGT
TCAAAATCAGAATTCTATGAAAAGAATGAATCACATCCACTAGTTAGACAACTCGAAGGT
GATGGTCTACTAAGTCTCAAAGGGGAGAAATGGGCTCACCATAGAAAGATCATTACACCA
ACGTTTCACATGGAAAATCTCAAAATGTTAATACCAGTGATGGGGAAGAGCGCAGTCGAA
ATGATGGACAAGTGGTCAGATATGGCTGGTTCTGGGGACCTTGACATAGATGTCTCTGAT
TGGTTTCAGACCTTAACAGAGGATGTTATTACAAGAACAGCATTTGGAAGTAGTTATGAA
GATGGAAAGGCTGTTTTTCGATTACAAGCACAACAGATGATGCTTGCGGCAGAGGCATTT
TCAAAAGTATTTATCCCTGGATACAGATTCATACCTACTAAAAAGAACCGATGTTCTTGG
AATTTGGATAAACAAATCAAGAAATCTCTAATAAAGCTCATTGAACAACGAAATAATGCG
AATGATTCTGAACAAATGTCGAAAGGATGTCCGGAAGACTTATTGGGCTTGATGATCAAA
GCCTCTAAAAAAGAAAAAAAATCGAATTCATGCACATCGAGTATCACCGTCCAAGACATT
GTGGAAGAATGCAAGAGCTTCTTCTTTGCAGGGAAACAAACGACATCGAATTTGCTGACG
TGGACGACAATACTCTTAGCAATGCATCCAGAGTGGCAAGATCTTGCAAGAGAGGAAGTG
TTGAAAGTGTGCGGATCACGTGATATTCCTACTAAAGATGATGTTGTAAAGCTTAAAACG
CTTAGTATGATATTGAACGAATCACTGCGATTGTACCCACCTGCGGTTGCAACAATCAGA
AGGGCTAAGGCTGATGTTGATCTGGGCAGCTATAAGATCCCGCGCGGGACTGAAGTCTTA
ATACCAATTATAGCTGTTCATCATGATATTGAGTTATGGGGTCGTGATGCAACAGAATTC
AATCCAGCTCGATTCAGTGAAGGAGTGGCTCGTGCAGCAAAACATCCCATGTCTTTCATT
CCATTTGGTTTAGGAGCTCGTACTTGCATTGGACAAAATCTAGCAATATTACAAGCGAAA
TTGGCCATAGCAATTATATTGCAACGGTTCACATTTCGCTTATCATCGAGTTATCAACAT
GCACCAACAGTCCTGATGCTCTTGTACCCACAATATGGTGCACCGATTACCTTTCAATGC
TTGAAAGATCCCACAAATCCTCGAGATCATGACTCCTAA
>Vvinifera_GSVIVT01015485001.Genoscope12X
ATGGAGGAGGTGTGGTACTGGTTCAAGCTACTCGTGATATGCTTCATGGCGTTAGTGTTC
GTGTTGAAGGTGGTAGTGTTGCTTTGGTGGAGACCCAGAAAGATCGAACACCATTTTTCC
AAGCAAGGGATTAGAGGTCCCCCTTATCGTTTCTTCATAGGCAATGTCAAAGAGCTTGTG
GGTCTCATGTTGAAGGCTTCTTCTCAACCCATGCCTTTCTCTCACAACATACTCCCCAGA
GTTCTCTCCTTCTACCATCACTGGAAGAAAATCTATGGTGCAACATTTCTCGTGTGGTTC
GGCCCGACCGTTCGTCTCACCATCTCCGATCCGGACCTTATTCGGGAGATTTTCGCCTCC
AAGTCGGAATTCTATGAGAAGAACGAGGCACACCCGCTTGTTAAACAGCTTGAAGGTGAT
GGGCTGCTGAGCCTCAAAGGCGAAAAATGGGCTCATCATAGGAAAATCATAACACCTACC
TTGCACATGGAGAATCTCAAACTGATGGTACCGGTGATGGCGAAGAGCGTGACCGAAATG
TTGGAGAAATGGATGGCAATGTCAAAATCAGGTGAGGTAGAGATTGAAGTTTCTGAGTGG
TACCAAACATTGACCGAAGATGTCATCACCCGAATGGCATTCGGCAGCAGCTATGAAGAT
GGTAAGGCCATTTTCCAACTCCAAGCTCAGCAAATGGTCATGGCTGCCGAGGCATTTCAG
AAAGTTTTCATCCCCGGCTATAGATTCCTTCCAACCAAAAGAAACATGAATTCTTGGAAA
TTGGACAAGGAGATAAAGAAATCGCTGGTGAAGCTGATTGATCGGCGAAAGGAGAATAGG
TGGAAGGAAAATCCGGAGAAATGTCCAAAAGATTTATTGGGGCTAATGATAGAAGAAACG
ATTACGGTACAGGACATTGTTGAGGAGTGCAAGAGTTTCTTCTTCGCCGGAAAGCAGACA
ACCTCCAATCTGCTGACCTGGACTACGGTTCTCCTTGCAATGCACCCACAGTGGCAGGTT
CGAGCACGTGACGAGGTTTTCCGTGTGTGCGGAGCACGTGATACACCAACCAAAGATGAT
GTTGTCAAACTTAAGACGCTAAGCATGATCCTCAATGAGTCCCTGCGCCTCTATCCGCCC
ATCATCGCAGCCATCAGACGGGCCAAAACGGATGTAGAGCTGGGAGGCTACAAGATCCCC
CGTGGGATGGAGCTCCTAATCCCAATCCTAGCCGTTCATCATGATCCCTTGATATGGGGC
AATGATGCAAATGAATTCAACCCGGCCCGATTCGCGGAAGGAGTGGCCCGAGCCGCCAAG
CATCCGGTGGCGTTCATTCCATTCGGCCTGGGCGTCCGTACATGCATTGGCCAAAATTTA
GCCATCTTGCAGGCCAAACTGGCCCTTGCCATAATCCTCCAACGCTTCTCCTTCACTCTT
GCCCCCTCCTACCAGCATGCACCAACGGTTTTGATGCTCTTGTACCCTCAGTACGGGGCC
CCCATCACCTTTCGAACTTTATCCACACCTGATCAAGGTTTTGTAACATTATTCATTCAT
GAACTTGAATGGTGGTTTATTATTAGATTAGTCGCTTTGGCCCTCTTAAAAATCTATCCC
TACAGCTGA
>Stuberosum_PGSC0003DMT400014545.v3.4
ATGGAAGGATTTTGCTTTCAATGGTTATGTGTTATTGTATTTTCGTATGTGTTACTGTTG
TTTACACAGAAAGCGTTTGTTCATCTTTGGTGGACACCAAAAATAATTCAAAAACACTTC
AAGAAGCAAGGAATCACAGGTCCTAAATATCATTTTCTCTTTGGTAACCTCAAAGAAATT
GCAAGTTTCACTACTCCATCTTGGCCTTCCACTTTTACCTCTCATGACATTCTTCCCAAT
GTTCTCCCCTTCTACCATCATTGGAAGAAAATCTATGGTTCAATATTTGTTATATGGTTT
GGACCAACGGCTCGTGTCACCATTTCTGATCCAGCTTTAATTAGGGATATATTCGTCCTG
AAATCAGATAATTTTGAGAAAAATGAGTCGCCGGCGCTTGTCAAGAAGCTTGAAGGTGAT
GGTTTGCTTAGTCTCAAAGGTGAAAAATGGGCTCACCATAGGAAGATTATTACTCCTACA
TTCTACATAGAAAATCTCAGGCTAATGATTCCCATGATGGGAAAGAGCATGAAGGAGATG
TTAGACAAATGGTCAAAAATGTCAAACGCCAGCGGAAAAGTAGAGATCGAAGTGTCAGAA
ATGTTCTCAACATTAGCAGAAGATGTCATTACGCGTATTGTGTTCGGAAACAGCTACGAA
GATGGTAAAGCCATCTTTGAGTTACAAGCACAACAAATGGTTTATGCCACCGAAGCTTAT
CAAAAAGTATTCATCCCCGGATACAGGTTTTTGCCTAGTAAAAAGAATAGAATATGTTGG
AGATTGGATAAACAAGTGCGTAAATCTTTGATGAAGCTGATTGAAGAAAGGAGAAAAATA
GATGAGGCGGTGTTGTCAGAAGAATGTCCGAATGATTTATTGGAAGTAATGATCAAAGCA
GGTAGTGATGATGAATATAGAAATAATATCACAGTTAATGACATTGTCGAAGAATGCAAG
ACCATCTTCTTTGCAGGCAAACATACCACGTCTAATTTGCTCACGTGGACCACCATTTTA
CTCGCCATGCATCCTCAGTGGCAGGAATTAGCACGTGATGAAGTTTTAACTGTCTGTGGA
GCACGTGATCCTCCATCTAAACACCAAATTTCCAAGCTTAAGACGCTAGGAATGATAATT
AACGAATCTGTCCGGCTATATCCACCAGCAGTGGCAGCAATCAGACGAGCCAAAGTTGAT
ACACAATTAGGGGATTTCACATTACCTAGAGGGACTGAACTCCTTATACCAATCATAGCA
ATTCATCATGATCAAACACTATGGGGACAAGACGCTAACGAATTCAATCCAGCAAGATTT
GGTCTAGGAGTGGCACAAGCATCAAAACACCCCATGGCGTTCATGCCTTTTGGCCTCGGT
GCCCGACGATGCGTCGGGCAAAATTTAGCAGTGTTACAAGCTAAATTAGCAATAGCTATG
ATCTTGCAGCGGTTTTCGTTTAATCTTTCTCCAAATTACCAACATGCTCCTACTATTTTG
ATGCTCTTATGTCCACAATATGGTGCTCCTATTATATTCCAAAAGTTGTAG
>Graimondii_Gorai.009G020500.1.v2.1
ATGGATGGTGTTTTACAGTGGTTGAAGCTGGTTGCTGTATCATTCATGGTGTTAGTTTTG
GTGTTAAAAGTGATAGTGTTGCTTTGGTGGAGACCAAAAAGGATTGAAGATCATTTCTCA
AGACAAGGGATTAGAGGACCTCCTTACCATTTCTTCATTGGAAATGTTAAGGAGCTTGTT
GGGATGATGTTAAAGGCTTCTTCTCAACCTATGCCTTTTTCCCACAATATCCTCCCTAGA
GTCCTTTCTTTCTACCATCATTGGAAGAAAATCTATGGTGCAACATTTCTGGTTTGGTTT
GGCCCGACGGTTCGGCTCACGGTGGCCGACCCTGATCTGATAAGGGAAATCTTCACTTCC
AAATCCGAATTCTATGAAAAGAATGAAGCTCACCCTCTAATTAGACAGCTTGAAGGTGAT
GGTCTCCTTAGTCTCAAAGGCGAAAAATGGGCTCATCATAGAAAAATCATAACCCCCACT
TTCCATATGGAGAATCTCAAATTGCTAGTGCCATTGGTTGCACAAAGAGTAACCCATATG
CTCGACAAATGGTCGGCAATGTCGACCAACACCGGCGAGATTGAAATCGAAGTCTGCGAA
TGGTTTCAGACCCTTACCGAAGATGTCATTACTCGTACGGCGTTTGGGACCAGTTATGAA
GATGGAAAAGCCATTTTCCGACTACAAGCCCAACAAATGGTGCTTGCAGCCGAGGCATTT
CAAAAGGTTTTCATCCCTGGTTATAGGTTTTTGCCGACCAAGAGGAACATAAGGTTTTGG
AAATTGGATAGGGATATCAAAAAGTCGTTGATGAAGTTAATCGATGGACGGAAAAACAAG
TTGGGGAACACAGTGCAAGAGAAAGGACCTAAGGACTTGCTGGGATTAATGATGCAGGCC
TCAAATTCCAGTCCAAATGTCACAGTCCATGACATAATTGAAGAGTGTAAGAGCTTTTTC
TTTGCCGGCAAACAGACCACATCCAATTTGTTGACGTGGACGACTGTTCTTCTAGCAATG
CACCCACACTGGCAGGTGCTCGCACGTGAGGAGGTGCTTAAGGTGTGTGGATCACGTGAC
ATACCTTCCAAAGATGATGTTGTAAAGCTTAAGACGCTCACTATGATATTAAATGAATCT
TTACGATTATATCCACCAACAATAGCAACAATCAGACGAGCCAAAATTGATGCAGAGTTA
GGAGGTTACAGGATTCTTCGTGATACCGAACTTTTGATACCGATTTTAGCCGTTCATCAT
GATCAAGCCATATGGGGCAACGATGCTAATGAGTTCAACCCGGCTCGGTTCTCCGAAGGT
GTGGCACGTGCAGCAAAACATCCCGTGGGGTTCATCCCGTTTGGGCTTGGGGTCCGCACG
TGTATCGGGCAAAACCTAGCCATTTTACAAGCCAAGTTAACACTTTCTATCATACTTCAA
CGCTTCTCCTTTAGGTTGGCCCCAACTTATCAACATGCACCGACGGTTCTGATGCTACTT
TACCCACAATATGGAGCACCAATCATCTTTCAACCTCTGCCAGAATCCACTGTTCCAAGA
GATCAAGGGTCATGA
>Tcacao_Thecc1EG038000t1.CGDv1.1
ATGGAGGAGGTCTTGTACTGGTTGAAGATGCTGGTCGTCTCTTTCATGGTGTTAGTTGTC
GTGTTAAAAGTTGCCGTGTTGCTTTGGTGGAGACCTAGGAAGATTGAGGACCATTTCTCA
AGGCAAGGGATCAGAGGACCCCCTTACCATTTCTTCATTGGAAATGTTAAGGAGCTTGTG
GGCATGATGTTAAAGGCTTCTTCTCAACCCATGCCTTTCTCTCACAATATTCTCCCCAGA
GTCCTCTCTTTCTACCATCATTGGAAGAAAATCTATGGTGCAACATTTCTTGTTTGGTTT
GGACCCACGGTTCGACTCACCGTCTCTGACCCCGATCTCATTAGGGAAATCTTCACTTCC
AAGTCTGAATTCTATGAAAAGAACGAAGCCCACCCTCTGGTTAAACAGCTTGAAGGGGAT
GGCCTCCTTAGTCTCAAAGGTGAAAAATGGGCTCATCATAGAAAAATCATAACTCCCACT
TTCCATATGGAAAATCTCAAATTGCTAGTGCCGGTGGTGGCAAAAAGAGTGACGGATATG
CTGGACAAATGGTCGGCAATGTCACGCAGCTCCGGTGAGATTGAGATTGAAGTCTGCGAG
TGGTTTCAGACACTCACAGAAGATGTCATTACCCGTACCGCGTTCGGGAGTAGCTATGAA
GATGGAAAGGCCATATGTGGTCTACAAGCCCAACAAATGGTACTTGCAGCCGAGGCATTT
CAAAAAGTTTTCATCCCTGGGTATAGGTTTTTGCCCACCAAGCGGAACATAAGTTGTTGG
AAATTGGACCGGGAGATTAAGAAGTCGTTGATGAAGCTGATCGATCGCCGGAAAAGGAAT
TCGGGGAACATACTGCAAGACAACGGTCCCAAGGATTTGCTAGGATTAATGATGCAAGCC
TCAATTTCGAGTCCAAGTATCACTGTCCATGACATAATTGAAGAGTGCAAGAGCTTTTTC
TTTGCGGGCAAACAGACCACATCCAACTTGCTGACGTGGACAACTGTTCTTCTAGCAATG
CACCCACAGTGGCAGGTGCAAGCACGTGAGGAGGTTCTAAAGGTGTGTGGATCACGTGAC
ACACCCACTAAAGATGATGTTGTAAAGCTTAAGACGATGAGTATGATCTTAAATGAATCC
CTGCGGTTGTACCCACCAACAATAGCCACAATCAGACGGGCCAAAGCTGATGTTGAGCTT
GGGGGTTACATGATCCCTCGAGGGACCGAGCTTTTGATACCAATCTTGGCCGTTCATCAT
GATCAAGCCATATGGGGCAATGATGCTAATGAGTTCAACCCGGCGCGGTTCTCCGAGGGC
GTGGCACGTGCAGCCAAACATCCTGTTGGGTTCATCCCATTCGGCCTTGGGGTCCGTACG
TGCATTGGGCAAAACCTAGCCATTTTGCAAGCAAAATTAGCCCTTGCTCTCATACTTCAA
CGCTTCTCCTTTAGGTTGGCCCCAACTTATCAACATGCGCCGACGGTTCTGATGCTACTT
TACCCACAACATGGAGCACCGATCATCTTCCAACCTCTGTCGGAACCGCTATCTGTCCCT
CAGAGATGA
>Rcommunis_28320.m001078.TIGRR0.1
ATGGAGGAGCTGTTGTTGCTGTTTAACTACTACTTCTGGTTTAAGTTTCTCGCCGTATCT
TTCTTGGTGTGCGTTCTTGGTTTAAAGATTGCAGTTCTGCTTTGGTGGAGACCCAGAAGA
ATCGAAGTTCATTTCTCTAAACAAGGTATTAGAGGACCTCCTTATAGGTTCTTTATAGGC
AATGTGAAGGAGCTTGTGGAGATGATGTTAAAGGCCTCTGCTCAACCTATGCCCTTTTCC
CACAACATTCTTCCTAGAGTTCTTTCTTTCTATCATCACTGGAAGAAAATCTATGGTGCA
ACGTTTCTTGTTTGGTTTGGACCAACGGTTCGACTCACTGTCTCCGATCCTGACCTCATT
AGAGAAATCTTTACAACAAAGTCCGAATTGTACGAGAAGATTGAAGCTCACCCTCTGGTT
AAACAACTTGAAGGTGATGGACTCTTAAGTCTCAAAGGTGAAAAATGGGCTCACCATAGA
AAAATCATTACTCCTACATTCCACATGGAAAATCTCAAATTGCTAGTACCTGTGGTGGCA
AAGAGTGTGATGGATATGTTGGAGCAGTGGTCGACAATGTCGAGCTCAGACGAGGTAGAA
ATCGAAGTTTCTGAATGGTTTCAAACCCTAACAGAAGATGTCATTACAAGAACTGCATTT
GGTAGCAGCTATGAAGATGGTAAAGCGATTTTCAGACTACAAGCACAGCAAATGGTGCTA
GCTGCCGAGGCTTTCCAAAAGGTTTCTATCCCAGGTTATAGGTTTTTTCCTACTAGAAGG
AACATGAATTCGTGGAAATTGGATAAAGAAACAAAGAAATCACTGATGAAATTGATCGAT
CGGCGGCGAGAGAATTCAGGGAACCTAGTGCAAGAAAAGGGCAGTCCTAAAGATTTGTTA
GGACTAATGATACAAGCATCAAATTCATGCCCGAATGCGGTGACAGTACACGACATAGTA
GAAGAGTGCAAGAGCTTTTTCTTTGCAGGCAAACAGACCACATCCAATTTGCTGACGTGG
ACAACGGTCCTACTAGCAATGCACCCACACTGGCAGGTGCAAGCACGTGAGGAGGTGCTG
AGGGTGTGCGGATCACGTGAGATACCCACCAAAGATGATGTTATAAAGCTTAAGACGCTG
GGCATGATATTGAATGAATCCCTACGTCTATATCCACCCACAATCGCAACGATCAGACGG
TCGAAAACCGATGTAGAGCTAGGGGGCTACAAGATCCCGCGCGGGACCGAGCTTTTGATA
CCAATCTTAGCCCTTCATCATGATCAGACAATATGGGGAAACGACGCAAATGAGTTCAAT
CCAGGACGTTTTTCAGATGGTGTAGCGAGAGCAGCTAAGCACTCTATAGCCTTCATACCT
TTTGGGCTGGGAGTCAGAACTTGCATTGGCCAAAACTTAGCCATTTTGCAAGCTAAATTG
ACTCTTGCTATTCTATTACAACGCTTCTCCTTTAGATTGGCACCTACTTACCAACATGCC
CCCACCGTTCTCATGCTACTATACCCACAATATGGTGCACCCATCATTTTTAAAAGGCTA
CTCAATCCAATTCACCCATCTACCTACTAA
>Slycopersicum_Solyc03g120060.2.1.iTAGv2.3
ATGGAAGGATTTTGCTTTCAATGGTTATGTGTTATTCTATTTTTGTATGTGTTACTGTTG
TGTATACAGAAAGCATTTGTTCATCTTTGGTGGACACCAAAAATAATTCAAAAACACTTC
AAGAAGCAAGGTATCACAGGTCCTAAATACCATTTTCTCTTTGGTAACCTCAAAGAAATT
GCAAGTTTCACTACTCCATCTTGGCCTTCCACTTTTACCTCTCATGACATTCTTCCCAAT
GTTCTCCCCTTCTACCATCATTGGAAGAAAATCTATGGTTCAATATTTGTTATATGGTTT
GGACCAACGGCTCGTGTCACCATTTCTGATCCAGCTTTAATTAGGGATATATTCGTCCTG
AAATCAGATAATTTTGAGAAAAATGAGTCACCAGCCCTTGTCAAGAAGCTTGAAGGTGAT
GGTTTGCTTAGTCTCAAAGGTGAAAAATGGGCTCACCATAGGAAGATTATTACTCCTACA
TTCTACATAGAAAATCTCAGGCTAATGATTCCCATGATGGGAAAGAGCATGAAGGAGATG
TTAGACAAATGGTCAAAAATGTCAAACGCCAGCGGAAAAGTAGAGATTGAAGTATCAGAA
ATGTTCTCAACATTAGCAGAAGATGTCATTACGCGTATTGTGTTTGGAAACAGCTACGAA
GATGGTAAAGCCATCTTTGAGTTACAAGCACAACAAATGATTTATGCCACCGAAGCTTAT
CAAAAAGTATTCATCCCTGGATACAGGTTTTTGCCTAGTAAAAAGAATAGAATATGTTGG
AGATTGGATAAACAAGTGCGTAAATCTCTGATGAAACTGATTGAAGAAAGAAGAAAAAAA
GAAGAGGTTTTGTCAGAAGAATGTCCGAATGATTTATTGGAAGTGATGATCAAAGCAGGT
AGTGATGATGAATATAGAAATACTATCACAGTTAATGACATTGTCGAAGAATGCAAGACC
ATTTTCTTTGCCGGCAAACATACCACGTCTAATTTGCTGACGTGGACCACCATTTTACTA
GCCATGCATCCTAAGTGGCAGGAATTAGCACGTGATGAAGTTTTAACTGTCTGTGGAGCA
CGTGATCCTCCATCTAAACAACAAATTTCAAAGCTTAAGACGCTAGGAATGATAATTAAC
GAATCTGTGCGGCTATATCCACCAGCAGTGGCAGCAATTAGACGAGCAAAAGTTGATACA
CAACTAGGGGATTTCACATTACCTAGAGGGACTGAACTCCTTATACCAATTATAGCAATC
CATCACGATCAAACACTATGGGGACAAGATGCTAACGAATTTAATCCAGCAAGATTTGGT
CTAGGAGTAGCACAAGCAGCAAAACACCCCATGGCGTTCATGCCTTTTGGCCTCGGCGCG
CGGCGATGCGTCGGCCAAAATTTAGCAGTGTTACAAGCTAAATTAGCAATAGCTATGATC
TTGCAGCGGTTTTCTTTTGATCTTTCTCCAAATTACCGACATGCTCCTACTATTTTGATG
CTCTTATGTCCACAATATGGTGCTCCTATTATATTCCAAAAGTTGTAG
>Mesculenta_Manes.14G129000.1.v6.1
ATGGAGAAGCTCTTCTTTTTCTACTGGCTTAAGCTGCTTGCCATCTCTTTCTTGGTCTTA
GTTTTCGTTTTAAAGATTGTAGTGTTACTTTGGTGGAGACCCAGAAGAATTGAAGAACAT
TTCTCCAAGCAAGGAATCAGAGGACCCCCTTATCGTTTCTTCATAGGCAATGTGAAAGAG
CTTGTGGAGATGATGTTACAGGCTTCTTCTCAGCCTATGCCTTTCTCCCACAACATACTT
CCTAGAGTTCTTTCCTTCTACCATCATTGGAAGAAAATCTATGGTGCAACATTTCTAGTG
TGGTTCGGACCCACGGTTCGACTCACCGTCTCCGATCCAGACCTCATCCGAGAAATCTTT
TCTACCAAGTCTGAATTCTATGAAAAGATTGAAGCTCACCCTCTAGTTAAACAGCTTGAA
GGTGATGGACTCCTCAGTCTCAAGGGTGAAAAATGGGCTCACCATAGGAAAATCATCACT
CCCACTTTCCACATGGAAAATCTCAAAATGCTAGTGCCTGTGGTGTCAAAGAGTGTGATG
GATATGTTAGAGCAGTGGTCGACATTAATGTCGAACTCTGAGGAGGTTGAAATTGAAGTT
TCTGAGTGGTTCCAAACCTTAACAGAAGATGTCATTACAAGAACTGCATTTGGTAGCAGT
TACGAAGATGGGAAGGCCATTTTCCGATTGCAGGCACAGCAAATGGTGCTGGCTGCCGAA
GCTTTCCAGAAGGTTTTTATCCCTGGTTACAGGTTCTTTCCCACAAAGCGAAACATGAAT
TCTTGGAAATTGGACAAGGAAACTAAGAAATCGCTAATGAAACTGATAGATCGGAGGAGG
GAAAATTCGAATAACACAATGCAGGAGGTAAAAAATCCGAAAGATTTGTTAGGATTAATG
ATCGAAGCCTCGTATTCAAGCCCAAATGTTACTGTTAACGACATTGTTGAAGAATGCAAG
AGCTTTTTCTTTGCGGGCAAACAGACCACATCCAATTTGCTGACGTGGACAACTGTGTTA
CTAGCAATGCACCCACAGTGGCAGGTGCAAGCACGTGAGGAGGTGTTGAGAGTTTGCGGA
TCACGTGACATACCCACCAAAGATGATGTTGTAAAGCTTAAGACGCTGAGCATGATTCTA
AATGAATCCCTACGGTTATATCCACCAACAATCGCGACAATCAGACGGTCAAGAACCGAT
GTGGAGCTAGGAGGATACAAGATCCCACGTGGGACCGAGCTTTTGATACCAATCTTAGCC
GTTCATCATGATCAAAGCATATGGGGGAATGATGCAAATGAGTTCAATCCAGGGCGGTTC
AGTGAGGGTGTAGCCAAAGCAGCCAAGCATTCAGTAGCCTTCATACCATTTGGGCTCGGA
GTGAGAACCTGCATTGGCCAAAATCTAGCCATTTTGCAAGCAAAACTGACCCTAGCCATT
ATACTACAACGCTTCTCCTTTAGATTGGCTCCTAGCTACCAACACGCACCCACTGTGCTC
ATGCTTCTATACCCACAATATGGTGCACCCATCAGTTTTAAGCGGCTACCCGAACCCAGT
GACCCATAA
>Spurpurea_SapurV1A.0246s0090.1.v1.0
ATGAAAGAGCTGTTCTTGTATCATTACTGGCTCATTAAGCTGCTTGCCATCTCCTTCCTG
TCATTCGTTTTTCTGATCAAGATTGTAGTCTTGCTCTGGTGTACACCCCGACGAATTGAG
CACCATTTTTCCAAGCAAGGAATCAGAGGACCCCCTTATCGTTTCTTCATTGGCAACGTG
AAGGAGATTGTGGAAATGATGCTCAAGGCCTCTTCCCAGCCTATGCCTTTCTCTCACAAC
ATACTCCCCAGAGTCCTCTCTTTCTACCATCACTGGAAGAAAATATACGGAGCAACGTTT
CTAGTGTGGTTTGGACCCACGGTTCGACTCACCGTCTCCGACCCAGATCTCATCCGAGAA
ATCTTTACCTCCAAGTCGGAATTGTATGAGAAGGTGGAGGCTCACCCTCTTGTTAAACAG
CTTGAAGGTGATGGACTCCTGAGCCTCAAAGGAGAAAAATGGGCTCGCCACAGGAAAATT
ATAACACCCACATTCCACATGGAAAATCTCAAATTGCTGGTACCTGTGGTGGCGAAGAGC
GCGATCGATATGGTGGAGAAATGGTCGGCGATGACAAATTCTGACGAGGTAGAAATTGAT
GTTTGTGAATGGTTCCAAACCCTAACAGAAGATGTCATTACCCGAACAGTATTTGGTAGC
AGCTACGAAGATGGAAAGGCCATTTTTCAATTACAGGCACAGCAAATGGTCCTCGCTGCC
GTGGCATTCCGACGAGTTCTAATCCCTGGATATAGGTTCTTACCAACAAAAAGAAACATT
AATTCGTGGAGATTGGACAAAGAAATCAAGAAATCACTGATGAAGCTTATTGAGAGGAGA
AAAGAGAAATCGAGCATTAACAGGACGCATCAGGATGGCTGTCCTAAGGATTTGTTGGGG
CTGATGATTCAGGCCTCCAACTCATCTACTGATGTCACCATACATGACATTGTTGAAGAG
TGCAAGAGCTTCTTTTTCGCGGGCCAGCACACCACATCCAATTTGCTGACGTGGACAACT
GTCCTACTAGCGATGCATCCACAGTGGCAGGCTCAAGCACGTGAGGAGGTTTTGAGGGTG
TGCGGATCACGTGACGTGCCCACCAAAGATGACGTTGCAAAGCTCAAGACGCTGACCATG
ATTTTAAATGAATCCTTGCGGCTGTACCCACCTACAATCGCCACGATCCGACGGTCCAGA
GCTGATGTGGAGCTGGGGGGCTACAAGGTCCCAGGTGGGACCGAGATTTTGATACCCATC
CTGGCCCTTCATCATGACCAGTCCATATGGGGCAGCGACGCGAATGAATTCAACCCCGCC
CGCTTCTCTGGAGGTGTGGCCCGCGCTGCCAAGCATCACGTGGCGTTCATTCCATTCGGG
CTAGGAGTCCGTACCTGCATCGGCCAAAATCTAGCCCTCCTGCAAGCCAAGCTAACGCTC
GCCGTTCTACTGCAACGATTCTCTTTCAGATTGGCCCCTGGCTACCAGCATGCACCAACA
GTCCTCATGCTCCTCCACCCCCAATACGGTGCGCCAATCATCTTCCACCACCTGTCCAGC
CCATGA
>Ptrichocarpa_Potri.018G070900.1.v3.0
ATGAAGGAGCTGTTCTTGTATTATTACTGGCTCATTAAGCTGCTTGCCATCTCCTTCTTG
GCATTAGTTTTTTTGATAAAGATTGTAGTCTTGCTATGGTGTAGACCCCGAAGAATTGAA
CACCATTTTTCCAAGCAAGGAATCAGAGGACCCCCTTATCGTTTCTTCATTGGCAACGTG
AAGGAGATTGTGGAAATGATGTTAAAGGCCTCTTCTCAACCTATGCCTTTCTCTCACAAC
ATACTCCCTAGAGTTCTCTCCTTTTACCATCACTGGAAGAAAATCTACGGTGCAACGTTT
CTTGTGTGGTTCGGACCCACGGTTCGACTTACCGTCTCTGATCCAGATCTCATCCGAGAA
ATTTTTACATCCAAGTCGGAATTGTATGAGAAGGTCGAGGCTCACCCTCTTGTTAAGCAG
CTTGAAGGTGATGGACTCCTAAGCCTCAAAGGAGAAAAATGGGCTCTCCATAGGAAAATC
ATAACACCCACATTCCACATGGAAAATCTCAAGTTGCTAGTACCTGTGGTGGCAAAGAGC
GTAAGCGATATGCTGGAGCAATGGTCGGCAATGACAAATTCTGACGAGGTGGAAATTGAA
GTTTCCGAATGGTTCCAAACCCTAACAGAAGATGTCATTACGCGAACAGCATTTGGCAGC
AGCTACGAAGATGGAAAGGCCATTTTTCAATTGCAAGCACAGCAAATGGTCCTCGCTGCC
GTGGCATTCCGACGAGTTCTAATCCCTGGTTACAGGTTCTTTCCGACAAGAAGGAACATT
AATTCGTGGAGATTGGACAAAGAAATCAAGAAATCACTGATGAAGCTCATTGAAAGGAGA
AGAGAGAAATCGAGCGTTAACAAAACGCATCAAGATAGCTGTCCTAAGGATTTGTTAGGA
CTGATGATTCAGGCCTCAAATTCATGTACTGATGTAACCGTACACGACATTGTCGAAGAG
TGCAAGAGCTTTTTTTTTGCGGGCCAGCACACCACATCAAACTTGCTGACGTGGACAACG
GTCCTACTAGCAATGCATCCACAGTGGCAGGCTCAAGCACGTGAGGAGGTCTTGAGGGTG
TGTGGATCACGTGACACACCCACCAAGGATGATGTTGCAAAGCTTAAGACGCTGACCATG
ATTTTAAATGAATCCTTACGGTTGTACCCACCAACAATCGCCACAATCAGACGGTCCAAG
GCTGATGTAGAGCTGGGGGGCTACAAAGTCCCAAGTGGGACCGAGATCTTGATACCGATC
CTGGCCCTTCATCATGATCAATCCATATGGGGCAATGACGCAAATGAATTCAATCCTGCT
CGCTTCTCCGGTGGTGTGGCCCGCGCTGCTAAGCATCACGTGGCGTTCATTCCGTTCGGG
CTCGGAGTCCGCACCTGCATCGGTCAAAATCTAGCCATCTTGCAAGCCAAATTAACGCTT
GCTATATTACTGCAACGATTCTCTTTCAGACTGGCCCCTAGCTATCAGCATGCACCAACA
GTCCTCATGCTACTTTACCCCCAGTATGGCGCACCCATCATCTTCCAACATCTGTCAAAT
CCATGA
>Ppersica_Prupe.7G237900.1.v2.1
ATGGAGCAGGAGCTCTTGTCCTGGCTCAAGTTTGTTTGTATATCTCTGATGGTGCTGGTT
TTTTCTCTAAGGATGGCAGTGCTGCTTTGGTGGAGGCCCAGAAAAATTGAGGAACATTTT
GGGAAGCAAGGGATCAGAGGACCCCCTTACCGTTTCTTCATTGGAAATGTTAAGGAACTT
GTGGGGATGATGATCAAGGCCTCTTCTCAAACCATGCCTTCCACCTCTCACAATATCCTC
CCCAGAGTTCTTCCTTTTTACCATCACTGGAAGAAAATCTATGGTGCAACATTTCTTGTG
TGGTTTGGACCTACAGTTCGACTCACTGTTTCTGATCCCGATCTCATCCGTGAAATATTT
ACTTCAAAGTCAGAATTCTATGAGAAAAATGAGGCTCACCCACTTGTTAAACAGCTCGAG
GGCGATGGCCTCCTAAGCCTCAAAGGTGAAAAATGGGCTCACCATAGAAAAATCATTACC
CCTACCTTCCATATGGAGAATGTCAAGTTGTTGATACCGGTGATGGCCACAAGTATAGTA
GATATGATGGACAAATGGTCAGCAATGTCCAGCTCTGGTGAGGTGGAGATTGAAGTTTCT
GAGTGCTTCCAAAACCTAACAGAAGATATAATTACCAGAACAGCCTTTGGAAGCAGCTAT
GAAGATGGCAAAGCCATTTTCAGGCTTCAAGCTCAACAAATGGTGCTTGTTGCCGAGGCT
TTTCAAAAAGTTTTCATCCCTGGTTATAGATTTTTGCCCACAAAAAGAAACATAAATTCT
TGGAAATTGGACAAGGAAATCAGGAAATCCCTGATAAAGCTAATCGACCGGAGGAGAGAG
AATTCAAACTCGGCCAACAACAACAACAATGTGCATGAAAAATGTCCCAAGGATTTACTC
GGCCTTATGATTCAAGCCTCAAATTCTTCCCCCTCCTCCAATATCACTGTCAACGACATA
GTTGAAGAGTGCAAGAGCTTTTTCTTTGCTGGCAAACAGACCACGTCCAATTTGCTGACA
TGGACAACGGTTCTCCTAGCAATGCACCCACAGTGGCAGCTACAGGCACGTGCCGAGGTG
CAGAAGATGTGTGGAGCACGTGACATACCAACCAAGGACGATGTTGTGAAGCTTAAGACG
CTGAATATGATCCTAAATGAATCACTACGGTTGTACCCGCCTACGATCGCGACAATCCGA
CGATCAAGAATGGATGTGGAGCTTGGGGGTTACAAGGTCCCACGTGGGACCGAGCTTTTG
ATTCCAATCTTGGCTGTTCATCATGATCAGAGCATATGGGGGAATGACGCGAAGGAGTTC
AATCCGGCCCGATTCGCCGAGGGCGTGGCCCGAGCCGCCAAGCATCCGGTGGCTTTCATT
CCATTTGGGCTCGGGGTCCGCACATGCATTGGGCAAAATCTAGCGTTGTTGCAGGCAAAA
TTAGCTCTGGCCATCATACTTCAACGCTTCTCTTTCAGGCTGGCCCCCACCTATCAACAC
GCACCAACGGTCCTGATGCTACTTTACCCTCAATACGGTGCGCCCATCATTTTTCAACGT
CTGCCCCAACATGATCAGGATCAAGATCAAGGGTCCTGA
>Spurpurea_SapurV1A.0212s0060.1.v1.0
ATGGTGAAGCTGCTGCTGTATTATTGCTGGCTTATTAAGCTGATTGCCATCTCTTTCTTG
GCATTCGTTTTGCTGCTAAAGATTGTGGTGTTACTCTGGTGGAAACCCCGAAGAATCGAA
CACCATTTTGCCAGGCAAGGAATCAGAGGACCCCCTTATCGTATCTTCATTGGTAATGTG
AAGGAGCTTGTGGAGATGATGTTGAAGGCCTCTTCTCAACCTATGCCCTTCTCTCACAAC
ATACTCCCTAGAGTTCTCTCTTTTTACCACCACTGGAAGAAAATCTACGGGACAACGTTT
CTGGTGTGGTTCGGACCCACGGTTCGACTCACCTTATCCGATCCAGACCTCATTCAAGAG
ATCTTTACTTCCAAGTCTGAATTTTATGAGAAGATTGAGGCTCACCCTCTTGTTAAACAG
CTTGAAGGTGATGGCCTGCTTAGCCTCAAAGGAGAGAAATGGGCTCACCACAGGAAAATT
ATAACACCCACATTCCACATGGAGAATCTCAAATTGCTGGTTCCTGTGGTGGCAAAGAGC
GTAATGGACATGTTGGAGCCATGGTACTCGACAATGTCAGATTCGGACGAGGTAGAGATT
GAAGTTTCGGAGTGGTTCCAAACCCTAACAGAAGAAGTCATTACGAGAACAGCATTTGGT
AGCAGCTACGAAGATGGAAAGGCCATTTTTCGATTACAAGCACAGCAAATGGTCCTTGCT
GCCGTGGCGTTCCAAAGAGTTCTGATCCCTGGCTATAGGTTCTTCCCCACAAAAAGTAAC
GTGAATTCGTGGAGATTGGACAGGGAAATCAGCAAATCGCTGATGAAGCTTATTGAAAGG
AGAAGAGAGAATTCAAGCAACAAAACACGCCACCATGGTCCGAAGGATTTGTTGGGACTG
ATGATTCAAGCCTCAAACTCATCTTCTGATCATGTAACCGTGCACGACATCGTTGAAGAG
TGCAAGAGCTTTTTCTTTGCGGGCAAACAGACCACATCCAACCTGCTGACGTGGACAACA
GTCCTGCTCGCAATGCACCCGCAGTGGCAGGTTCAAGCACGTGAGGAGGTTTCGAGGGTA
TGTGGATCACGTGGCATACCCACCAAAGATGATGTTGCCAAGCTTAAGACGCTGAGCATG
ATTCTAAATGAATCCTTACGGTTGTACCCCCCAACGATCGCAACAATCAGACGGTCGAAA
GCTGATGTAGAGCTGGGAGGCTACAAAATCCCACGTGGGACCGAGCTGCTGATACCGATA
TTGGCCCTTCATCATGATCAATCCATCTGGGGCCATGATGCAAATGAGTTCAATCCTCGT
CGCTTCTCTAATGGCGTGGCCCGGGCTGCGAAGCATCACGTGGCGTTCATTCCATTCGGT
CTGGGAGCCCGAACCTGCATTGGCCAAAATCTAGCCATCTTGCAGGCCAAATTAACACTC
GCTATAATACTGCAGCGATTCTCTTTCAGACTGGCCACCAGCTATCAACACGCACCAACG
GTCCTGATGCTGCTTTACCCCCAGTTCGGTGCACCTGTCATCTTCCAACGTCTGTCCAGC
CCATGA
>Gmax_Glyma.05G010200.1.Wm82.a2.v1
ATGGAGGAACTCTTCTCCTCCCTCAAGCTTCTCTCTTTTACCTTCATGCTCCTTCTCTTC
CTCCTCAAGCTCACTGTCTTGCTCTGGTGGCGACCCAGAAAAATTGAAGGCCATTTCTCC
AAGCAAGGGATCAGAGGCCCCCCTTATCGTTTCTTCATTGGAAACGTTAAGGAACTTGTC
GGCATGATGTTGAAGGCCTCTTCTCAACCTATGCCTTTCTCCCATAACATTCTCCCCAGA
GTCCTTTCCTTCTACCATCACTGGAAGAAAATTTATGGTGCAACATTCCTAGTTTGGTTT
GGACCCACTGTTCGTCTCACCGTCTCTGAGCCAGACCTCATCCGGGAAATCTTCACATCC
AAGTCAGAATTTTACGAGAAAAACGAAGCTCCACCACTTGTGAAGCAGCTAGAAGGTGAT
GGGCTCCTTAGCCTCAAAGGAGAAAAATGGGCTCACCACAGAAAAATTATCTCTCCCACT
TTTCACATGGAAAATCTCAAATTGCTGGTACCGGTGATGGCAACAAGCGTGGTAGAGATG
CTGGAAAAGTGGTCGGCAATGGGTGAGAAGGGCGAGGTAGAAATCGAAGTTTCGGAGTGG
TTTCAAAGCCTAACAGAAGATGTCATTACGAGGACCGCGTTTGGAAGCAGCTACGAAGAT
GGCAAAGCCATTTTCCGATTACAGGCCCAACAAATGGACTTGGCCGCCGATGCTTTCCAA
AAAGTATTCATCCCAGGTTACAGATTCTTTCCCACAAGGAGGAATATAAGATCTTGGAAA
TTGGAGAAGGAGATTAAGAAATCGCTGGTGAAGCTGATCTCACGACGGAGAGAGAATGAG
AAAGGGTGTGGGGTGGAGGAAAAAGAAAAAGGGCCAAAGGATTTGTTGGGACTAATGATT
CAGGCATCGAACATGAACATGAACATGTCCAATGTCACAGTGGATGACATGGTGGAAGAG
TGCAAGAGCTTTTTCTTTGCAGGCAAACAGACCACATCCAACCTGCTGACGTGGACGACC
ATTCTCCTTGCTATGCACCCACACTGGCAGGTGCGGGCACGTGAGGAGGTTCTCAAGGTG
TGCGGATCACGTGACCACCCCACCAAAGACCATGTTGCAAAGCTAAGGACGCTGAGCATG
ATAGTGAACGAGTCGTTAAGACTGTACCCGCCGACGATCGCGACGATAAGAAGGGCGAAA
GCGGACGTGGATTTGGGGGGATACAAGATACCAGGAGGGACGGAGCTGCTGATTCCAATC
CTGGCCGTTCATCACGATCAAGCGATATGGGGGAAGGATGCGAACGAGTTCAATCCGGGG
CGGTTCAGAGAAGGGGTGTCAAGAGCGGGCAAGCATCCATTGGGCTTCATACCGTTTGGA
GTAGGTGTGCGGACATGCATCGGACAAAACCTGGCGCTGCTACAAACCAAACTCGCCCTT
GCAATCATACTCCAGCGTTTTACTTTCTGCTTGGCCCCTACTTATCAGCACGCCCCAACC
GTCCTCATGCTTCTCTACCCTCAGTACGGCGCACCTATCATTTTCCAACTCATCCACTAA
>Mtruncatula_Medtr4g113650.1.JCVIMt4.0v1
ATGGAGCTAGAGCTCTTGTCTTGGCTCAAACTTGTTTCATTTTCTTTCATATTTCTTCTA
TGTGTTCTCAAAGTAACAGTGTTACTATGGTGGAGACCAAGAAAAATTGAAGGCTATTTT
GCTAAACAAGGAATTAGAGGACCTCCTTATCATTTCTTCATTGGAAATGTTAAAGAACTT
GTTGGTATGATGTTGAAAGCTTCTTCTCAACCCATGCCTAATTTCTCTCACAACATTCTT
CCTAGAGTCCTTTCTTTCTATCATCACTGGAAGAAAATTTACGGTGGAATGTTCCTAGTT
TGGTTTGGACCCACTGTTCGTCTTACAGTGTCTGATCCAGACCTTATAAGGGAAATCTTC
ACATCCAAGTCAGAATTTTATGAAAAAAATGAAGCCCCCCCACTTGTGAAGCAGCTAGAA
GGTGATGGTCTCCTTAGTCTTAAAGGAGAAAAATGGGCTCACCATCGCAAAATTATCTCT
CCCACTTTTCACATGGAAAATCTCAAATTGCTGATACCGGTGATGGCAACAAGCGTGGTT
GAGATGTTGGAAAAATGGTCGGAAATGAGTGACAAAGGTGAGGTGGAAATTGAAGTTTCT
GAGTGGTTTCAAACCCTAACTGAAGATGTTATTACTAAGACCGCGTTTGGAAGCAGCTAC
CAAGATGGCAAAGCCATTTTTCACTTACAAGCCCAACAAATGATCTTAGCTGCTGATGCT
TTTCAGAAAATTTTCATTCCCGGTTACAGATTCTTTCCTACAAGAAAGAATATAAAATCT
TGGAAACTGGATAAAGAAATAAAGAAATCATTGGTGAAGCTAATAAAACGAAGGGAAGAG
AATTTGAATAATGGGAATGAAGAAAGAATTGAAAAAGGTCCAAAAGATTTACTAGGACTA
ATGATAGAAGCTAGCTCCAACAACAACAACACCAATGTGACAGTGGATGATATCGTGGAA
GAGTGCAAGAGCTTTTTCTTTGCAGGCAAACAAACCACATCAAACTTGCTGACGTGGACG
ACCATTCTCTTAGCAATGCACCCACAATGGCAAGTACAGGCACGTGATGAGGTCCTAAAG
ATGTGTGGGTCACGTGACCTTCCAACTAAAGATCATGTTGTAAAGCTTAAGACGCTGAAC
ATGATTGTAAACGAGTCACTAAGATTGTACCCACCAACAATTGCGACGATCCGACGGGCT
AAAACAGATGTAGATTTGGGAGGGTACAAGATACCACGTGGGACAGAGCTATTGATTCCA
ATCCTAGCCGTTCATCATGATATAGCAATATGGGGCAATGATGTAAATGAATTCAATCCT
GGCCGTTTCTCTGAAGGTGTAGCTAGAGCTGCAAAACATCCAGTGGCATTCATACCTTTT
GGCCTTGGTGTGCGCACATGTATAGGACAAAACCTTGCAGTGCTACAAACAAAATTGGCA
CTTGCAATCATACTGCAGCGTCTTAGTTTCAGGTTGGCCCCTAGTTATCAACATGCACCA
ACGGTTCTGATGCTACTTTATCCTCAGTATGGTGCACCAATCATATTCAACCAATTGTCC
ATAGTGGATAACCCAAATCAAGGATCCTCATAG
>Pvulgaris_Phvul.003G161200.1.v1.0
ATGGACGGCCTCTTCTCCTCCCTCAAGCTTCTCTCCCTCTCCTTCATGTTCTTTTTCTTC
CTCCTCAAGCTCACCGTCCTCCTCTGGTGGCGACCCAGAAAAATTCAAGGCCACTTCTCC
AAGCAAGGCATCAGAGGACCCCCTTATCGTTTCTTCATTGGAAACGTTAAGGAACTTGTC
GCCATGATGTTGAAGGCCTCTTCCAAACCCATGCCTTTCTCCCACAACATTCTCCCCAGA
GTCCTTTCCTTCTACCATCACTGGAAGAAAATTTATGGTGCAACATTCCTAGTTTGGTTT
GGACCCACCGTTCGTCTCACCGTCTCTGATCCAGACCTCATCCGGGAAATCTTCACATCC
AAGTCAGAATTTTACGAGAAAAACGAAGCTCCACCCCTTGTGAAGCAGCTAGAAGGTGAT
GGCCTCCTTAGCCTCAAAGGAGAAAAATGGGCTCACCATCGAAGAATTATCTCTCCCACT
TTTCACATGGAGAATCTCAAATTGCTGATACCGGTGATGGCAACAAGCGTGGTTGAGATG
TTGGAAAAGTGGTCGGCAATGGGTGAGAAGGGTGAGGTGGAAATCGAAGTTTCGGAGTGG
TTTCAGAGCCTGACAGAGGATGTCATTACGAGGACGGCATTCGGAAGCAGCTACGAAGAT
GGAAAAGCCATTTTCCGGCTACAGGGGCAACAGATGGACTTGGCCGCCGACGCCTTCCAG
AAAGTGTTCATTCCAGGTTACAGATTTGTGCCCACAAGGAGGAATATAAAGTCATGGAAG
TTGGAGAAGGAGATAAAGAAATCGCTGGTGAAGCTGATAGAGCGACGGAGGGAGAACACG
GAGAGGGTGGAGAAGGGGGCAAAGGATTTGTTGGGGCTAATGATTGAGGCGTCGAACAGG
AATTCGACGAATGTGACAGTGGATGACATTGTGGAAGAGTGCAAGAGCTTTTTCTTTGCA
GGGAAACAGACCACATCCAACCTGCTGACGTGGACGACCATTCTCCTAGCTATGCACCCA
CACTGGCAGGTACGGGCACGTGAGGAGGTTCTCAAGATGTGTGGATCACGTGACCTTCCA
ACCAAAGACCATGTTGCAAAGCTGAGGACGGTGAGCATGATTGTGAACGAGTCGCTGAGG
CTGTACCCGCCCACCATCGCCACAATCAGACGTGCCAAGACGGACGTGGAGTTGGGGGGG
TACAAGATACCACGTGGGACGGAGCTGTTGATTCCAATCCTGGCCGTTCATCACGATCAG
GCCATATGGGGAAACGACGCCAACGAGTTCAATCCTGGGCGTTTCAGCGAGGGGGTGGCC
CGCGCCGCGAACCATCCTTTGGCCTTCATACCGTTTGGGGTGGGTGTGCGCACATGCATC
GGACAAAACCTGGCAGTGCTACAAACCAAACTGGCCCTCGCAATCATACTGCAGCGTTTT
AGTTTCAGGTTGGCCCCTAGTTATCAGCACGCACCAACGGTCCTCATGCTACTCTACCCT
CAGTACGGCGCTCCAATCATTTTCCGACACTTGTCCACGCTGGACCATCCTCACTGCCCT
CCTCCGCCGCCTCCTCCTCCTCCTCCTCCTCCTCAACCTCAACCCTCCTCCTCCTAG
>Gmax_Glyma.17G118100.1.Wm82.a2.v1
ATGGAGGACATCTTCTCCTCCCTCAAGCTTCTCTCTTTCTCCTTCATGCTCCTTCTCTTC
CTCCTCAAGCTCACCATCCTCCTCTGGTGGCGACCCAGAAAAATTGAAGCCCATTTCTCC
AAGCAAGGAATCAGAGGCCCCCCTTATCGTTTCTTCATTGGAAACGTTAAGGAACTTGTT
GGCATGATGTTGAAGGCCTCTTCTCAACCCATGCCTTTCTCCCACAACATTCTCCCCAGA
GTCCTTTCCTTCTACCATCACTGGAAGAAAATTTATGGTGCAACATTCCTAGTTTGGTTT
GGACCCACTGTTCGTCTCACCGTCTCTGAGCCAGAACTCATCCGGGAAATCTTCACATCC
AAGTCAGAATTTTACGAGAAAAACGAAGCTCCACCACTTGTGAAGCAGCTAGAAGGTGAC
GGACTCCTTAGCCTCAAAGGAGAAAAATGGGCTCACCACAGAAAAATTATCTCTCCCACT
TTTCACATGGAAAATCTCAAATTGCTGATACCGGTGATGGCAACAAGCGTGGTAGAGATG
TTGGAAAAGTGGTCGGCAATGGGTGTGAAGGGAGAGGTAGAAATCGAAGTTTCGGAGTGG
TTTCAAACCCTAACAGAAGATGTGATTACGAGGACAGCGTTTGGAAGTAGCTACGAAGAT
GGAAAAGCCATTTTCAGATTACAAGCCCAACAAATGGACTTAGCCGCCGATGCCTTCCAA
AAAGTATTCATCCCAGGTTACAGATTCTTTCCCACGAGGAGGAATATAAAATCTTGGAAA
TTGGAGAAGGAGATTAAGAAATCGTTGGTGAAGCTGATCTGGAGACGGAGAGAGTGTGGT
GGGGTGGAGGAAAAAGGGCCAAAGGATCTGTTGGGGCTAATGATTCAGGCCTCCAACATG
AATTCTTCGTCCAATGTCACAGTGGATGACATCGTGGAAGAGTGCAAGAGCTTTTTCTTT
GCAGGAAAACAGACCACATCCAACCTGCTGACGTGGACGACCATTCTCCTTGCTATGCAC
CCACACTGGCAGGTACGGGCACGTGACGAGCTTCTCAAGCTGTGCGGATCACGTGACCTT
CCCACCAAAGACCATGTTGCAAAGCTAAGGACGCTGAGCATGATTGTGAACGAGTCACTA
CGACTGTACCCTCCGACGATCGCGACAATCAGAAGGGCCAAAGCGGACGTTGATTTGGGG
GGATACAAGATACCACGTGGGACGGAGCTGCTGATTCCAATCCTGGCCGTTCATCACGAT
CAGGCAATATGGGGGAACGATGTGAACGAGTTCAATCCGGGGCGTTTCAGCGATGGTGTG
GCCCGCGCGGGGAAGCATCCATTGGCGTTCATACCGTTTGGTCTCGGTGTGCGCACATGC
ATCGGACAAAACCTCGCAGTGCTACAAACAAAACTGGCCCTGGCAATCATACTGCAGCGT
TTTAGTTTCAGGTTGGCCCCTAGTTATCAGCACGCACCAACGGTCCTGATGCTACTCTAC
CCTCAGTACGGTGCACCAATCATTTTCCAACAATTCTCACAATCCTCTTCTTAA
>Mdomestica_MDP0000154776.GDRv1.0.196
ATGGCGGTGGTTCTCTGGTGGAGGCCCAGAAAAATTGAACAACATTTTGGGAAGCAAGGG
ATYAGAGGACCCCCTTACCGTTTCTTCATTGGAAATTACAAAGAACTTGCTGGCATGATG
ATCAAGGCCTCCTCTCAAACCCTTCCTTCCTCCTCTCACCATATTCTCCCTAGAGTTCTT
CCTTTTTACCATCACTGGAGAAAAATCTATGGTGCAACATTTCTTGTGTGGTTTGGACCT
ACAGTTCGACTCACAGTTGCTAATCCTGATCTAATTAGGGAAATATTTACCTCGAAATCA
GAATTTTATGAGAAAAACGAGGCTCACCCACTTGTTAAAAAACTGGAAGGTAATGGCCTC
CTAAGTCTCAAAGGTGAAAAATGGGCTCGCCACAGAAAAATTATTACCCCTACCTTCCAT
ATGGAGAATGTCAAGTTGTTGATACCGGTGATGGCAACAAGTATAGTAGACGTGATGGAC
AAATGGTCAGCAATGTCCAGCTCCGGTGAGGTAGAGATTGAAGTTTCCGAGTGGTTCCAA
AACCTAACTGAAGACATAATCACCCGTACGGCGTTCGGAAGCAGCTACGAAGATGGAAAG
GCCGTTTTCCGGCTACAAGCTCAGCAAATGGCGTTTGTTACCGATGCTTTTCAAAAAGTT
TGCATCCCTGGTTACAGATTCCTGCCCACAAGAAGGAACATAAATTCTTGGAAATTGGAC
AAGCAAATTAGGAAGTCATTGATAAAGCTGATCGATCGACGGGTGGAGAATTCGAACTCG
GGCGACAATGTGCATGAAAAATGTCCAAAAGATTTACTAGGTCTTATGATTCAGGCCTCA
AATTCTTCCCCTTCCTCCAATATCACTGTCAATGACATTGTTGAAGAATGCAAGAGCTTC
TTCTTTGCGGGAAAACACACCACTTCCAATTTGCTGACATGGACAACGGCTCTCCTAGCA
ATGCACCCACAGTGGCAGCTACAGGCACGCGACGAGGTGCTGAGGGTGTGTGGATCACGT
GACATACCCACAAAAGATGATGTTGTAAAGCTTAAGACGCTGAATATGATCCTCAATGAA
TCACTACGATTGTACCCACCTGTGATCGCGACGATCCGGCGGTCGAGAACAGATGTGGAG
CTCGGGGGATACAAGGTCCCACGTGGAACCGAGCTTCTGATTCCGATCATAGCCGTCCAT
CATGATCAGAGCATATGGGGCAATGATGCGAAGGAGTTCAACCCGGRACGGTTCGCGGAG
GGCGTGGCACGGGCCGCCAAGCACCCGGTGGCGTTCATTCCTTTCGGGCTTGGGGTCCGC
ACATGCATCGGGCAGAATCTAGCGCTGTTGCAGGCAAAACTAGCCCTTGCCATCATGCTT
CAACGCTTCTCTTTCAGGCTGGCCCCCACCTATCAACATGCACCTACGGTACTGATGCTA
CTTCACCCACAATATGGTGTACCCATCATTTTCCAACGCCTGCCACAACATGATCAGGGT
CAAGATCAAGATCGAAATCAAGGGCCATGA
>Graimondii_Gorai.010G065800.1.v2.1
ATGGAGGAGGTTTGGCAGTGGTTGAAGCTGGTTGGCATATGTCTGATGTTGTTAATGATG
GTGTTAAAAATGGTAGTGTTGCTTTGGTGGAGGCCTAGGAAGATTGAAGAGCATTTCTCA
AGGCAAGGGATCAGAGGACCCCCTTACCATTTCTTCATTGGAAATGTTAAGGAGCTTGTG
GGCATGATGTTAAAGGCTTCTTCTCAACCCATGCCTTTCTCTCACAATATTCTCCCCAGA
GTTCTCTCTTTCTACCATCATTGGAAGAAAATCTATGGTGCAACATTTATAGTTTGGTTT
GGTCCAACGGTTCGGCTGACGGTGTCGGACCCAGATATCATACGGGAAATCTTCACATCC
AAGTCAGAACTGTACGAAAAAAATGAAGCCCACCCTCTGATTAAACAGCTTGAAGGTGAT
GGACTCCTTAGTCTCAAAGGTGAAAAATGGGCTCATCATAGAAAAATCATTTCTCCCACT
TTCCATATGGAGAATCTCAAATTGCTGGTGCCGGTGGTGGCACAAAGTGTGATTGAAATG
GTGGAGAAATGGTCAGCATTAATAAAGAGAAGCAAATCCGGCGAGATTGAAATCGAAGTA
TGCGAGTGGTTTCAGAGCCTAACCGAAGATGTCATCACGCGTACGGCATTTGGGAGCAGC
TATGAAGATGGAAAGGCCATTTTCGGTCTTCAAGCCCAACAAATGGTGCTTGTTGCCGAG
GCTTTTCAAAAAGTTTTCATCCCTGGCTATAGATTTTTACCGACGAAGAGGAACATAAGT
TGTTGGAAATTGGACAGAGGGATCAAGAAGTCGTTGAAGAAGCTAATCGAACGGCGGAGA
AGCAATTGTGGGAACAAAATGCAAGGAAACGGAGCCAAAGACTTGCTGGGATTATTGATG
GAAGCCTCCAATGACATAAGTGTGAATGACATAATCGAAGAGTGCAAGAGCTTCTTCTTT
GCCGGTAAACAGACCACTTCCAATTTGCTCACTTGGACCGCCGTTCTTCTTGCAATGCAC
CCACAGTGGCAGGTGCAAGCACGTGAGGAGGTTCTTAGGGTGTGTGGATTACGTGACATA
CCCAACAAAGATGATTTCGTAAAGCTTAAGACGCTGAGTATGATATTGAATGAATCGCTG
CGATTGTATCCACCAACCGTAGCTACAATAAGACGCACCAAAGTTGATGCAGAGTTAGGA
GGTTACATGATCCCACATGGGACCGAGCTTTTGATACCAATCTTAGCCGTTCATCATGAT
AAAGCCATATGGGGCAACGATGCAAATGAGTTCAACCCTGCGCGGTTTTCCGGGGGCGTG
GCACGTGCGGCCAAACATCCTATTGGGTTCATCCCATTCGGCCTTGGGGTCCGTACCTGC
ATTGGCCAAAACCTAGCCATTTTGCAAGCAAAATTAGCTCTTTCTATCATACTCCAACGC
TTCTCTTTTAAGTTGGCCCCAACTTATCAACATGCGCCGACGGTTCTGATGTTACTTTAC
CCACAATATGGAGCCCCAATCATCTTCCAACCTTTGTCTCAGATATGA
>Mdomestica_MDP0000289843.GDRv1.0.196
ATGGCGGTGGTTCTCTGGTGGAGGCCCAGGAAAATTGAAGAACATTTTGGGAAGCAAGGG
ATCAGAGGACCTCCTTACCGTTTCTTCATTGGAAATTACAAAGAACTTGCTGGGATGATG
ATCAAGGCCTCCTCTCAAACCCTTCCTTCCTCCTCTCACCATATTCTCCCTAGAGTTCTT
CCTTTTTACCATCATTGGAGGAAAACCTACGGTGCAACATTTCTTGTATGGTTTGGAATT
ACAGTTCGACTCACAGTTGCTGATCCTGATCTAATTAGGGAAATATTTACCTCAAAATCA
GAATTTTATGAAAAAAATGAGGCTCACCCACTTGTTAAACAGCTCGAAGGTAATGGCCTC
CTAAGCCTCAAAGGTGAAAAATGGGCTCGCCATAGAAAAATAATTACCCCTACCTTCCAT
ATGGAGAATCTCAAGTTGTTGATACCGGTGATGGCAACGAGTATAGTAGACATGATGGAC
AARTGGTCAGCAATGTCCAGCTCCGGTGAGGTCGAGATTGAAGTTTCCGAGTGGTTCCAA
AACCTAACCGAAGATATAATTACCCGCACGGCGTTCGGAAGCAGCTACGAAGATGGCAAA
GCCGTTTTCCGGCTACAAGCTCAGCAAATGGCGTTTGTTACCGAGGCTTTTCAAAAAGTT
TCCATCCCTGGTTACAGATTCTTGCCCACAAAACGAAACATAAATTCATGGAAATTGGAC
AAGCAAATCAGGAAGTCACTGATGAAGCTGATCGATCGACGGGTAGAGAATTCGAACTCG
GGCGAAAACGTGCATGAAAAATGCCCGAAAGATTTACTAGGTCTTATGATTCAGGCCTCA
AATTCTTCTCCTTCTTCCAATATCACTGTCAACGACATTGTTGAAGAATGCAAGAGCTTC
TTCTTTGCGGGAAAAGATACCACATCCAATTTGCTGACGTGGACAACGGTTCTCCTAGCA
ATGCACCCACAGTGGCAGATACAGGCACGTGACGAGGTGCTGATGGTGTGTGGATCACGT
GACATACCCTCTAAAGACGACGTAGTMAAGCTTAAGACGTTGAATATGGTCCTCAATGAA
TCACTACGTTTGTACCCGCCTGCGATCGCAACGATCCGACGGTCGAGAACGGATGTGGAG
CTCGGGGGATACAATGTCCCACGTGGGACCGAGCTTTTRATTCCAATCATAGCCGTTCAT
CACGATCAGAGCATATGGGGGAATGATGCGAAGGAGTTCAACCCGAGCCGGTTCGCRGAG
GGCGTGGCGCGGGCCGCCAAGCATCCGGTGGCGTTCATTCCGTTCGGGCTTGGTGTCCGC
ACATGCATCGGGCAGAATCTAGCRTTGTTGCAGGCTAAACTAGCCCTTGCCATCATGCTT
CAACGCTTCTCTTTCAGGCTGGCCCCTACCTATCAACATGCACCTACCGTCCTGATGCTA
CTTCACCCACAATACGGTGCACCSATCATTTTCCAACGCCTACCACAGCATAATCAGGGT
CAAGATCAAGATCAAGATCGAAATCAAGGACCTTGA
>Esalsugineum_Thhalv10028574m.v1.0
ATGGAGGAAGAAAGTAGCAGCTGGTTAATTCCAAAGGTTCTTGTTTTGTCTGTAATGTTT
GCTCTTGTAATGGTGAAAGGCATGTCTCTGCTTTGGTGGAGACCGAGAAAGATTGAAGAA
CATTTCTCAAAACAAGGAATTCGAGGTCCTCCTTATCATTTCTTCATCGGTAATGTTAAA
GAACTTGTTGGAATGATGCTTAAAGCTTCTTCTCATCCTATGCCTTTCTCCCACAATATT
CTTCCCAGAGTTCTCTCTTTCTACCATCACTGGAGAAAAATCTACGGTGCTACATTCCTG
GTATGGTTCGGACCAACTTTCCGGTTGACGGTGGCGGATCCGGATCTGATCCGAGAGATA
TTCTCCAAGTCTGAGTACTACGAAAAGAACGAAGCTCACCCTTTGGTTAAACAGCTTGAA
GGCGATGGACTTCTTAGCCTAAAAGGCGAAAAATGGGCTCATCATCGCAAAATCATTAGT
CCAACTTTCCATATGGAGAATCTCAAATTGCTTGTACCGGTGGTGTTGAAGAGTGTGACG
GAGATGGTGGATAAATGGTCGGAGAAATTATCGGACAACAGCGAAGTGGAGGTCGATGTC
TATGAGTGGTTCCAGATATTGACTGAAGATGTTATAAGTAGAACAGCTTTTGGAAGTAGC
TACGAAGATGGCCGAGCAATTTTTCGGCTTCAAGCTCAACAAATGATTCTCTGCGCCGAA
GCTTTTCAAAAAGTCTTCATTCCTGGTTACAGATTTTTCCCGACGAAAGGGAATCTGAAA
TCTTGGAAATTAGACAAGGAGATAAGGAAATCGTTGTTGAGGCTAATAGAGCGGCGGAGA
AAAATCGTCGGCGAAGGAGACTGGGAAGAAGGTAAGGAGCCGGAGGAACCGGCGGCAAAG
GATTTGCTGGGTTTGATGATTCAGGCGAAGAACGTGACGGTGCAGGATATTGTGGAGGAG
TGTAAAAGTTTCTTTTTCGCCGGAAAACAGACAACATCCAATCTGCTGACGTGGACGACC
ATCTTGCTCTCCATGCACCCGGAGTGGCAGGCCAAAGCACGTGATGAGGTCCTCAGGGTC
TGCGGCTCACGTGATGTGCCCACTAAAGACCATGTCGTTAAGCTTAAAACGCTGAGCATG
ATTCTAAACGAGTCCCTAAGGTTGTATCCACCAATAGTAGCTACTATCAGACGCGCAAAA
TCAGATGTAGAGCTAGGAGGGTACAAAATCCCCTGTGGCACAGAGCTTCTAATCCCGATT
ATAGCTGTCCATCACGATCAAGCGATTTGGGGTAACGATGTAAACGAATTCAATCCGGAT
CGATTTGCAAACGGAGTCCCTCGTGCCGCAAAGCACCCTGTTGGGTTCATACCATTTGGT
CTCGGAGTCCGAACGTGCATTGGTCAGAATCTTGCCATACTTCAAGCCAAATTGACACTC
GCTATCATGATCCAACGCTTCACTTTTCTCTTGGCTCCTACTTACCAGCACGCACCTACT
GTCCTCATGTTGCTCTATCCTCAGTACGGTGCACCGATCACTTTCCGGAGAGTAAACAAT
GGCGAGTATTGCTAA
>Kmarnieriana_Kalax.0005s0097.1.v1.1
ATGGATAACCGGACCTTGCTCTGGCTCCTGATCAGACTGGCTGTCCTGGGCTTCATCTTC
CTAGTCTTCTTCCTCAAAGTGGTGGTGCTGCTCTGGCTCAGACCCCGCAAAATCCAAGAC
CATTTCTCAAAACAAGGCATCAGAGGTCCGCCTTACAAGTTCTTCATCGGCAATGTCAAG
GAGCTTATGGGCTTGACGCTTCGAGCTTCTTCTCAGCCCATCACCCCTTTCTCTCACAAC
ATCCTCCCTAGGGTCCTCTCCTTCTACCATCACTGGAAGAAAATCTATGGTGCCACTTTC
CTGGTCTGGTTCGGCTCCACCGTCAGGCTCACAGTCGCCGACCCGGATTTGATCAGGGAA
ATCTTCGCCTCCAAGTCGGAATTCTATGAAAAAAACGAGGCCCACCCGCTAATCAAGCAG
CTGGAGGGCAATGGACTTCTAAGCCTCAAGGGCGAGAAATGGGCTCGTCACCGCAAAATC
ATCAATCCCGCTTTTCACATGGAAAATCTCAAATTGATGGTTCCTGTGGTGGCCGGAAGA
GTGTCAGAAATGCTCGACAGATGGTCGGATATTTCACAGCAGGAGGGCCGTGAAATCGAA
GTCTCTGACTGGTTTCAGAATCTAACAGAGGATGTGATCACCAGGACAGCTTTCGGCAGC
AGCTACGAAGACGGGAAAGCCATTTTCGGATTGCAGAATCAGCAAATGCTGCTCGCCGCA
GACGCCTTCCGAAAAGTCTTCATCCCCGGCTACCGATTTCTTCCGACGAGGAATAACTTG
AAGTCATGGAAACTCGACAAGGAGATCAAGCAATCGCTCATCAAGCTCACCGACCTGCGA
CGAGACAACCTCAGTCAGGAAATCGCTGACGAGAATCGTCCCAAGGATTTGCTTGGTCTG
ATGATTCAGGCGAGTGCCAAGGAAGGCCGGGCTTCGTCTGTTCATCATCATCCGTCGCAG
TCACTTCCGACATCGATCACGTACAGCGACATTGTCGAGGAGTGTAAGAGCTTCTTCTTC
GCAGGGAAACAAACCACCTCCAACCTGATGACGTGGACGACCGTTCTTCTCGCGATGCAC
CCGCACTGGCAGGTGCTAGCACGTGACGAGGTCCTCCGAGTCTGCGGCTCAGGTGAAGTC
CCCACCAAGGACGACATCGTCAAGCTCAAAACGTTGTCGATGATCGTGAACGAGTCGCTC
CGCTTGTACCCGCCCACCGTTGCGACGATCCGCCGCGCGAAGGTGGATGTGGAGCTTGGC
GGCTACAAAGTCCCACGTGGCACGGAGCTCCTCATCCCAATTCTGGCCGTGCATCACGAC
AAGGCGATATGGGGCAACGACGCAAACGAGTTCAACCCGGCGCGTTTCGCGGACGGCGTG
GCGCGAGCCGCGAAGCACCCGATGGCATTCGTACCTTTCGGCCTCGGCGTCCGGACGTGC
ATCGGTCAGAACCTCGCCGTGCTTCAGGCCAAGCTGACGATGGCAATGATTCTCCAGCGC
TTCTCCTTTCGGCTCGGCTCCAGCTATCAACACGCGCCGACCGTGCTTATGATGCTCTAC
CCTCAGCACGGCGCCCCGATCGTTTTCGACCGTTTAGATCATCATAAAGATCGACGGCTG
TGA
>Kmarnieriana_Kalax.1140s0009.1.v1.1
ATGGATAACCGGACCTTGCTCTGGCTCCTGATCAGACTGGCTGTCCTGGGCTTCATCTTC
CTAGTCTTCTTCCTCAAAGTGGTGGTGCTGCTCTGGCTCAGACCCCGCAAAATCCAAGAC
CATTTCTCAAAACAAGGCATCAGAGGTCCGCCTTACAAGTTCTTCATTGGCAATGTCAAG
GAGCTTATGTGCTTGACGCTTCGAGCTTCTTCTCAGCCCATCACCCCTTTCTCTCACAAC
ATCCTCCCTAGGGTCCTCTCCTTCTACCATCACTGGAAGAAAATCTATGGTGCCACTTTC
CTGGTCTGGTTCGGCTCCACCGTCAGGCTCACAGTCGCCGACCCGGATTTGATCAGGGAA
ATCTTCGCCTCCAAGTCGGACTTCTATGAAAAAAACGAGGCCCACCCGCTGATCAAGCAG
CTGGAGGGCGATGGACTTCTAAGCCTCAAGGGCGAGAAATGGGCTCGTCACCGCAAAATC
ATCAATCCCGCTTTTCACATGGAAAATCTCAAATTGATGGTTCCTGTGGTGGCCGGAAGA
GTGTCTGAAATGCTCGACAGATGGTCGGATATTTCACAGCAGGAGGGCCGTGAAATCGAA
GTCTCTGACTGGTTTCAGAATCTAACAGAGGATGTGATCACCAGGACAGCTTTCGGCAGC
AGCTACGAAGACGGGAAAGCCATTTTCGGATTGCAGAATCAGCAAATGCTGCTCGCCGCA
GACGCCTTCCGAAAAGTCTTCATCCCCGGCTACCGATTTCTTCCGACGAGGAATAACTTG
AAGTCATGGAAACTCGACAAGGAGATCAAGCAATCGCTCATCAAGCTCACCGACCTGCGA
CGAGACAACCTCAGTCAGGAAATCGCTGACGAGAATCGTCCCAAGGATTTGCTTGGTCTG
ATGATTCAGGCGAGTGCCAAGGAAGGCCGGGCTTCGTCTCTTCATCATCATCCGTCGCAG
TCACTTCCGACATCGATCACGTACAGCGACATTGTCGAGGAGTGTAAGAGCTTCTTCTTC
GCAGGGAAACAAACCACCTCCAACCTGATGACGTGGACGACCGTCCTTCTCGCGATGCAC
CCGCACTGGCAGGTGCTAGCACGTGACGAGGTCCTCCGAGTCTGCGGCTCAGGTGAAGTC
CCCACCAAGGACGACATCGTCAAGCTCAAAACGTTGTCGATGATCGTGAACGAATCGCTC
CGCTTGTACCCGCCCACCGTTGCAACGATCCGCCGCGCGAAGGTGGATGTGGAGCTTGGC
GGCTATAAAGTGCCACGTGGCACGGAGCTCCTCATCCCAATTCTGGCCGTGCATCACGAC
AAGGCGATATGGGGCAACGACGCAAACGAGTTCAACCCGGCGCGTTTCGCGGACGGCGTG
GCGCGAGCCGCGAAGCACCCGATGGCATTCGTACCTTTCGGCCTCGGCGTCCGGACGTGC
ATCGGTCAGAACCTCGCCGTGCTTCAGGCCAAGCTGACGATGGCAATGATTCTCCAGCGC
TTCTCCTTTCGGCTCGGCTCCAGCTATCAACACGCGCCGACCGTGCTTATGATGCTCTAC
CCTCAGCACGGCGCCCCGATCGTGTTCGACCGTTTAGATCATCATAAAGATCGACGGCTG
TGA
>Ptrichocarpa_Potri.006G154500.1.v3.0
ATGGTGGAGCTGTTGTTGTCTTACCACTGGCTTATTAAGCTGCTTGCTATCTCTTTCTTG
GCATTAGTTTTGTTGTTAAAGATTGCAGTGTTACTTTGGTGGAGACCTCGAAGAATTGAA
CACCATTTTGCCAAGCAAGGAATCAGAGGACCCCCTTATCGTTTCTTCATTGGTAATGTG
AAGGAGCTTGTGGAAATGATGTTAAAGGCCTCTTCTCAACCCATGCCTTTCTCTCACAAC
ATACTTCCTAGAGTTCTCTCTTTTTACCATCACTGGAAGAAAATCTACGGTCCAAATATT
AACCTCTCTGGCTTGACACCCTTGCAACGTACTTACATGGCAACGCAGTTTGAATTGCAT
ATTCTGGTGTTGTTGGCAGGTGCAACGTTTCTAGTGTGGTTCGGACCGACGGTTCGACTC
ACCGTGTCCGACCCAGACCTCATTCGAGAAATCTTTACTTCCAAGTCTGAATTTTATGAG
AAGATTGAGGCTCACCCTCTTGTTAAACAGCTCGAAGGTGATGGACTGCTTAGCCTCAAA
GGAGAAAAATGGGCTCACCATAGGAAAATTATAGCACCCACATTCCACATGGAGAATCTC
AAATTGCTAGTTCCGGTGGTGGCAAAGAGCGTAACGGATATGCTGGAGCAATGGTCGACA
GTGTCAAATTCCGACGAGGTAGAAATTGAAGTTTCTGAATGGTTCCAAACCCTAACAGAA
GAAGTCATTACGAGAACAGCATTTGGTAGTAGCTACGAAGATGGAAAGGCCATTTTCCGA
TTGCAAGCACAGCAAATGGTCCTTGCTGCCGTAGCATTCCAAAGAGTTCTGATCCCTGGC
TACAGGTTCTTTCCAACAAAAAGAAACGTGAATTCGTGGAAACTGGACAAAGAAATCAGG
AGATCGTTGATGAAGCTTGTAGAAAGGAGAAGAGAGGGCTCGAGCATTATCAACGAAACA
CATCGTCATGGTCCTAAGGATTTGTTAGGACTAATGATTCAAGCCTCAAATTCATCTAAA
GATGTAACCGTACATGACATTGTTGAAGAGTGCAAGAGCTTTTTCTTTGCGGGCAAACAG
ACCACATCCAACTTGCTGACGTGGACAACAATCCTACTCGCAATGCACCCACATTGGCAG
GTTCAAGCACGTGAGGAGGTCTTGAGGGTGTGTGGATCACGTGACATACCCACCAAAGAT
GATGTTGTCAAGCTTAAGACGCTGACCATGATTCTAAATGAATCCTTACGGTTGTACCCA
CCGACGATCGCAACAATTAGACGGTCGAAAGCTGATGTAGAGCTGGGGGGCTACAAAATC
CCCCGTGGGACCGAGCTCCTGATACCGATATTGGCCCTTCATCATGATCAATCCATATGG
GGCCACGATGCAAATGAATTCAACCCTCGTCGCTTCTCGAATGGCGTGGCCCGAGCAGCA
AAGCACCATGTGGCGTTCATTCCATTCGGGCTAGGAGTCCGAACCTGCATTGGCCAAAAT
CTAGCCATCTTGCAAGCCAAATTAACACTCGCCATAATACTGCAACGATTCTCTTTCAGA
TTGGCCACTAGCTATCAACATGCACCAACGGTCCTGATGCTACTTTACCCCCAACATGGT
GCGCCCATCATCTTTCAACGCCTGCCCAATCCATGA
>Spolyrhiza_Spipo21G0005700.v2.290
ATGGGGGCGGAGGCGCTGAGGCTGCTGTCCCAGTGGAAGTGGCTATTGCCTTCGCTGATT
CTGTTGGTGTGCCTATTCATCGCATTCAAGGTGCTGGACCTGCTGTGGTGGAGGCCGAGG
AGGGTGGAGGGGCACTTCGCCAGGCAGGGGATAAGGGGCCCGCCCTACCGCTTCTTGCTG
GGGAACGTCCGGGAAATGGTCCGCCTGATGCTGGAGGCTTCCGCCAAGCCGATGGCTCCT
CCCTACTCCCACAACATCCTCCCCAGGGTGCTCTCCTTCTATCACCACTGGAAGAAGGTC
TACGGGTCCAACTTCCTGCTCTGGTTCGGACCCACCGCCCGGCTCGCCGTCGCCGACCCG
GACCTCATCCGGGAGATCTTCGTCTCCAGATCGGAGTTCTTCGAGCGCTACGAGTCGCAC
CCCCTGGTCCGCCAGCTCGAGGGGGAGGGCCTGGTGAGCCTCCGCGGGGAGAAGTGGGCG
CACCACCGCAAGGTCATCACCCCCACCTTCCACATGGAGAACCTCAAGCTGTTGATTCCG
GTCATCGGGCGGAGCGTGGTGGACATGCTGGAGAAGTGGTCGGCCATGTCGTCCACCGGC
GAGGTCGAGGTGGACGTCTCGGAGTGGTTCCAGTCGGTCACCGAGGACGCCATCACCCGC
GCCGCCTTCGGCCAGAGCTACGAGGACGGCAAGACCGTCTTCCGCCTCCAGGCCCAGCAG
ATGGCCTTCGCCGCCGAGGCCTTCCGCAACGTCCTCATCCCCGGCTACCGGTTTCTGCCG
ACGAAGAGGAACACGAACACGTGGAAGCTGGACAAGGAGGTGAGGAGGTCCCTGCTGCGG
CTCATCGGCCTCCGCAAGGACAACGCCGGCGGCGGCGCAGTGTCAGGGGACGGCAAGCCC
GGCGGCGCCGCCAAGGACATGCTCGGGCTCCTGATGAACGCCAGCGCCGCCGCCTCCGCT
AAGAAGGCCGCGGCCTCGCCGGCTGCGGCGGCGGCGGACCGCCCGGAGTCGCCGGGACCG
ACGGTGATCACGCTGCACGACATCGTGGAGGAGTGCAAGACATTCTTCTTCGCAGGGAAG
CAGACCACGTCGAACCTGCTGACGTGGGCCACGGTGCTGCTGGCCATGCACCCGGAGTGG
CAGGACCTGGCGCGCCACGAAGTCCTCCGCCTCTGCGGCTCACGTGACATCCCCACCCGC
GACCACGTGGCCAAGCTCAAGACGCTGGGAATGATTCTCAACGAGACGTTGCGGCTGTAC
CCCCCCGCGGTGGCGACGATACGGACGGCGAAGGTCGACGTGGAGCTGGGCGGGTGCCAC
GTGCCGCGCGGGACGGAGCTGATGATCCCGATCCTGGCTGTCCACCACGACGCGAGGCTG
TGGGGCCCCGACGCGGCCCAGTTCAACCCGGGCCGATTCGCCAACGGGGTGGCTCGGGCG
GCCCGCCACCCGACCGCCTTCATCCCCTTCGGGCTGGGAGCCCGCACCTGCATCGGCCAG
AACCTGGCGCTCCTCGAGGCCAAGATCACCCTCGCCGTCCTCCTCCAGCGCTACTCCTTC
CGCCTCTCTCCCTCCTACGTCCACGCGCCGACCGTCCTCATGCTCCTCTACCCACAGTAC
GGGGCGCCGGTGATCTTCCGGCCGCTGGCGGAGCACCACCGCAAGGTACCCGCGGCGGCG
CCGCCGTGCTCCTCATGA
>Graimondii_Gorai.004G278200.1.v2.1
ATGGAAGTAATGTTACAGTGGCCATCGAAGATTGTTTTCATCACTTCCATGGCGTTACTC
ATGGTGGTGATGATGATGAAAGTGGTGGTGTTGTTATGGTGGAAACCAAAGAAGATCGAA
AGCCATTTCTTAAAACAAGGGATTAAAGGCCCACCTTACCATTTCTTCATCGGCAATGTT
AAAGAACTTGTGGGGATGATGTTGAAAGCTTCTGCAACTCCCATGCCTGATTTCTCTCAT
AATATTCTCCCAAGGGTCCTTTCTTTTTATCACCATTGGAAGAAAATCTATGGTACACCA
TTTATTGTCTGGTTCGGACCCACGGTTCGGGTCACAGTGTCGGATCCTGATCTGATAAAG
GAAATCTTCATCTCCAAGTCCGAATTGTATGAAAAAAATGAAGCCCACCCTTTGATTAAA
CAGCTTGAAGGTAATGGCCTCCTTAGTCTAAAAGGTCAAAAATGGGCTCATCATCGCAAA
ATAATTACACCCACTTTCCATATGGAAAATCTCAAATTGCTTGTGCCGGTGATGACACAA
CGAATGACCGATATGCTAGACAAATGGTCCGCAATGTCGGCCAATGGCTCTAGGGACGTT
GAAATCGACGTCTGCGAGTGGTTTCAAACGCTGACGGAAGACATCATTACGCGTACCGTG
TTCGGTACTAGTTACGAAGACGGGAAGGCTATTTTTTGTTTACAAGCTCAACAAATGGTA
CTCGCTGCCGAGACATTTCAGAAAGTGTTCATCCCTGGCTATAGGTTTATGCCGACGAGA
CGAAATATAAGGTGCTGGAAATTGGACAAAGAGATTAGAAAATCGTTGATGAAATTGATC
GAAAGCCGGAAATCGGAGAATAGAAGAAGAGAGGACGGAGCGAAAGATTTGCTGGGATTA
ATGATCGAATCTTCGTATTCAAGTCCAGATATGAGTGTGGATGACATAATTGAAGAGTGC
AAGAGTTTTTTCTTTGCAGGCAAACAAACCACATCCAATTTGCTGACGTGGACAACTGTT
TTGCTAGCAATGCACCCACAGTGGCAGGTGCAAGCACGTGATGAGGTGTTAAAGGTGTGC
GGATCACGTGACTTACCCACCAAAGATGATGTTGTCAAATTGAAGACGTTGACTATGATA
TTAAATGAATCACTTCGGTTGTATCCGCCAACGATAGCCACAATAAGACGAGCCAAATCA
GATGCTGAGCTTGGGGGTTACATGATCCCACGTGGGACTGAACTTTTGATACCAATCTTG
GCCGTTCATCATGATCAAGCCATATGGGGCAACGATGCTAATGAGTTTAACCCAGGCCGG
TTTTCCGAAGGTGTGGCACGTGCAGCAAAACACCCGATCGGTTTCATCCCGTTTGGTCTT
GGGGTTCGGACATGCATTGGACAAAACTTGGCCGTTTTACAAGCCAAGTTAGCCCTTTCA
ATTATACTTCAACGGTTTACCTTCCGATTGGCCCCAACTTACCAGCATGCTCCAACGGTT
CTCATGCTACTTTATCCACAATATGGAGCCCCAATCATCTTTCAACCTCGATGA
>Alyrata_932970.v1.107
ATGGAGGAAGAAAGTAGCAGCTGGTTCATTCCAAAGGTTCTTGTTTTGTCTGTAATCTTA
AGTCTTGTAATAGTGAAGGGTATGTCTCTGTTATGGTGGAGACCAAGAAAGATTGAAGAA
CATTTCTCAAAACAAGGAATTCGAGGTCCTCCTTATCATTTCTTCATCGGAAATGTTAAA
GAACTTGTTGGAATGATGCTTAAAGCTTCTTCTCATCCTATGCCTTTCTCTCACAATATT
CTTCCTAGAGTTCTCTCTTTTTACCATCACTGGAGAAAAATCTATGGTGCTACATTTCTG
GTCTGGTTCGGTCCAACTTTCCGGTTAACAGTAGCCGATCCCGATTTGATCCGAGAGATC
TTCTCTAAGTCTGAGTTCTACGAGAAGAATGAAGCTCACCCTTTGGTTAAACAGCTTGAA
GGCGATGGACTTCTTAGTCTCAAAGGCGAAAAATGGGCTCATCATCGAAAAATCATTAGC
CCTACTTTTCATATGGAGAATCTTAAGTTGCTTGTACCAGTGGTGTTGAAGAGTGTGACT
GATATGGTGGATAAATGGTCCGAGAAGTTATCGGAAAATGGTGAAGTTGAGGTTGATGTC
TATGAGTGGTTTCAGATTTTGACTGAAGATGTTATTAGTAGAACAGCTTTTGGAAGTAGC
TACGAAGATGGCCGCGCGATTTTTCGACTTCAAGCTCAACAAATGCTTCTTTGTGCTGAA
GCTTTTCAAAAAGTTTTCATTCCTGGCTATAGATTTTTTCCGACAAGAGGGAATTTGAAG
TCTTGGAAGTTAGACAAGGAGATAAGGAAGTCATTGTTGAAGTTGATAGAGCGGCGGAGA
CAGAACGCTATAGAGGGAGACGGCGAAGAATGTAAGGAGCCGGCGGCGAAGGATTTATTG
GGATTAATGATTCAGGCAAAGAATGTGACGGTTCAGGACATTGTGGAGGAGTGTAAAAGC
TTTTTCTTCGCTGGGAAACAGACAACTTCTAATCTGCTGACGTGGACGACCATCTTGCTA
TCCATGCACCCGGAGTGGCAGGCCAAAGCACGTGATGAGGTCCTCAGGGTCTGTGGCTCA
CGTGATGTCCCTACCAAGGACCATGTCGTTAAGCTTAAAACGTTGAGTATGATCTTGAAC
GAGTCGTTAAGGTTGTATCCACCAATAGTTGCTACAATTCGACGCGCTAAATCGGATGTG
AAGCTAGGAGGGTACAAAATTCCATGTGGCACGGAGCTTCTAATACCAATCATAGCGGTT
CATCATGACCAAGCCATTTGGGGTAATGACGTGAACGAATTCAATCCAGCTCGGTTTGCG
GATGGAGTGCCGCGTGCTGCCAAACACCCCGTTGGCTTCATACCGTTTGGCCTCGGAGTT
CGAACATGCATTGGTCAGAATCTTGCTATACTTCAGGCCAAATTGACACTGGCGGTAATG
ATCCAACGTTTCACCTTTCACTTGGCTCCTACTTACCAGCATGCACCAACCGTCCTAATG
TTGCTTTATCCTCAACATGGTGCACCAATCACCTTCCGGAGATTGACCAATCATGAGGAT
CGCTAG
>Lusitatissimum_Lus10033044.BGIv1.0
ATGTTGGAAAAGGAAGGGTTTCTCTTGTTGTTGTGGGTTGTGCTCAAGTTCATAGCAATC
AGCTTCCTTGCTCTGCTTTTTGTGCTCAAGATAGTGGTGCTGCTATGGTGGAAGCCTAGG
AGAATTGAGGAGCATTTCTCAAGGCAAGGAATCAGAGGTCCTCCTTATAGATTCTTCATT
GGGAATGTCAAGGAGCTTGTGGAGATGATGCTCAAGGCTTCCTCTCAACCCATGCCTACT
TTCTCCCACAACATTCTTCCTCGCGTCCTCTCTTTCTACCACCATTGGAAGAAGCTCTAT
GGTTCAACATTTCTAGTCTGGTTCGGACCCACGGTCCGGCTCACTGTGTCTGATCCAGAC
CTGATCCGTGAAATCTTCACATCCAAATCCGAATTTTACGAGAAGGTTGAACCACACCCG
CTCGTCAAACACCTAGAAGGCGACGGCCTCCTCAGCCTTAAGGGTGAGAAATGGGTTCAT
CACCGCAAAATCATTACTCCTACTTTCCACATGGAAAACCTCAAGTTACTGATGCCGGTT
GTGGCGGAGAGCGTGACCGGAATGTTGGACAAGTGGGACCACACAATGTCGGAATCCGCC
GAAGTCGAGATCGAAGTCTCCGAATGGTACCAAACTCTGACCGAGGACGTCATTACTCGA
ACCTTTTTTGGAATCAGTTACGAAGACGGAAAAGCCATCTTCAAGCTACAGAGTAGCCAA
ATTCTCCTGGCCGCCGAATCCTTCCAGAAAGTCTTCATCCCCGGTTACCGCTTCTTCCCG
ACGAAGAAGAATATGAATTCGTGGAAATTCGACAAGGAAGTGAGGCACTTACTGACAAAA
TTGATCGAGCAACGGAAGCAGAGCAACTCAGGCGACGGAAAGGCAAAGGTGGATGGAGGA
GGTAGTACGGCGGCGGCACCAAAGGATTTGCTTGGGGTAATGATTGAGGCGTCCAAGTTG
TCTCCGAATAACGTGACCCCAAACGACATCGTAGAGGAGTGCAAAAGTTTCTTCTTTGCG
GGGAAACATACCACATCCAATCTGCTGACGTGGACAACTGTCTTGCTAGCTATGCACCCA
CAGTGGCAGGTTCAGGCACGTGACGAGCTCCTCAGGGTGTGTGGATCACGTGACATTCCC
TCCAAGGATGATATCGTCAAACTCAAAACGCTGACGATGATAGTGAATGAGTCTCTACGA
TTGTACCCGCCGACAATTGCCACCATCCGTAGGACGAAGACGGATGTGGAACTAGGAGGG
TACAAGGTGCCCTCAGGGACGGAGCTGCTCATCCCAATCTTAGCACTTCATCACGATCAG
AAAATATGGGGGAATGATGTAAATGAGTTCAACCCTACTCGATTTTCTGAAGGCGTCGTT
CGTGCCGCAAAACATCCAGCAGCTTTCATTCCGTTCGGACTCGGGGTTCGCAGTTGCATT
GGGCAGAACCTAGCTCTATTGCAGACCAAGCTCACGCTCGCCATCATAATCCGACGATTC
AGCTTCAAGCTAGCCCCAACTTATAAACATGCGCCAACCGTTCTGTTGATGCTTTATCCT
CAATATGGTGCCCCCGTAATTTTTGAGAAGCTTACAACCTCACAATCATCGTCGTCGGAG
TTATTATCTGATAGTTATCATCAATGA
>Athaliana_AT2G26710.1.TAIR10
ATGGAGGAAGAAAGTAGCAGCTGGTTCATTCCAAAGGTTCTTGTTCTGTCTGTAATCTTA
AGTCTTGTAATAGTGAAGGGTATGTCTCTGTTATGGTGGAGACCAAGAAAGATTGAAGAA
CATTTCTCTAAACAAGGAATTCGAGGTCCTCCTTATCATTTCTTCATCGGAAATGTTAAA
GAACTTGTTGGAATGATGCTTAAAGCTTCTTCTCATCCTATGCCTTTCTCTCACAATATT
CTTCCTAGAGTTCTCTCTTTTTACCATCACTGGAGAAAAATCTACGGTGCTACATTTCTG
GTTTGGTTCGGTCCAACTTTCCGGTTAACGGTAGCCGATCCTGATTTGATCAGAGAGATC
TTCTCTAAGTCTGAGTTCTACGAGAAGAATGAAGCTCACCCTTTGGTTAAACAACTTGAA
GGCGATGGACTACTTAGTCTCAAAGGTGAAAAATGGGCTCATCATCGAAAAATCATTAGC
CCTACTTTTCATATGGAGAATCTTAAGTTGCTTGTACCAGTTGTGTTGAAGAGTGTGACT
GATATGGTGGATAAATGGTCCGATAAGTTATCAGAAAACGGTGAAGTTGAGGTAGATGTC
TATGAGTGGTTTCAGATTTTGACTGAAGATGTTATTAGTAGAACAGCTTTTGGAAGTAGC
TATGAAGATGGTCGAGCAGTTTTTCGACTTCAAGCTCAACAAATGCTTCTTTGTGCTGAA
GCTTTTCAAAAAGTCTTCATTCCTGGCTATAGATTTTTTCCGACAAGAGGGAATTTGAAG
TCTTGGAAGTTAGACAAGGAGATAAGGAAGTCGTTGTTGAAGCTGATAGAGCGGCGGAGA
CAAAACGCTATAGATGGAGAAGGGGAAGAATGTAAGGAGCCGGCGGCGAAGGATTTGTTG
GGATTAATGATTCAGGCAAAGAATGTGACGGTTCAGGACATTGTGGAGGAGTGTAAAAGC
TTTTTCTTCGCCGGGAAACAGACAACTTCTAATCTGCTGACGTGGACGACCATCTTGCTA
TCCATGCACCCGGAGTGGCAGGCCAAAGCACGTGATGAGGTCCTCAGGGTCTGCGGCTCA
CGTGATGTCCCTACCAAGGACCATGTCGTTAAGCTTAAAACGTTGAGTATGATCTTGAAC
GAGTCTTTAAGGTTGTATCCACCAATAGTAGCTACGATTCGACGCGCTAAATCGGATGTG
AAGCTAGGAGGGTACAAAATCCCATGTGGCACGGAGCTTCTAATCCCAATCATAGCGGTC
CATCATGACCAAGCCATTTGGGGTAATGACGTGAACGAATTCAATCCAGCTCGGTTTGCG
GATGGAGTGCCGCGTGCTGCCAAACACCCCGTTGGCTTCATACCGTTTGGCCTCGGAGTT
CGTACATGCATTGGTCAGAATCTTGCTATACTTCAGGCCAAATTGACACTCGCTGTAATG
ATCCAACGCTTCACCTTTCACTTGGCTCCTACTTATCAGCATGCACCTACCGTCCTTATG
TTGCTTTATCCTCAACATGGTGCACCAATCACCTTCCGGAGATTGACCAATCATGAGGAT
TGA
>Stuberosum_PGSC0003DMT400002738.v3.4
ATGGAAAATTGGTTGAAGATTGTTGGAGTTTCTTTGTTGATTTCAATTTTTATGATAAGA
GTTTTTGGTAATTTATGGTTAAGACCAAGAAAAATTGAAAAACATTTTGCTAAACAAGGT
ATTAGAGGCCCACCTTATAAATTCTTCATTGGAAATGCTAAAGAAATTGTTAGTCTAATG
TTAAAGGCTTCTTCTCAAACTATGCCTTTATCACACAATATTCTACCAAGAGTTCTTTCC
TTCTATCATCATTGGAAGAAAATTTATGGTGCAACATTTCTAGTGTGGTTTGGGTCAACA
CCACGTTTGGCTGTGGCTGATCCTGATCTTATTAGAGAAATTTTCACTACAAAATCTGAA
TTTTATGAGAAAAATGAAGCTCATCCACTGATAAGACAACTTGAAGGAGATGGTCTTCTT
AGTCTCAAAGGTGAAAAATGGGCTCATCATAGGAAAATTATTACCCCTACTTTCCATATG
GAAAATCTCAAATTGTTAGTACCAGGGGCAGCTAGCAAAGTGATTGAAATGTTGGACAAA
TTGACACCAAATTTAAAGAATGGAGAGATAGAAATTGAAGTATCAGAGTGGTTTCAAACT
CTAACAGAAGACATTGTAGCACAAACAGCTTTTGGTCATAGTTATGAACAAGGAAAAGCT
ATTTTTAGGCTACAAGCTCAACAAATGGTCCTTGCTTCTGAAGCATTTCAAAAAGTCTTC
ATACCTGGCTACAGGTTCCTACCCACAAAGCGAAACATCAAATCGTGGAAACTTGACACA
GAGGTTAAGAAGTTGTTAATGACGTTAATTCAAGAAAGGACAGATAATTGGGAGAAGAAT
GAGATGCAAGAAAACAATGGGCCAAAAGACTTATTGGGCCTTATGATCCAAGCAAGCATC
AAGGAATCATCACAATTATCATCATCCATTAACAGCCCAATTCATCATAGTTCTTCAACA
CATAATCATAATAATAATCCCTCCATGATCACTGCAAATGATATTGCTGAAGAATGCAAG
ACTTTCTTCTTTGCTGGTGAACAAACGACGTCGAATTTGCTGACGTGGACGACCGTCTTA
CTAGCTATGCATCCACAGTGGCAAGACCTAGCACGCGACGAGGTGATCAAAGTGTGCGGC
TCACGTGCCATACCTTCCAAAGATGATCTTGCCAAGCTTAAAATGCTGAGCATGATTCTC
AATGAGTCCTTGCGCCTTTACCCTCCGATCGTCGCGACGATTCGAAGAGCAAAGGCTGAT
GTGGATCTCGGAGGATGCAAAATCCCTCTTGGGACCGAAGTATTGATTCCGATTCTAGCG
ATTCATCACGATCAAGCTATATGGGGTAACGATGCTAACGAGTTCAACCCTTGTAGATTC
TCCGAAGGGGTGGCTCGAGCCGCTAAGCATCCTGTGGGGTACATTCCATTTGGGCTTGGA
GTTCGCCAATGCATAGGTCAGAACTTAGCCATCTTGCAAACTAAGTTGACTCTAGCAATT
ATACTTCAGCGATACGTCTTACGATTATCACCACAATATAAACACGCTCCAACTGTGTTG
ATGCTACTTCATCCTCAATATGGTGCACCCGTCATCTTCAAACAACGGTTGACTCATGAC
CCCACAATTGACAAAAGCTCATAA
>Slycopersicum_Solyc12g006860.1.1.iTAGv2.3
ATGGAAAATTTGTTGAAGATTATTGGAGTAATTTTGTTGCTTTCAATTTTAATGATAAGA
GTTTTTGGTTATTTATGGTTAAGACCAAGAAAAATTGAAAAACATTTTGCTAAACAAGGT
ATTAGAGGTCCACCTTATAAATTTTTCATTGGAAATGCTAAAGAAATTGTTAGTTTAATG
CTAAAGGCTTCTTCTCAAACTATGCCTTTATCACACAATATTCTACCAAGAGTTCTTTCA
TTCTATCATCATTGGAAGAAAATTTATGGTGCAACATTTTTAGTGTGGTTTGGGCCAACA
CCACGTTTGGCTGTGGCTGATCCTGATCTTATTAGAGAAATTTTCACTACAAAATCTGAA
TTTTATGAGAAAAATGAAGCTCATCCATTGATTAAACAACTTGAAGGAGATGGTCTTCTA
AGTCTAAAAGGTGAAAAATGGGCTCATCATAGGAAAATTATTACCCCTACTTTCCATATG
GAAAATCTTAAATTGTTAGTACCAGGGGCAGCTAGCAAAGTGATTGAAATGTTGGACAAA
TTGACACCAAATTTAAAGAATGGAGAGATTGAAATCGAAGTATCAGAGTGGTTTCAAACT
CTTACAGAAGACATCGTAGCTCAAACAGCTTTTGGCCATAGTTATGAACAAGGAAAAGCT
ATTTTTAGGCTACAAGCTCAACAAATGGTACTTGCTGCTGAAGCATTTCAGAAAGTCTTC
ATACCTGGCTACAGGTTCCTACCGACGAAACGAAACATCAAATCGTGGAAACTTGACACG
GAGGTTAAGAAGTTGCTAATGAGGTTAATTCAAGAAAGGACAGATAATTGGGATAAGAAT
GAAATGCAAGAAAACAATGGGCCAAAAGACTTATTGGGCCTTATGATCCAAGCAAGTATT
AAGGAATCATTACAATTATCATCATCCATTAACAGCCCAATTCATCATAATTCTTCTACA
CATAATCATAATCACAATCATAATAATAATCATAATAATAATCCCTCCATGATCACACCA
AATGATATTGCTGAAGAATGCAAGACTTTCTTCTTTGCTGGTGAACAAACGACGTCGAAT
TTGCTGACGTGGACGACCGTGCTACTAGCTATGCATCCACAATGGCAAGACCTAGCTCGC
GACGAGGTGATCAAAGTGTGCGGCTCACGTGCCATACCTTCCAAAGACGATCTTGCCAAG
CTTAAAATGCTGAGCATGATACTCAATGAGTCCTTGCGCCTTTACCCTCCGATCGTCGCG
ACGATTCGAAGGGCAAAGGCTGATGTGGATCTCGGAGGATGCAAAATCCCTCTCGGGACG
GAAGTGTTGATTCCGATTCTAGCGATCCATCACGATCAAGCTATATGGGGTAACGATGCA
AACGAGTTCAACCCTAGTAGATTCTCCGAAGGGGTGGCTCGAGCCGCTAAGCATCCTGTG
GGGTACATTCCATTTGGGCTTGGAGTACGACAATGCATAGGTCAGAACTTAGCGATCTTA
CAAACTAAGTTGACTCTAGCAATTATACTTCAGCGATACGTCTTACGATTATCGCCACAA
TATAAACACGCCCCAACCGTGCTGATGCTACTTCATCCTCAATATGGTGCACCCGTCATC
TTCAAACAACGGTTGACTCATGACCCCACATTTGACAAAAGCTCATAA
>Bstricta_Bostr.15860s0005.1.v1.2
ATGGAGGAAGAAAGTAGTAGCAGCTGGTTAATTCTTGTTTTGTCTATAATGTTCAGTCTT
GTAATAGTGAAGGGCATGTCTCTGTTATGGTGGAGACCAAGAAAGATCGAAGAACATTTC
TCGAAACAGGGAATTCGTGGACCTCCTTATCACTTCTTCATCGGAAATGTTAAAGAACTT
GTTGGAATGATGCTTAAGGCTTCTTCTCATCCTATGCCTTTCTCTCACAATATTCTTCCC
AGAGTTCTCTCTTTTTACCATCACTGGAGAAAAATCTATGGTGCCACATTTCTGGTATGG
TTCGGTCCAACTTTCCGGTTAACGGTAGCTGATCCAAATCTGATCCGAGAGATCTTCTCA
AAATCTGAGTTGTATGAGAAGAACGAAGCTCACCCTTTGGTTAAACAACTCGAAGGCGAT
GGACTTCTTAGTCTCAAAGGTGAAAAATGGGCTCATCATCGCAAAATCATTAGCCCTACT
TTTCATATGGAGAATCTTAAGTTGCTTGTACCAGTGGTGTTGAAGAGTGTGACTGATTTG
CTTGATAAATGGTCGGAGAAGTTATCGGAAGACGGTGAAATTGAGGTTGATGTCTATGAG
TGGTTTCAGATTTTGACTGAAGATGTTATTAGTAGAACAGCTTTTGGAAGTAGCTATGAA
GATGGCCGAGCAATTTTTCGACTTCAAGCTCAACAAATGCTTCTATGTGCTGAAGCTTTT
CAAAAAGTCTTCATTCCAGGCTATAGATTTTTTCCGACAAGAGGGAATCTGAAGTCTTGG
AAGTTAGACAAGGAGATTAGGAAGTCGTTGATGAAGCTGATAGAGCGGCGGAGGGAGAAC
GCTGTTGACGAAGACGACGGCGAAGAAGAATGTAAGGAGCCGACGGCTAAGGATTTGTTG
GGATTAATGATTCAAGCAAAGAATGTGACGGTTCAAGACATTGTGGAGGAGTGTAAAAGC
TTCTTCTTTGCCGGGAAACAGACAACTTCTAATCTGCTGACGTGGACGACCGTCTTGCTA
TCCATGCACCCGGAGTGGCAGGCCAAAGCACGTGATGAGGTCCTCAGGGTATGCGGCTCA
CGTGATGTCCCTACCAAGGACCATGTCGTTAAGCTTAAAACGTTGAGTATGATCTTGAAC
GAGTCCCTAAGGTTGTATCCACCAATAGTTGCTACGATTCGGCGTGCTAAATCGGATGTG
AAGCTAGGTGGGTACAAAATCCCTTGTGGCACGGAGCTTTTAATCCCAATCATAGCGGTC
CATCATGACCAAGCCATATGGGGCAACGATGTTAACGAATTCAATCCAGCTCGGTTTGCA
GATGGAGTGCCGCGTGCTGCCAAACACCCCGTTGGATTTATACCGTTTGGCCTCGGAGTC
CGTACATGCATTGGTCAGAATCTTGCTATACTTCAGGCCAAATTGACACTCGTTTTAATG
ATCCAACGCTTCACCTTTCACTTGGCTCCTACTTACCAGCATGCACCTACCGTCCTCATG
TTGCTTTATCCTCAGCACGGTGCACCAATCACTTTCCGGAGATTGAACAATCATGAGGAT
CGCTAA
>BrapaFPsc_Brara.G01283.1.v1.3
ATGGAGGACGAAAGTAGCAACTGGTTGATTCCAAAGGTTCTCCTTTTGTCTGTAATCCTT
ACTCTTGTAATTGTGAAAGGCATGTCTCTGTTTTGGTGGAGACCCAGAAAGATCGAAGAA
CACTTCTCAAAACAGGGAATTCGAGGTCCTCCCTATCATTTCTTCATCGGTAACGTTAAA
GAACTTGTTGGCATGATGCTTAAAGCTTCTTCTCATCCTATGCCTTTCTCTCACAATATC
CTTCCAAGAGTCCTCTCTTTCTACCATCACTGGAGGAAAATCTATGGTGCTACGTTTTTG
GTATGGTTCGGGCCAACTTCCCGGTTAACGGTGGCGGATCCGGATCTGATCCGAGAAATA
TTTTCAAAGTCTGAGTTCTATGAGAAGAACGAAGCTCATCCTTTGGTTAAACAGCTTGAA
GGCGATGGACTTCTTAGCCTCAAAGGAGAAAAATGGGCTCATCATCGCAAAATCATTAGC
CCCACATTTCATATGGAGAATCTCAAATTGCTTATACCGGTGGTGTTGAAAAGTGTGACG
GAGATGGTGGAGAAATGGTCGGAGAAGCTATCAGAAACTGGGGAAGTTGAGGTCGACGTG
TATGAGTGGTATCAAAATTTGACCGAAGATGTTATAAGCAGAACAGCTTTTGGAAGTAGC
TACGAAGATGGCCGAGCGATTTTTAGACTACAAGCTCAACAGATGATTCTTTGCGCCGAA
GCTTTCCAGAAGGTCTTCATCCCTGGTTACAGTTTCTTTCCGACCAAAGGAAATTTGAAA
TCTTGGAAGTTAGACAAGGAGATAAGGAAGTCTTTGTTGAAGCTAATAGAATGGCGGAGA
AAGAGTGAAGAAAGTAAGGAGCTAGAGCCAGAGCCGGCAGCAGCGGCGAAGGATTTGTTG
GCTTTTATGATTCAGGCGAAAAATGTGACGGTGCAGGACATTGTGGAGGAGTGTAAAAGC
TTCTTTTTCGCCGGAAAACAGACAACATCCAATCTGCTGACGTGGACGACCATCTTGCTA
GCCATGCACCCGGAGTGGCAGGCCAAAGCACGTGATGAGGTCCTCAGGGTCTGCGGCTCA
CGTGATGTCCCCACTAAAGACCATGTCGTTAAGCTCAAAACGTTGGGCATGATTCTGAAC
GAGTCCCTAAGGCTGTATCCACCAATTGTAGCAACAATCAGACGCGCAAAATCGGATGTT
GAGCTAGGAGGGTACAAAATCCCATGTGGCACGGAGCTTCTGATCCCAATCATAGCTGTC
CATCACGATCAAGCAATATGGGGTAACGACGTAAACGAATTCAATCCAGATCGATTCGCA
AACGGAGTGCCTCGTGCTGCGAAACACCCTGTTGGGTTCATACCATTTGGTCTTGGAGCC
CGTACCTGCATCGGTCAGAATCTTGCCATTCTTCAAGCCAAATTGACCCTTGCTATAATG
ATCCAACGCTTCACTTTTCACTTGGCTCCTACTTACCAACACGCACCTACCGTGCTCATG
TTGCTCTATCCTCAGCACGGTGCACCGATCACTTTTCGGAAGTTGAACAGTTGCGAGGAT
CGCTAA
>Kmarnieriana_Kalax.0334s0049.1.v1.1
ATGGATAACCAGACGTTGCTCTGGCTCCTCATCAGGCTGGCTGTCACAGGATTCATCTGC
TTAGTCTTCTTTCTCAAAGTGGTGGTGGCGCTCTGGCTCAGACCCCGCAAAATCCAACAC
CATTTCTCAAAACAAGGCATCAGAGGTCCGCCCTACAAGTTCTTCGTTGGCAACGTCACG
GAGATCATGGGCTTGACCGTTCGAGCTTCCTCTCACCCCATCACTCCCTTCTCGCACAAC
ATCCTCCCAAGAGTCCTCTCCTTCTACCATCACTGGAAGAAAATCTATGGCGCCACATTC
TTGGTGTGGTTCGGCTCCAACGTCAGGCTCACCGTCGCCGAACCGGATTTGATCAGGGAA
ATCTTCGCCTCCAAGTCTGATTTCTACGAGAAGAGCGAGGCGCATCCGCTGATGAAGCAG
CTGGAAGGCGATGGACTTCTGAGCCTCAAGGGAGAGAAATGGGCTCGTCACCGCAAAATC
ATCAATCCGGCTTTCCGCATGGAAAATCTCAAACTGATGGTTCCTGTGATGGCCGGAAGA
GTGTCGGAAATGCTGGAGAGATGGTCGGAGATTTCACAGCCGGGGGACGTTGAAATCGAA
GTCTCTGACTGGTTTCAGAATCTAACCGAGGATGTGGTCACCAGGACAGCTTTCGGCAGC
AGCTACGAAGACGGGAAAGCCATTTTCGGATTGCAGAATCAGCAAATGCTGCTCGCTTCC
GACGCTTTCCGGAAAGTCTTTATCCCCTGCTACCGATTCCTACCGACGAGGAGCAACTTG
AAGTCACGGAAACTCGAGAAGGAGATCAAGCAGTCGCTCATCAAGCTCATCGACATGCGA
CGAGACAACCTCAGCCAGGAGACCCTTGACGAGAACAGTCCCAAGGATTTGCTGGGTCTG
ATGATTCGGGCGAGTGTCAAGGAAGGCCGGCTGTCGTCTCTTCATCGTCATCCATCTCAG
TCGCTTCCAACATCGATCACGCACAGCGACATTGTCGAGGAGTGTAAGAGCTTCTTCTTC
GCCGGGAAACAGACCACCTCGAACCTGCTGACGTGGACGACCGTGCTGCTCGCGATGCAC
CCCTACTGGCAGGTCCTGGCACGTGGCGAGGTCCTCCGAGTCTGCGGCTCGCGTGATGTC
CCCACCAAGGACGACGTCGTCAAGCTCAAAACGCTGTCGATGGTTCTGAACGAGTCGCTT
CGGCTGTACCCGCCAACTGTGGCGACCATCCGCCGCGCGAAGGTGGACGTGGAGCTCGGC
GCCTACAAAGTGACACGTGGAACCGAACTCCTCATCCCGATTCTGGCCGTGCACCACGAC
AAGGCCGCATGGGGCAGCGACGTACACGAGTTCAACCCGGCGAGGTTCGCGGACGGCGTG
GCGCGAGCCGCCAAGCACCCGATGGCTTTCGTACCGTTCGGCCTCGGTGTCCGGACGTGC
ATCGGTCAGAATCTCGCCGTGCTTCAAGCGAAGTTGACGGTGGCGATGATTCTGCAGCGG
TTCTCGTTTCGGCTCGGCTCGAGCTATCAACACGCGCCGACTGTGCTCATGATGCTCTAT
CCGCAGCACGGCGCGCCGATCATTTTCGACCGTTTAGATCATGATGAAGATTAA
>Sbicolor_Sobic.003G048200.1.v3.1
ATGGGGTGGGGGTGGACGGCGCTGGCGGCGGCAGGCGCGGTGGCGTACGTGGTGGTGAAG
CTGATGGAGGTGCTGTGGTGGCGGCCGCGGCGGGTGGAGCGGCACTTCGCGCGGCAGGGG
ATCAGGGGCCCCCGCTACCGCTTCTTCGTCGGCTGCGTCCGCGAGATGGTGGCGCTCATG
GTGGCCGCCTCCGCCAAGCCAATGCCGCGCCCCTACCGCTCCCACAACGTCCTCCCGCGC
GTCCTCGCCTTCTACCACCACTGGAAGAAAATCTACGGTTCCACGTTCCTGATATGGTTC
GGCCCGACGCCGAGGCTCGCCGTCGCCGACCCGGACCTCATCCGGGAGATCCTCCTGTCC
CGCGCCGACCACTTCGACCGCTACGAGTCGCACCCGATGGTGCGCCAGCTCGAGGGCGAG
GGGCTCGTCAGCCTGCGCGGCGACAAGTGGGCGCACCGCCGCAAGGTGCTCACGCCGGCG
TTCCACATGGAGAACCTCAAGCTGCTGCTGCCGTTCGTCGGGCAGACAGTGGTCGACATG
GTGGACAAGTGGCACGACATGGCCGCCGCGGCGTCCGGCGAGGTCGAGATCGACGTGTCC
GAGTGGTTCCAGGTGGTGACGGAGGACGCCATCACCCGCACGGCGTTCGGCCGGAGCTAC
GAGGACGGCAAGGCCGTCTTCAAGCTCCAGACTCAGCTCATGGCCTTCGCCTCCGAGGCA
TTTCGCAAGGTCTTCATCCCTGGATACAGGTTCCTGCCGACCAAGAAGAACACGAGCTCG
TGGAAGCTGGACAAGGAGATCAGAAAGAACCTGGTGACGCTCATCGGCCGGCGGCAGGAA
GCTGCGGACGACGAGAAGCTCAGCGGCTGTGCCAAGGACCTCCTCGGCCTCATGATCAGC
GCGAGCAGCAACGGCGGCAAGGTGAGCCCCATCACCGTCAACGACATAGTGGAGGAGTGC
AAGACGTTCTTCTTCGCCGGCAAGCAGACCACGTCGAACCTCCTGACATGGACCACAGTC
TTGCTCGCCATGCACCCCGAGTGGCAGGAGCTCGCCCGACAGGAGGTACTCCAAGTCTGC
GGGGCGCGTGACATCCCCTCCCGCGAGCAGCTCGCCAAGCTCAAGACACTCGGGATGATC
CTGAACGAGACGCTGCGGCTGTACCCGCCGGCTGTGGCGACGGTGCGCCGAGCCAAGACC
GACGTGGAGCTCGGCGGGTGCCTGATCCCGCGCGACACGGAGCTGCTGATCCCGATCATG
GCCGTGCACCACGACGCGCGGCTGTGGGGCGCGGACGCCACGCAGTTCAACCCGGCGCGG
TTCGCCAAGGGCGTGGCGCAGGCCGCCGCGCACCCCACGGCGTTCATCCCGTTCGGCCTG
GGCGCGCGGATGTGCATTGGCCAGAACCTGGCGCTCCTCGAGTCCAAGCTCACGGTGGCC
ATCATCCTCCAGCGGTTCGACTTCCGGCTGTCGCCCAGCTACCTCCATGCGCCGACGGTA
CTGATGCTCCTCCACCCGCAATACGGGGCGCCCGTGATCTTCCGGCCGCGATCATGTGAG
CCGTCCGATCGCGACAATCGGGATATGTGA
>Kmarnieriana_Kalax.0468s0022.1.v1.1
ATGGCGGCCCTACGCCGTTTTCCTTTCATCCTTAAATCTCCATCTTCCACCCTCTTCACC
CACTCCAAAAAACAGAGCACTCTGTTTCTTTCATCTTCTTCTCGCTCCCTTTCGTGTTCA
AGGAGTAATAATATGGATAACCAGACGTTGCTCTGGCTCCTCATCAGGCTGGCTGTCACA
GGATTCATCTGCTTAGTCTTCTTTCTCAAAGTGGTGGTGGCGCTCTGGCTCAGACCCCGC
AAAATCCAACACCATTTCTCAAAACAAGGCATCAGAGGTCCGCCCTACAAGTTCTTCATT
GGCAACGTCACGGAGATCATGGGCTTGACCGTTCGAGCTTCCTCTCACCCCATCACTCCC
TTCTCGCACAACATCCTGCCAAGAGTCCTCTCCTTCTACCATCACTGGAAGAAAATCTAT
GGCGCCACATTCTTGGTGTGGTTCGGCTCCAACGTCAGGCTCACCGTCGCCGAACCGGAT
TTGATCAGGGAAATCTTCGCCTCCAAGTCTGATTTCTACGAGAAGAGCGAGGCGCATCCG
CTGATGAAGCAGCTGGAAGGCGACGGACTTCTGAGCCTCAAGGGAGAGAAATGGGCTCGT
CACCGCAAAATCATCAATCCCGCTTTCCGCATGGAAAATCTCAAACTGATGGTTCCTGTG
ATGGCCGGAAGAGTGTCGGAAATGCTGGAGAGATGGTCGGAGATTTCACAGCCGGGGGAC
GTTGAAATCGAAGTCTCGGACTGGTTTCAGAATCTAACCGAGGATGTGGTCACCAGGACA
GCTTTCGGCAGCAGCTACGAAGACGGGAAAGCCATTTTCGGATTGCAGAATCAGCAAATG
CTGCTCGCTTCCGACGCTTTCCGGAAAGTCTTCATCCCCTGCTACCGATTCCTACCGACG
AGGAGCAACTTAAAGTCATGGAAACTCGACAAGGAGATCAAGCAGTCGCTCATCAAGCTC
ATCGACATGCGACGAGACAACCTCAGCCAGGAGACCCTTGACGAGAACAGTCCCAAGGAT
TTGCTGGGTCTGATGATTCGGGCGAGTGGCAAGGAAGGCCGGCTGTCGTCTCATCATCGT
CATCCATCACAGTCGCTTCCAACATCGATCACGCACAGCGACATTGTCGAGGAGTGCAAG
AGCTTCTTCTTCGCCGGGAAACAGACCACCTCGAACCTGCTGACGTGGACGACCGTCCTG
CTCGCGATGCACCCCCACTGGCAGGTCCTGGCACGTGACGAGGTCCTCCGAGTCTGCGGC
TCGCGTGATGTCCCCACCAAGGACGACGTCGTCAAGCTCAAAACGCTGTCGATGATTCTG
AACGAGTCGCTTCGGCTGTACCCGCCAACTGTGGCGACCATCCGCCGCGCGAAGGTGGAC
GTGGAGCTCGGCGCCTACAAAGTGCCACGTGGAACCGAACTCCTCATCCCGATCCTGGCC
GTTCACCACGACAAGGCCGCATGGGGCAACGACGCACACGAGTTCAACCCGGCGAGGTTC
GCGGACGGCGTGGCGCGAGCCGCCAAGCACCCGATGGCCTTCGTACCGTTCGGCCTCGGT
GTCCGGACGTGCATCGGTCAGAATCTCGCCGTGCTTCAAGCGAAGTTGACGGTGGCGATG
ATTCTCCAGCGGTTCTCGTTTCGGCTCGGCTCGAGCTATCAACACGCGCCGACTGTGCTC
ATGATGCTCTATCCGCAGTACGGCGCGCCGATCATTTTCGACCGTTTAGATCATGATGAA
GAATAA
>Pvulgaris_Phvul.009G199200.1.v1.0
ATGGGAGAAGTATTTAAGATTCTTTTTGTCTTTCTCATCACTCTGCTACTTCTGCTCAAG
GTAGCACTCTCTTTCTGGTGGAGACCAAGGAAAATTCAAGGACATTTCTTCAACCAAGGA
ATAAGAGGACCCCCTTATCGTTTCTTCGTTGGAAATGTTCAAGAACTTGTGGGAATGATG
CTCAAAGCCTCTTCTCAACCCATGCCTTTCTCTCACAACATTCTCCCTAGAGTCCTTTCC
TTCTACCATCACTGGAAGAAACTTTACGGTGCAACATTCCTCGTCTGGTTTGGACCCACC
GCTCGAGTCACCATCTCTGATCCAGACCTCATCCGCGAAATCTTCACCTCCAAGTCAGAA
TTCTACGAGAAAAACGAATCTCCCCCACTGGTGAAGCAGCTTGAAGGTGATGGACTCCTC
AGCCTCAAAGGAGAAAAATGGGCTCACCACCGAAGAATCATCGCTCCCACCTTTCATATG
GAGAATCTAAAATTGTTGATACCGATTATGGCAACAAGCGTGGTTGAGATGATGGAGAAG
TGGAGGAGCATGGCGGAGACGGGTGAAGTGGAAATCGAAGTTTCGGAGTGTTTTCAAACC
TTAACAGAAGATGTGATTACTAGGACAGCGTTTGGAAGCAGCTACGAAGATGGCAAAGCC
ATTTTCCAGTTACAAGCCCAACAAATGGAACTAGCAGCTGGTGCCTTCCAAAAAGTGTTG
ATTCCAGGTTTTAGATTCTTTCCGACGAGGAAGAATTTAAATTCTTGGAAACTGGATAAG
GAAATGAAGAGATCGTTGGTGAAGCTGATCGATCGACGAAAAGAGAATGCGTGTGGGAAG
GAAGATACGAAAGGGGCGAAGGATTTGCTGGGGCTTATGATTCGGGCTTCGCACAGCAGC
AGCAGCAGCAGCAATGTGAATGTAACGGTTGATGACATTGTGGAAGAGTGCAAGAGTTTT
TTCTTTGCAGGGAAACACACGACTTCGAACCTGCTGACGTGGAGCACGATTCTGCTTGCT
ATGCACCCGCAGTGGCAGGTACAGGCACGTGAGGAGGTGGAGATGGTGTGCGGTGCACGT
GACATCCCTGGCAAGGACGATCTTGTGAAGCTTAAGACATTGACGATGATCGTGAATGAG
TCTCTGAGACTGTACCCTCCCACAATCGCAACCATCAGAAGGGCGAAAGCTGACGTGGAG
CTAGGGGCGTTCAAGATCCCGTGCGGGACGGAGCTCCTGATCCCCATCCTAGCCGTTCAT
CACGATCAGGCCACGTGGGGAAGCGACGCCACCGAGTTCAATCCTGGCCGTTTCTCCAAC
GGCGTGTCTCGCGCCGCACTCCGCCCTTTTGCGTTTATCCCCTTCGGCCTCGGTGCGCGT
ACCTGCGTGGGACAGAACCTCGCGCTTCTTCAAACCAAACTCACCCTCGCCATCATGCTT
ACCCGTTTCACTTTCAAATTGGCCCCTACCTATCGCCACGCGCCGACGGTCCTCATGTTG
CTCTACCCTCAGTACGGCGCGCCGATCATTTTCCAACCCATCGCCACCGCAACCACAACC
ACAACCACTTCGGATTGTTCCTGA
>Gmax_Glyma.06G215200.1.Wm82.a2.v1
ATGATGATGGAAGAGTTTAAGATTCTTTTTGTCTTTCTCATGACTTTGCTACTTGTGCTC
AAGGTCACAATCTCGCTCTGGTGGAGACCAAGGAAAATTGAGGGCCATTTCTCCAACCAA
GGAATCAGAGGACCCCCTTATCGTTTCTTCATTGGGAATGTGAAAGAACTCGTGGGAATG
ATGATGAAAGCTTCCGAAAAACCCATGCCTTTCTCTCACAACATTCTCCCAAGAGTGCTT
TCTTTCTACCACCACTGGAAGAAAATTTACGGTGCAACATTCCTTGTATGGTTTGGACCC
ACTGTTCGAGTCACCATCTCTGATCCAGACCTCATCCGGGAAATCTTCACCTCCAAGTCA
GAATTATATGAGAAAAACGAATCTCCCCCACTTGTGAAGCAGCTTGAAGGTGATGGACTC
CTTAGCCTCAAAGGAGAAAAATGGGCTCACCACAGAAAAATCATCTCTCCCACCTTTCAT
ATGGAAAACCTCAAAATGTTGATACCGATTATGGCAACAAGCGTGGTTGAGATGTTGGAG
AAGTGGAAGGCAATGGCAGAGGAGAAGGGTGAGGTGGAAATCGAAGTTTCGGAGTGTTTT
CAAACCTTAACAGAAGATGTCATTACTAGGACAGCGTTTGGGAGCAGCTACGAAGATGGC
AAAGCCGTTTTTCGGTTACAAGCCCAACAAATGGTCCTAGCAGCTGATGCCTTCCAGAAA
GTGTTCATTCCAGGTTATAGATTCTTCCCCACGAGGAGGAATATAAATTCTTGGAAACTG
GACAAGGAAATCAAGAAATCGTTGGTGAAGATCATCGAACGACGAAGAAAAGAGAATGCG
TGTGGGAAAGAAGAAACAAAAAGGCCAACGGATTTGCTGGGGCTCATGATTTGGGCTTCC
AACAACAACAACAACACCACCTCCAATGTGAACGTAACGGTGGATGACATAGTGGAAGAG
TGCAAAACCTTTTTCTTCGCAGGCAAACACACCACTTCGAATTTGCTAACGTGGACCACG
ATCCTGCTCGCGATGCATCCGCAGTGGCAGATACGGGCACGTGAGGAGCTCGTGAGTGTG
TGCGGTGCACGTCACATCCCCACCAAGGAGGATCTTGCCAAGCTTAAGACACTGAGCATG
ATCGTGAACGAGTCTCTGAGGCTCTACCCTCCCACAATCGCGACCATTAGAAGAACAAAA
GCCGACGTGGAGCTAGGGCCGTACAAGATCCCGTGCGGGACGGAGCTCCTGATCCCCATC
CTGGCCGTGCACCACGACCAGGCCACGTGGGGCAGCAACGCGACCGAGTTCAACCCGGGT
CGCTTCTCGAACGGCGTGTCCCGCGCCGCGCGCCTCCCTTTCGCCTTCATCCCCTTCGGC
CTCGGCGCCCGCACCTGCATCGGCCAGAACCTCGCACTTCTCCAGACCAAACTCACCCTC
GCCGTCATGGTTCGAGGTTTCAACTTCAGGCTGGCGCCGACTTATCAACACGCGCCAACG
GTTCTCATGCTGCTCTACCCTCAATATGGTGCACCAATCCGTTTCCAACCAATACCCGCA
CCCACTGTGAATTGTTACTGA
>Csativus_Cucsa.131870.1.v1.122
ATGGTGGTCGGTTGGATTTTTTGTTGGTTTTTGTTCGTGCTGGTTCTAAGGGCGGTGGTG
GTTCTTTGGTGGCGGCCGAGAAGAATAGAACAGCATTTCTTTCGTCAAGGAATTCGTGGC
CCTCCCTATCGTTTCTTCATTGGAAATGTTAAGGAACTGGTTGGCATGATGATTAAAGCT
TCTTCAGATCATTCTTTTCCTAATTCTTCTCATAATATTCTGCCTCGTGTTCTTCCTTTT
TATCATCATTGGAAGAAAATTTATGGGTCAAAATTTCTAGTGTGGTTTGGACCGACGGTG
AGATTGGCGGTGTCTGATCCAGATTTGATAAGAGAAATATTCACATCGAAGTCAGAATTT
TGTGAGAAAAATGAACCACACCCACTTGTTAAACAGCTAGAAGGTGATGGACTCCTTAGC
CTCAAAGGCCAAAAATGGGCTCTTCATCGAAAGATCATCTCTCCTTCCTTTCACATGGAC
AATCTCAAATTGTTGATTCCAGTGATGGCAAAAAGTGTTGTGGACATGTTGGAGAAATGG
TCAGCATTAATGACGTCAGCAGATTCCGATGAGGTGGAAATTGAAGTATCCGAATGGTTC
CAAACCCTAACCGAAGATGTCATCACTAGAACAGCATTTGGCTCAAGCTATGAAGATGGA
AAAGCCATTTTCCGGTTACAAGCCCAACAAATGGTCCTTGCTTCTCAAGCCTTTGAAAAA
GTTTTCATCCCCGGCTACCGATTCTTGCCTACGAGAACGAACGTGAATTCGTGGAGATTG
GATAAAGAAATAAGGAAATCGTTGATGAAATTGATCGACCGACGACGAGAGAATTCGATT
GAGACGAGCTCGAAGGATTTACTAGGGTTAATGATTAGGGCATCAAAGTCATCTCCATCA
TCAACAATCACTGTTAATGACATTGTTGAAGAGTGCAAAGGGTTTTTCTTTGCTGGCAAA
CAGACCACATCCAATTTGCTGACGTGGACAATGATCCTCATGGCAATGCACCCACAATGG
CAGGTACAGGCACGTGATGAAGTACTAAGGGAGTGTGGAGCACGTGACATACCCTCCAAA
GATGATGTTACAAAGCTCAAAATGTTGAGTATGATCATCAACGAATCGTTACGGTTATAT
CCGCCGACAGTGGCGACTATTCGACAAGCGAAAGTTGATGTGGAGCTTGGTGGTTACATG
CTTCCACGAGGCACTGAGTTGTTGATACCGATTTTGGCGGTTCACCATGATCAAACGATA
TGGGGGAATGATGTGAATGAGTTCAATCCAGCGCGATTTGCCGAAGGTGTTGCAAAGGCA
GCCAATCATCGAGTTGGGTTCATTCCGTTCGGGTTAGGAGCTCGAACCTGTATTGGCCAA
AACCTAGCTATATTGCAAGCAAAGTTGGCTCTTGCACTCATACTCCAAAGATTCTCTTTT
CGATTGGGACCCTCTTATCAACACTCACCAGCAGTTCAAATGCTACTTTATCCACGACAT
GGTGCACCTATTATCTTCAAGAAATTATCCACTCCATTAGCTCATCAAGATCAACAGTCA
TGA
>Sviridis_Sevir.5G120400.1.v1.1
ATGGGGTGGTGCTGGGCGGCGGCGGCGGTGCTTGCGGCGGCGTACATGGCGGCGAAGCTG
ATGGAGGTGCTGTGGTGGCGGCCGCGGCGGGTGGAGGAGCACTTCGCGCGGCAGGGGATC
AGGGGCCCCCGCTACCGCTTCTTCGTCGGCTGCGTCCGCGAGATGGTGGCGCTCATGGTC
GCCGCCTCCGCCAACCCAATGCCGCGCCCCTACCGCTCCCACAACGTGCTCCCGCGCGTC
CTCGCCTTCTACCACCACTGGAGGAAAATCTACGGCTCCACGTTCTTGATATGGTTCGGC
CCGACGCCGAGGCTCGCCGTCGCCGACCCCGACCTCATCCGGGAGATCCTCGTGTCCCGC
GCCGACCACTTCGACCGCTACGAGTCGCACCCAATGGTGCGCCAGCTCGAGGGCGAGGGC
CTCGTCAGCCTGCGCGGCGATAAGTGGGCGCACCGCCGCCGGGTGCTCACGCCGGCGTTC
CACATGGAGAATCTCAAGCTGCTGCTGCCGTTCGTGGGGAGGACGGTGGTCGACATGGTG
GACAAGTGGCGCGACATGGCCGCGGCGGGGTCCGGCGAGGTCGAGATCGACGTGTCCGAG
TGGTTCCAGGTGGTGACGGAGGACGCCATCACCCGCACGGCCTTCGGCCGGAGCTACGAG
GACGGCAAGGCCGTCTTCAAGCTCCAGACCCAGCTCATGGCCTTCGCCTCCGAGGCATTC
CGCAAGGTCTTCATCCCTGGATACAGGTTCTTGCCAACCAGGAAGAACACGAGCTCGTGG
AAGCTGGACAAGGAGATCAGGAAGAACCTTGTGACGCTCATTAGCCGGCGACAGGAAGCC
GCAGACGACGAGAAGCTCAGCGGGTGTGCCAAGGACCTCCTCGGGCTCATGATCAACGCG
AGCAGCAACGGCGGCAAGGTGAGCCCCATCACCGTGAACGACATCGTGGAGGAGTGCAAG
ACGTTCTTCTTCGCCGGCAAGCAGACGACGTCGAACCTCCTGACGTGGACCACCGTCGTG
CTCGCAATGCACCCCGAGTGGCAGGAGCTCGCCCGGCAGGAGGTCCTCGACGTCTGCGGC
GCTCATGACATCCCCTCCCGCGAGCAGCTCGTCAAGCTCAAGACACTCGGGATGATCCTG
AACGAGACGCTGCGGCTGTACCCGCCGGCGGTGGCGACGGTGCGCCGTGCCAAGGCCGAC
GTGGAGCTCGGCGGGTGCCTGATCCCACGTGACACGGAGCTGCTGATTCCGATCATGGCC
CTGCACCACGACGCCCGGCTGTGGGGCCCTGATGCCACGCAGTTCAACCCGGCGCGGTTC
GCCAGGGGCGTGGCGCAGGCCGCCGCGCACCCGACGGCGTTCATCCCGTTCGGGCTCGGC
GCCCGGATGTGCATCGGCCAGAACCTGGCGCTCCTGGAGGCCAAGCTCACCGTGGCCATC
ATCCTCCAGCGGTTCGACTTCCGGCTATCTCCCAGCTACCTCCACGCGCCGACGGTCCTG
ATGCTCCTCCACCCGCAGTACGGGGCGCCGGTCATCTTCCGGCCTCGATCATCCGAGCCG
TCCGATCATAATCGGGGCATGTGA
>Sitalica_Seita.5G123900.1.v2.2
ATGGGGTGGTGCTGGGCGGCGGCGGCGGTGCTTGCGGCGGCGTACATGGCGGCGAAGCTG
ATGGAGGTGCTGTGGTGGCGGCCGCGGCGGGTGGAGGAGCACTTCGCGCGGCAGGGGATC
AGGGGCCCCCGCTACCGCTTCTTCGTCGGCTGCGTCCGCGAGATGGTGGCGCTCATGGTC
GCCGCCTCCGCCAACCCAATGCCGCGCCCCTACCGCTCCCACAACGTGCTCCCGCGCGTC
CTCGCCTTCTACCACCACTGGAGGAAAATCTACGGCTCCACGTTCTTGATATGGTTCGGC
CCGACGCCGAGGCTCGCCGTCGCCGACCCCGACCTCATCCGGGAGATCCTCGTGTCCCGC
GCCGACCACTTCGACCGCTACGAGTCGCACCCAATGGTGCGCCAGCTCGAGGGCGAGGGC
CTCGTCAGCCTGCGCGGCGATAAGTGGGCGCACCGCCGCCGGGTGCTCACGCCGGCGTTC
CACATGGAGAATCTCAAGCTGCTGCTGCCGTTCGTGGGGAGGACGGTGGTCGACATGGTG
GACAAGTGGCGCGACATGGCCGCGGCGGGGTCCGGCGAGGTCGAGATCGACGTGTCCGAG
TGGTTCCAGGTGGTGACGGAGGACGCCATCACCCGCACGGCCTTCGGCCGGAGCTACGAG
GACGGCAAGGCCGTCTTCAAGCTCCAGACCCAGCTCATGGCCTTCGCCTCCGAGGCATTC
CGCAAGGTCTTCATCCCTGGATACAGGTTCTTGCCAACCAGGAAGAACACGAGCTCGTGG
AAGCTGGACAAGGAGATCAGGAAGAACCTTGTGACGCTCATTAGCCGGCGACAGGAAGCC
GCAGACGACGAGAAGCTCAGCGGGTGTGCCAAGGACCTCCTCGGGCTCATGATCAACGCG
AGCAGCAACGGCGGCAAGGTGAGCCCCATCACCGTGAACGACATCGTGGAGGAGTGCAAG
ACGTTCTTCTTCGCCGGCAAGCAGACGACGTCGAACCTCCTGACGTGGACCACCGTCGTG
CTCGCAATGCACCCCGAGTGGCAGGAGCTCGCCCGGCAGGAGGTCCTCGACGTCTGCGGC
GCTCATGACATCCCCTCCCGCGAGCAGCTCGTCAAGCTCAAGACACTCGGGATGATCCTG
AACGAGACGCTGCGGCTGTACCCGCCGGCGGTGGCGACGGTGCGCCGTGCCAAGGCCGAC
GTGGAGCTCGGCGGGTGCCTGATCCCACGTGACACGGAGCTGCTGATTCCGATCATGGCC
CTGCACCACGACGCCCGGCTGTGGGGCCCTGATGCCACGCAGTTCAACCCGGCGCGGTTC
GCCAGGGGCGTGGCGCAGGCCGCCGCGCACCCGACGGCGTTCATCCCGTTCGGGCTCGGC
GCCCGGATGTGCATCGGCCAGAACCTGGCGCTCCTGGAGGCCAAGCTCACCGTGGCCATC
ATCCTCCAGCGGTTCGACTTCCGGCTATCTCCCAGCTACCTCCACGCGCCGACGGTCCTG
ATGCTCCTCCACCCGCAGTACGGGGCGCCGGTCATCTTCCGGCCTCGATCATCCGAGCCG
TCCGATCATAATCGGGGCATGTGA
>Crubella_Carubv10022970m.v1.0
ATGGAGGAAGAAAGTAACAACAACAACAACAACAACAGCAGTAGCAGCTGGTTAATTCTT
GTTCTGTCTGTAATGTTGTTTAGTCTTGTAATAGTTAAAGTTATGTCTTTGTTATGGTGG
AGACCAAGAAAAATCGAAGAACATTTCTCTAAACAAGGGATTCGTGGTCCTCCTTATCAT
TTCTTCATTGGAAATGTTAAAGAACTTGTTGGTATGATGCTTAAAGCTTCTTCTCATCCT
ATGCCTTTCTCTCACAATATCCTTCCTCGTGTTCTCTCTTTTTACCATCACTGGCGAAAA
ATCTATGGTGCTACATTTCTGGTTTGGTTCGGTCCAACTTTTCGGTTAACAGTAGCTGAT
CCAAATCTAATCAGAGAGATCTTCTCCAAGTCTGAGTTTTATGAGAAGAACGAAGCTCAC
CCTTTGGTTAAACAGCTTGAAGGTGATGGACTACTTAGTCTAAAAGGCGAGAAATGGGCT
CATCATCGTAGAATCATTAGTCCTACATTTCATATGGAGAATCTTAAGTTGCTTGTGCCA
GTGGTGTTACAGAGTGTGACTGATTTGCTTGATAAATGGTCGGAGAAGTTATCTGAAGAC
GGTGAAATTGAAGTTGATGTCTATGAATGGTTTCAGATTTTGACTGAAGATGTTATTAGT
AGAACAGCTTTTGGTAGTAGCTATGAAGATGGTAGAGCAATTTTTAGACTTCAAGCTCAA
CAAATGCTTCTTTGTGCTGAAGCTTTTCAAAAAGTCTTCATTCCTGGCTATAGATTTTTT
CCGACAAGAGGGAATCTTAAGTCTTGGAAGTTAGACAAAGAGATAAGGAAGTCGTTGTTG
AAGCTGATAGAGCGGCGGAGAGAGAACGTTGTTGTTGTCGCTGATGGAGACGGCGAAGAA
TGTAAAGAGTCGCCGACGACGGGTAAGGATTTGTTGGGATTAATGATTCAAGCAAAGAAT
GTGACGGTTCAAGACATTGTGGAGGAGTGTAAAAGCTTCTTCTTTGCCGGGAAACAGACA
ACTTCTAATCTGCTGACGTGGACGACCATCTTGCTATCCATGCACCCAGAGTGGCAGGCC
AAAGCACGTGATGAGGTCCTCAGGGTATGCGGCTCACGTGATGTCCCTACTAAAGACCAT
GTCGTTAAGCTCAAAACGTTGAGTATGATCTTGAACGAGTCTCTAAGGTTGTATCCACCT
ATTGTTGCTACGATTCGACGCGCTAAATCGGATGTGAAGCTAGGAGGGTACAAAATCCCT
TGTGGTACGGAGCTTTTAATCCCAATTATAGCGGTCCATCATGACCAAGCTATATGGGGA
AACGATGTAAACGAATTCAATCCAGCTCGGTTTGCGGATGGAGTGCCGCGGGCTGCCAAA
CACCCCGTTGGCTTTATACCATTCGGCCTCGGAGCCCGGACGTGTATTGGTCAGAATCTT
GCTATACTTGAAGCTAAATTAACACTCGCTGTAATGTTGCAACGCTTCACCTTTCACTTG
GCTCCTACTTACCAGCATGCACCTACCGTTCTCATGTTGCTTTATCCTCAGCATGGTGCA
CCAATCACCTTCAGGAGATTGACCAATCATGAGGATCGCTAA
>Zmays_GRMZM2G138750_T01.v6a
ATGGGGTGGGGGTGGACGGCGCTGGCGGCGGCCGCGATGGCGTACGTGGCGGTGAAGCTG
ATGGAGGTGCTGTGGTGGCGGCCGCGGCGGCTGGAGCAGCACTTCGCGCGGCAGGGGATA
AGGGGCCCCCGCTACCGCTTCTTCGTCGGCTGCGTCCGCGAGATGGTGGCGCTCATGGTG
GCCGCCTCCGCCAAGCCAATGCCGCGCCCCTACCGCTCCCACAACGTCCTCCCGCGCGTC
CTCGCCTTCTACCACCACTGGAAGAAAATCTACGGTTCCACGTTCCTGATATGGTTCGGC
CCGACGCCGAGGCTCGCCGTCGCCGACCCGGACCTCATTCGGGAGATCCTCCTGTCCCGC
GCCGATCACTTCGACCGCTACGAGTCGCACCCGATGGTGCGCCAGCTCGAGGGCGAGGGG
CTCGTCAGCCTGCGCGGCGACAAGTGGGCACACCGGCGCAAGGTGCTCACGCCGGCGTTC
CACATGGAGAACCTCAAGCTGCTGCTGCCGTTCGTCGGGAGGACGGTGGTCGACGTGGTG
GACAAGTGGCACGACATGGCCGCCGCGGCGTCCGGCGAGGTCGAGATCGACGTGTCCGAG
TGGTTCCAGGTGGTGACGGAGGACGCCATCACCCGTACGGCGTTCGGCCGGAGCTACGAG
GACGGCAAGGCCGTCTTCAAGCTCCAGACCCAACTCATGGCCTTCGCCTCCGAGGCGTTT
CGCAAGGTCTTCATCCCTGGATACAGGTTCCTGCCGACCAAGAAGAACACGACCTCGTGG
AAGCTGGACAAGGAGATCAGGAAGAACCTGGCGACGCTGATCGGCCGGCGGCAGGAAGCC
GCGGACGACGAGAAGCTCAGCGGCTGTGCCAAGGACCTCCTTGGTCTCCTGATCAACGCG
GGCAGCAACGGCGGCAAGGTGAGCCCCATCACCGTGAACGACATAGTGGAGGAGTGCAAG
ACGTTCTTCTTCGCGGGCAAGCAGACCACGTCGAACCTCCTGACATGGACCACAGTCCTG
CTCGCCATGCACCCCGAGTGGCAGGAGCTCGCCCGGCAGGAGGTGCTCCAAGTCTGCGGG
GCGCGTGACATCCCCTCCCGCGAGCAGCTCACCAAGCTCAAGACACTCGGGATGATCCTG
AACGAGACGCTGCGGCTGTACCCGCCGGCGGTGGCGACGGTGCGTCGCGCCAAGGCGGAC
GTGGAGCTGGGCGGGTGCCTGATCCCGCGCGGCACGGAGCTGCTGATCCCGATCATGGCC
GTGCACCACGACGCGCGGCTGTGGGGGCCGGACGCCACGCAGTTCAACCCGGCGCGGTTC
GCCAGGGGCGCGGCGCAGGCGGCCAGGCACCCCACGGCGTTCATCCCGTTCGGGCTGGGC
GCGCGGATGTGCATCGGCCAGAACCTGGCGCTCCTGGAGTCTAAGCTCACGCTGGCCATC
GTCCTCCAGCGGTTCGACTTCCGGCTGTCGCCCAGCTACCTCCACGCGCCGACGGTGCTG
ATGCTCCTCCACCCGCAGTACGGGGCGCCCGTGGTCTTCCGGCCGCGACCGTCTGAGCCG
TCCGATCGCGACAGTAGGGATGTGTGA
>Bdistachyon_Bradi2g04660.1.v3.1
ATGATGGGTTGGTGGTGGATCGCGGCGGCGGCGGCGGCGTGCGCGGCGGCGTACATGGCG
GTGAAGCTCCTGGAGGTGCTGTGGTGGCGGCCGCGGCGCGTGGAGGCGCACTTCGCCCGG
CAGGGGATCAGGGGTCCGCCCTACCGCTTCTTCATCGGCTGCGTCAGGGAGATGGTGGCG
CTCATGGTGGCCTCCTCCGCCAAGCCAATGCCGCCCCCTTACCGCTCCCACAACGTCCTC
CCCCGCGTCCTCGCCTTCTACCACCACTGGAAGAAAATCTACGGTTCCACGTTCCTCATA
TGGTTCGGCCCGACGCCGCGGCTCGCTGTCGCCGATCCCGACCTCATCCGGGAGATCTTC
ATCTCGCGCGCGCAGCATTTCGACCGCTACGAGTCACACCCCATGGTGCGGCAGCTCGAG
GGCGAGGGGCTCGTCAGCTTGCGCGGTGAGAAGTGGGCGCACCACCGCAAGGTGCTCCAG
CCCACCTTCCACATGGAGAACCTCAAGATGCTGCTGCCGTTCATCGGGAAGACGGTCGTG
GACATGGTGGAGAAGTGGCACGGCATGGCTGACACTGAGTCAGGCGAGGTCGAGATCGAC
GTGTCCGAGTGGTTCCAGATTGTGACAGAGGACGCCATCACACGCACAGCCTTCGGACGG
AGCTACGAGGACGGCAAGGCCGTATTCAAGCTCCAGACGAAGCTCATGGCCTTCGCCTCC
GAGGCATTTCGCAAGGTCTTCATCCCTGGATACAGGTTCTTGCCGACCAAGAAGAACACC
AGCTCGTGGAAGCTGGACAAGGAGATCAGAAAGAACCTGGTGACGCTCATCGGCCGGAGG
CAGGAGGCCACAGACGACGAGCGGCTCGAAGGGTGCGCCAAGGACCTCCTAGGCCTCATG
ATCAACGCCGGCAGCAACAGCGACAGGAGAACACAGCTGGTCAGCCCCATTACTGTGAAT
GACATCGTGGAGGAATGCAAGACCTTCTTCTTCGCCGGCAAGCAGACGACGTCAAACCTC
CTGACATGGACCACCGTGGTGCTCGCCATGCATCCAGAGTGGCAGGAGCTCGCCCGGCAG
GAGGTCCTCGAAGTCTGCGGCACGCAGGACATCCCCTGCCGCGAGCAGCTCGCCAAGCTC
AAGACTCTCAGCATGATCCTGTACGAGACACTGCGTCTGTACCCTCCTGCGGTTGCAACG
GTGCGGCGAGCAAAGTCCGACGTGGTGCTCGGCGGGTACCATATCCCGCGCGACACAGAG
CTGCTGATCCCGATCATGGCCGTGCACCACGACGTGCGGCTGTGGGGGCCGGACGCGACA
GAGTTCAACCCGGCGCGGTTCGCGGAAGGTGTGTCACGAGCGGCCAAACACCCGACGGCG
TTCATACCGTTTGGCCTGGGCGCGAGGATGTGCATCGGCCAGAACCTGGCGCTCCTGGAG
GCCAAACTCACGGTGGCCATCATTCTCCAGCGTTTCGAGTTCTGGCTGTCGCCCAAGTAC
ATCCATGCTCCGACGGTCCTGATGCTCCTCCACCCGCAGTACGGGGCACCCATCATCTTC
CGATCCCGCTCATCTCAGACGTCCGATCATATGACGACATCTGTGAAAAGATGA
>Egrandis_Eucgr.C01114.1.v2.0
ATGGAGGACGAGGCGTTGGCGTGGCTGAAGCTGGCGCTGATATGCGCGGCCGTGGCGGCC
GCTGCACTGAGGATCGCGGCGGTGCTGTGGTGGCGGCCGAGGAGGATCGAGGACCACTTC
TCGCGGCAAGGCATAAGGGGCCCGCCGTATCGGTTCTTCATCGGGAACGTGAAGGAGCTG
GTGGGGATGATGATGAAGGCGTCGTCGCAGCCCATGGCGCCCCCCTTCTCCCACAACATC
CTCCCCAGGGTCCTCTCCTTCTACCACCACTGGAAGAAGATTTACGGGTCAACGTTTCTG
GTGTGGTTCGGACCCACGGTCCGGCTCACGGTGTCGGACCCCGAGCTGATCAGGGAGATC
TTCACCTCCAAGCAGTCGGAATTCTACGAGAAGAGCGAGTCGCACCCCCTCGTGAAGCAG
CTCGAGGGCGACGGCCTCCTCAGCCTCCGGGGCGAGAAATGGGCTCACCACCGCAAGATC
ATCGTCCCCACATTCTACATGGAGAATCTCAAACTGCTGGTGCCGGTGGTGGCGAGTAGC
GTGACGAGCATGCTGGAGAAATGGGAGGTATTGATGTCCAAATCGGGAGAGGTCGAGATT
GAGGTCTCCGAGTGGCTCCAGAACCTGACCGAGGACATCATCACCAGGACAGCATTCGGC
ATCAGCTACGAAGATGGCAAGGCCATCTTCAGGCTCCAAGCTCGGCAGATGGTCCTCGCG
GCGGACGTCTTCCAGAAAGTCTTCATCCCTGGCTATAGGTTCTTGCCAACGAAGAGGAAC
ATAGTCTCTTGGAAGCTGGACCGCGAAATCAAGAAGTCGCTCGTCAAGCTCATCGACCGC
CGGAAAGAGGAGTCGGGCGGCAGCAGCGACGATGGCGGCGGTGATGGCGGCGGCGATGGC
GGCAACGATGCGGCGGCCCTCGAGGGGCGGAGCCGAAGCCGGCCCAACGACCTGCTGGGG
CTGATGATCCAGGCTTCCAAGTTGTCGGACGCGGTCTCGGTGAACGACATCGTGGAGGAG
TGCAAGGGGTTCTTCTTCGCCGGCAAGCACTCCACGTCGAACATGCTGACGTGGACGACA
GTCCTCCTGGCGATGCACCCACAGTGGCAGGTCCGGGCACGTGACGAGGTCCTCAGGGTG
TGCGGATCACGTGACGTCCCCACCAAGGACGAGCTTGTCAAGCTCAAGACGCTGACCATG
GTGGTGAACGAATCCCTGCGGCTGTACCCGCCGGTCGTGGCGATGATCCGGCGGGCTCGC
GCGGACGCGGAGCTCAACGGGTACCAGATCCCCCGCGGCACGGAGATCCTGATCCCGATC
CTGGCCCTCCACCACGACCAGGCCATATGGGGCAGCGACGCGAACGAGTTCAACCCGGGC
CGGTTCGCGGACGGCGTGGCCCGGGCAGCAAAGCACCCGGGGGCGTTCATACCCTTCGGC
CTGGGCCCCCGGAACTGCATCGGACAGAACCTGGCCCTCCTGCAGGCCAAGCTGGCCCTG
GCCATCATAATCCAGCGGTTCTCGTTCGTCCTCGCGCCGAGCTACCGGCACGCGCCAACG
GTGCTGATGCTGCTGTACCCGCAGCATGGGGCGCCCATCATATTTAAACGGTTGGCGGAT
CCCCCGGCCCCACGAGATCAACGGTTGTGA
>Fvesca_mrna30974.1-v1.0-hybrid.v1.1
ATGTCATTAACAAAATCCTCCTCTCCCTTCTCAATCGTTGACCCTTTAGAATTCCAATGG
CGGCCCCTACGCCTGATCATCAACATGGAGCTATTGTCCTGGCTCAAGTTTGTGTCTTTG
TGTTTCATTCTTGGAGTGTTTGGTCTGAGGATTCTGGTGCTGCTTTGGTGGAGGCCCAGA
AGAATTGAGGAACATTTTGCAAGGCAAGGGATCAGAGGACCTCCTTATCAGTTCTTCATT
GGAAATGTCAAAGAGCTTGTGGGGATGATGATCAAGGCCTCTGCTCATACCATGCCTTCT
TCCTGTCACAATATTCTCCCCAGAGTCCTCCCTTTTTACCATCACTGGAAAAAAATATAT
GGTGCATCATTTCTTGTGTGGTTCGGACCAACAGTTCGTCTCACCGTCTCCGACCCCGAT
CTCATCCGAGAAGTGTTCACTTCTAAGTCGGAATGCTATGAGAAAAATGAGGCTCACCCT
CTTGTGAAGCAACTCGAAGGCGACGGCCTCTTGAGCCTCAAAGGTGAGAAGTGGGCTCAC
CACAGAAAGATCATCACCCCTACATTTCATATGGAGAATCTCAAGTTACTCATACCTGTC
ATGGCAACGAGTATGGTGGACATGATGGACAAATGGTCAGCAATGTCGTCCGACTCTGGT
GAGGTTGAGATTGAAGTTTCCGAATCGTTCCAAACCCTAACCGAAGACATTATTACCCGA
ACTGCATTTGGTACCAGCTACGAAGACGGCAAAGCCATTTTCCGGCTACAAGCTGAGCAA
GTGCTCTTCGTTGCCGAGGCCTTTCAAAAAGTCTTCATCCCCGGTCATAGATTTCTACCC
ACTAGACGGAACATAAACTCGTGGAAATTGGACAAAGAAATCCGGAAAAAGCTCATGGAG
CTGATCGATTTGAGGAGGGAGAATTCGATGAAGAACGTGAACGGAAAATGTTCCAAGGAT
TTACTAGGGCTTATGATTCAGGCCTCGGATTCTGCTTCATCCTCATCGTCCGACATTGAC
CCCATTACTGTGAACGACATTGTGGAAGAGTGCAAGGCCTTCTTCTTTGCTGGCAGCCAA
ACCACATCCAATTTGCTGACGTGGACGACGGTTCTCTTGGCAATGCACCCACAGTGGCAG
CTGCAGGCACGTGCCGAGGTGCTCAGGGTGTGTGGATCACGTGACATACCCACCAAAGAC
GATGTCGTAAAGCTCAAGACGCTCAATATGATCCTCAATGAGTCCCTGAGGTTGTACCCG
CCCACGGTTGCGACGATCCGACGGTCGAGGACGGATGTGGAGCTCGGGGGATACAAGATC
CCCCGTGGGACCGAGCTTTTGATCCCAATTTTGGCCGTTCATCATGATCAAGCCTTATGG
GGAAATGACGTGAATGAGTTCAACCCGGCCAGGTTCGCGGACGGGGTGGCTCGGGCCGCC
AAGCATCCGGTGGCGTTCATTCCTTTCGGGCTCGGCAACCGCACGTGCATTGGGCAAAAT
CTAGCGCTCTTGCAGGCGAAACTAGCCCTGGCCATCATGCTTCAACGGTTCTCGTTTAAG
ATGTCTCCCACTTATCAACACGCACCAACGGTCCTGATGATGCTTTACCCTCAATATGGT
GCACCCGTCATCTTTCAACGTCTCCCCCAAGATCAAGGAAAAGATCAAGCGTCTTGA
>Mguttatus_Migut.I00807.1.v2.0
ATGCCTTTGTCACACAATATTCTTCCCAGGGTTCTTTGCTTCTACCATCATTGGAAGAAA
ATCTATGGTTCGGTGTTCCTAGTGTGGTTCGGGCCAACACCGCGGCTGACAATATCCGAC
CCGGCAATGATCAGAGAGATATTCGTATTGAAATCGGAACATTTCGAGAAAAACGAGTCG
CCCCCACTTGTTAGGAAGATTGAAGGCGATGGTTTGTTGAGCCTCAAAGGACAAAAATGG
GCTCACCATAGAAAGATTATTCAACCCACTTTCCACACCGAAAATCTCAAGTTGATGATA
CCAACGATGGCGAAAACAATGGAAGAAGCGGTGATGAAGTGGTCGGAAGAAATGTCGAAT
TCCGGCAAAGTCGAAATCGAAGTTTCCGATTGGTTTGAGAAATTGGTGGAGAACGCGATT
ACCAGAGCTACTTTCGGAAGCAGCTATTACGAAGATGGTAAAGCAATTTTCCAATTGCAG
TCGCAGCAAATGCTTTACGCCACCGAGGCTTATCAGAAGATCTTCATCCCTGGCTACCGG
TTTCTGCCGACGAAAAAGAATAGAATATCTTGGGGATTGGAAAAGGAGATTCGGACATCG
TTATTGAAGCTCATCGATCGGAGGAGGAGGAATTGGGGTAGTGGTGGCGGTGGTGGTGGA
AATTGTCAGGCGGTGTCAGACGAATGTCCGAGCGATTTATTGGAGCTCATGATTAAGGCG
AGCCTCAAAGACAGCGCCGATTGCGAATCGCCGTCGTCGGCGGCGGCGGCGGTGGCAATC
ACGGCGAACGACGTGGTGGAGGAGTGCAAGACGATATTCTTCGCCGGGAAGCACACAACC
TCGAATCTGCTGACGTGGACGACCGTGCTTCTGGCCATGCATCCCCAGTGGCAGGAACAG
GCACGTGAGGAGGTCCTGAGGGTGTGTGGGGCACGTGACACCCCTACTAAAGATGATCTC
GCTAAGCTCAAAACGCTGGGAATGATTCTGAACGAATCACTGAGACTGTACCCACCAGCA
GTGGCAATAATCCGACGGGCCAAGGCGGATATGCAGTTGGGTGGGCTCCACATCCTACGT
GGCACGGAGCTACTAATTCCAATCCTGGCCGTCCATCACGACCCATCTCTGTGGTGCCAC
GATGTACACGAGTTTAATCCAGCGAGGTTCGCCAAGGGCGTGGCTCACGCCGCCAAACAC
CCGATGGCTTTCATGCCCTTCGGCTTGGGGGCGCGCCGCTGCATCGGCCAGAACCTAGCC
GTTATGCAAGCCAGATTAGCCGTCGCAATGATCCTCCAGCGGTTCACCTTCGAGCTGGCG
CCGACCTATCAGCACGCGCCATCTGTCCTCATGCTCCTGCACCCGCAGCACGGCGCGCCG
ATTGTCTTTAGGAAATTATAA
>Bstacei_Brast01G366100.1.v0.1.stacei
ATGATGGGCTGGTGGTGGATCGCGGCGGTGGCGGCGGCGGCGTACATGGCGGTGAAGCTC
CTTGAGGTGCTGTGGTGGCGGCCGCGGCGTGTGGAGGCGCACTTCGCCCGGCAGGGGATC
AGCGGCCCGCCCTACCGCTTCTTCATCGGGTGCGTCAGGGAGATGGTGGCGCTCATGGTG
GCCGCCTCCGCCAAGCCAATGCCGCCCCCTTACCGCTCCCACAACGTCCTCCCCCGCGTC
CTCGCCTTCTACCACCACTGGAAGAAAATCTACGGTTCCACGTTCCTCATATGGTTCGGC
CCGACGCCGCGGCTCGCTGTCGCCGATCCCGACCTCATCCGGGAGATCTTCATCTCGCGC
GCCCAGCATTTCGACCGCTACGAGTCACACCCCATGGTGCGGCAGCTCGAGGGCGAGGGG
CTCGTCAGCTTGCGCGGCGAGAAGTGGGCGCACCACCGCAAGGTGCTCCAGCCCACCTTC
CACATGGAGAACCTCAAGATGCTGCTGCCGTTCATCGGGAAGACGGTCGTGGACATGGTG
GAGAAGTGGCACGGCATGGCCGACGCTGAGTCAGGCGAGGTCGAGATAGACGTGTCCGAG
TGGTTCCAGATTGTGACAGAGGATGCCATCACACGCACGGCCTTCGGACGGAGCTACGAG
GACGGCAAGGCCGTATTCAAGCTCCAGACGCAGCTCATGGCCTTCGCCTCCGAGGCGTTT
CGCAAGGTCTTCATCCCTGGATACAGGTTCTTGCCGACCAAGAAGAACACCAGCTCGTGG
AAGCTGGACAAGGAGATCAGGAAGAACCTGGTGACGCTCATCGGCCGGAGGCAGGAGGCC
ACAGACGACGAGAGGCTTGAAGGATGCGCCAAGGACCTCCTAGGCCTCATGATCAACGCC
GGCAGCAACGGCGACAGGAGAACGCAGCCGGTCAGCCCCATTACCGTGAATGACATCGTG
GAGGAATGCAAGACCTTCTTCTTCGCCGGCAAGCAGACGACGTCAAACCTCCTGACATGG
ACCACCGTGGTGCTGGCCATGCATCCAGAGTGGCAGGAGCTCGCCCGGCAGGAGGTCCTC
GACGTATGCGGCAGGCAGGACATCCCCTGCCGCGAGCAGCTCACCAAGCTCAAGACTCTC
GGCATGATCCTGTACGAGACGCTGCGTCTGTACCCTCCTGCGGTGGCAACGGTGCGGCGA
GCAAAGTCCGACGTGGTGCTCGGCGGGTACCACATCCCACGCGACACGGAGCTGCTGATC
CCGATCATGGCCGTGCACCACGACGCGCGGCTGTGGGGGCCGGACGTGACAGAGTTCAAC
CCGGCGCGGTTCGCGGAAGGCGTGTCACGAGCGGCCAAGCACCCGACGGCGTTCATACCG
TTTGGCTTGGGCGCGAGGATGTGCATCGGCCAGAACCTGGCGCTCCTGGAGGCCAAACTC
ACGGTGGCCATCATTCTCCAGCGTTTCGAGTTTTGGCTGTCGCCCAAGTACATCCATGCT
CCGACGGTCCTGATGCTCCTCCACCCGCAGTACGGGGCGCCCATCATCTTCCGATCCCGC
TCATCTCAGACGTCCGATCATATGACGACATCTGTGAAAAGATGA
>Kmarnieriana_Kalax.0006s0100.1.v1.1
ATGGAGGCCCTCTCCCTGCTCTTCCTCCGCCACCTCTTCCCCTCCATCCTCCTCTCAGCC
TCACTCCTGCTCGCTCTAAAGCTGCTCGAGGTCCTGTGGTGGAACCCCAGGAAAGTCCAG
CACCATTTCTCCAGACAAGGCGTCCGGGGCCCGCCCTACCGGTTCTTCATCGGGAACGTG
AAGGAGCTCGCCGCCCTGATGTCCGAGGCCTCCTCCCAGCCCCTCCCCCCCTCCTCCCAC
AACATCCTCCCCAGAGCCCTCTCCTTCTACCACCACTGGAACAAAATCTACGGTGCGACG
TTCCTGGTCTGGTTCGGATCCACGCCGCGGCTGACCGTCTCCGACCCGGAGCTCATCAGA
GAGATCTTCGCGTCCAGGGCCCAATCCTATGAAAAACCCGACACCCACCCGCTGGTCAAG
CAGCTCGAGGGCCACGGCCTCCTGTCCCTCAAAGGCGAGAAATGGTCTCGCCACAGGAAG
ATCATCAACCCGACATTCCACATGGAAAATCTCAAATCGCTGATACCTGCGATGGCCAAA
AGCGTTTCCGAATCGCTGGACAAATTGGCCGGCATGTCGGACTCGGGCGAGGCGGAGATC
GACGTGTCCGAGTGGTTCCAGGACCTGACGGAGGAGGTCGTCACCAGAACCGTCTTCGGG
AGTAGCTACCAGGACGGCAAGGCCATATTCCGACTCCAGGCGGAGCAGATGCTCTACGCA
GCTGAGTCGTTTCAGAAAGTCTTCATTCCTGGTTATAGGTTTATTCCGACAAAGAAGAAT
ATGAAGTCATGGAAGACGGATAAGGAAATCCGGAGGTTGTTAGTGAAGCTGATCGACAAG
AGAGGAGAAAACCTGGGCGAGGAAACGAAGGAGGAAGAGAGTTTTAGGGATTTGTTAGGT
GGGATGATAAGAGCAAGCCAAGAGGAGATGGGTGCGAGTGGGAGGCCTTCGACGACAGCC
ATCACCCACAGCGACATCATCGAAGAATGCAAAACATTTTTCTTTGCTGGCAAACAAACC
ACCTCCAACTTGCTGACCTGGACGACCGTCCTGCTCGCTATGCATCCACACTGGCAGACC
CTCGCACGTGACGAGGTCCTCAAGGTCTGCGGCTCACGTGACCTCCCCTCCTCACGTCAC
CTCCCCAACCTCAAGCTGCTGAGCATGATTGTAAATGAATCGCTGCGGTTGTACCCGCCG
ACGGTCGCCTCGATCAGGCGAGCGAAGGCCGATGTGGAGCTCGGGGCCTACAAGGTCCCG
AGCGGGACGGAGCTGCTGATACCCATTCTCGCAGTGCACCACGACAAGGCCTCATGGGGC
AGCGACGCCAACGAATTCAACCCTACGCGGTTCGCCAACGGGGCCAGCAGGGCGGCCAAG
CACCCGATGGCGTTCATGCCGTTCGGCGTCGGAGCCCGAAGCTGCATCGGGCAGCATCTG
GCCACCTTGCAAGCCAAGATAGCCGTGGCTGTGATGCTGCAGAAGTGTAACCTGAGGCTC
GCTCCCAGCTATAGGCACGCGCCCACGGTCCTACTAATGCTGCACCCGCAACATGGGGCG
CCGGTCATCTTCGAACGACGACGTATGGAGTCAAATGACCCTTCCCAATAG
>Kmarnieriana_Kalax.0363s0005.1.v1.1
ATGGAGTCCCTCTCCCTGCTCTTCCTCCGCCACCTCTTCCCCTCCATCCTCCTCTCAGCC
TCATTCCTGCTCGCTCTAAAGCTGCTCGAGGTCCTGTGGTGGAACCCCAGGAAAGTCCAG
CACCATTTCTCCAGACAAGGCGTCCGGGGCCCGCCCTACCGGTTCTTCATCGGGAACGTG
AAGGAGCTCGCCGCCCTGATGTCCGAGGCTTCCTCCCAGCCCCTCCCCCCCTCCTCCCAC
AACATCCTCCCCAGAGCCCTCTCCTTCTACCACCACTGGAACAAAATCTACGGTGCGACG
TTCCTGGTCTGGTTCGGATCCACGCCGCGGCTGACCGTCTCCGACCCGGAGCTCATCAGA
GAGATCTTCGCGTCCAGGGCCCAATCCTATGAAAAACCCGACACCCACCCGCTGGTCAAG
CAGCTCGAGGGCCACGGCCTCCTGTCCCTCAAAGGCGAGAAATGGTCTCGCCACAGGAAG
ATCATCAACCCGACATTCCACATGGAAAATCTCAAATCGCTGATACCTGCGATGGCCAAA
AGCGTTTCCGAATCGCTGGACAAATTGGCCGGCATGTCGGACTCGGGCGAGGCGGAGATC
GACGTGTCCGAGTGGTTCCAGGACCTGACGGAGGAGGTCGTCACCAGAACCGTCTTCGGT
AGTAGCTACCAGGACGGCAAGGCCATATTCCGACTCCAGGCGGAGCAGATGCTCTACGCA
GCTGAGTCGTTTCAGAAAGTCTTCATTCCTGGTTATAGGTTTATTCCGACAAAGAAGAAC
ATGAAGTCATGGAAGACGGATAAGGAAATCCGGAGGTTGTTAGTGAAGCTGATCGACAAG
AGAGGAGAAAACCTGGGCGAGGAAACGAAGGAGGAAGAGAGTTTTAAGGATTTGTTAGGT
GGGATGATAAGAGCAAGTCAAGAGGAGATGGGTGCGAGTGGGAGGCCTTCGACGACAGCC
ATCACCCACAGTGACATCATCGAAGAATGCAAAACATTTTTCTTTGCTGGCAAACAAACC
ACCTCCAACTTGCTGACCTGGACGACCGTCCTGCTCGCTATGCATCCACACTGGCAGACC
CTCGCACGTGACGAGGTCCTCAAGGTCTGCGGCTCACGTGACCTCCCCTCCTCACGTCAC
CTCCCCAACCTCAAGCTGTTGAGCATGATTGTAAATGAATCGCTGCGGTTGTACCCGCCA
ACGGTCGCCTCGATCAGGCGAGCGAAGGCCGATGTGGAGCTCGGGGCTTACAAGGTCCCG
AGCGGGACGGAGCTGCTGATACCCATTCTCGCAGTGCACCACGACAAGGCCTCATGGGGC
AGCGACGCCAACGAATTCAACCCTACGCGGTTCGCCAACGGGGCCAGCAGGGCGGCCAAG
CACCCGATGGCGTTCATGCCGTTCGGCGTCGGGGCCCGAAGCTGCATCGGGCAGCATCTG
GCCACCTTGCAAGCCAAGATAGCCGTGGCTGTGATGCTGCAGAAGTGCAACCTGAGGCTC
GCTCCCAGCTATAGGCATGCGCCGACGGTCCTACTAATGCTGCACCCGCAACATGGGGCA
CCGGTCATCTTCGAACGACGACGTATGGAGTCAAATGACCCTTCCCAATAG
>Slycopersicum_Solyc06g067930.1.1.iTAGv2.3
ATGGAAGATTACTGGTTATGTTATCTTATTATATTTTGGTTTGTTTTGTTAATTGTTCAG
AAAGTGGTGATTAATCTTTATTTTAGACCAAGGAGAATTCAAAATCATTTTTTGAAGCAA
GGGATTAGGGGTCCTAAATATAATTTTTTGTTGGGAAATCTTAAAGAAATTGCTGATTTA
CAACTTCCTTCTTCTCAGCACTTCTCTTTATCCCATGACATTGTTCCTAGAGTCTTTTCT
TTCTACCATCATTGGAAGAATATATATGGTGCAACATTTGTTGTGTGGTTTGGGGCAACA
GTTCGTGTGTCCATCTCAGATCCAACGCTTATTAGGGATATGTTGCTTGTAAAATCAGAC
AACTTTGAGAAAATTGAAACACCTCCATCCGCCAAGAAGCTCGAAGGAGACGGTTTGCCC
AATCTCAGAGGAGAAAAATGGGCTCACCATAGAAAGATATTAACTCAAATATTTTACTCA
CAAAATCTCAAGCTAATGATTCCTATGATGGGGAAGAGCATGAAGGATATGTTGAACAAA
TGGTCATCAAAAATGTGCAAGGATGGCAAGGTGGAAATAGAAGTTTCAAAATGGTTTTTG
AGCTTGTCTGAAGAGGTGGTTACACATACGGTGTTTGGAAGCAGCTATGAAGATGGAAAA
GCCATCTTCGAGTTGCAAGCACAACAATTGGCTTATGCCACTAATGCTTTTCATCAACTT
TTCATTCCCGCATTTAGGTTCTTGCCTACTAAGAAGAACATAATTTCTTGGAAATTGGAC
AGAGACGTTAGAAGTTCATTGATGAAGCTAATTGAACATAGGAAAAAGAGTTTAGAGTTT
GATGAATCGGAGCTGGAAGGTCCAAAGGATATGTTGGAAGTAATTATCAAAGCTAGTAGT
AATAATAATTCAAATAGTCCTGCTATCAAAGTTGATGACATTGTAGAAGAATGCAAAACC
ATGTTCTTAGCTGGCAAATATACAACCTCAAATTTGCTGACATGGACAACCATTCTACTA
GCCATGAATCCACACTGGCAACAACTTGCACGTGATGAGGTTTTCAACGTCTGTGGAGCA
CGTGACACCCCATCTAAGGACGATATTGCAAAACTTAAAATAGTTGGTATGATCTTGAAT
GAATCCCTCCGGCTCTATCCACCTCTTGCTGCAATACTCCGACGTGCCAAAATCGACACG
AAATTGGGGAACTTGAATTTGCCTAAAGGGACAGAGCTACTTATTCCAACTATAGGAATC
CATCATGATGCAGAATTATGGGGAGACGATGTGAATGAATTTAATCCTGGAAGATTTGAG
CGCGGCGTCGCTCAAGCAGCGAAAAGCCCCATAGCCTTCATGCCTTTCGGCTTAGGCGCT
CGCCACTGCATTGGACAAAATTTAGCTATCATACAAGCTAAATTAGCCATAGCTATGATG
TTGATGCGTTTCTCGTTTCAACTTGCTCCAACTTACCAACATGCTCCTACTATTCATATA
TTTCTATGTCCACAATATGGAGCTCCAATCATTTTCAAGAAATTGTAG
>Mesculenta_Manes.06G052700.1.v6.1
ATGGCAGTGTTGATTTGGTGGAGACCCAAAAGAATTGAATACCATTTTTCAAAACAAGGA
ATCAGAAGCCCCCCTTATCGTTTCTTCACTGGCAATCTGAAAGAGCTTGAGGAGTTGGTG
GTTAAGGCTTCTTCTCAGCCTATGCCTTTCTCTCACAATATTGTCCCTAGAGTTCTTTCC
TTCTATCATCACTGGAAGAAAATCTATGGTTCAACTTTTCTTGTGTGGTTCGGACCCAAG
GTTCGTCTCACCGTCTCTGATCCAGAACTCATCCGAGAAATCTTCACAACCAAGTCTGAA
TTCTATGAAAAGATTGAAGCTCACCCTCTTGTTAAACCGCTTGAAGGTGATGGACTACTC
AACCTCAAGGGTGAAAAATGGGCTCACCATAGGAAACTCATCACTCCCACATTCCATATG
CAAAATCTCAAAATGCTTGTGCCAGTGGTGGCAAAGAGTGTGATGGATATGCTGGAACAG
TGGTCTGCACTAATTTCAGACTCTGAAGAGGTTGAAGTTGAAGTTTCAGAGTGGTACCAA
ACACTGACGGAACATGTCGTTACAAGAACTGCTTTTGGTAGCAGCTACGAGGATGGTAAG
GCCATTTTCCGATTGCAGGCCCAGCAAATCGCGCTAGCTGCCGTGGCTTTCCACAAGGTT
TTTATCCCCGGTTATAGATTCATTCATACCGGTCGGAACGTGAAATCATGGAAATTGGAA
AAGAAAATCAAGAAATCCCTAATCAAACTGATCGATAGGAAGAGAGAAAATTCAACTAAT
GGAGTCAGTGGTCCAAAAGATTTATTAGGATTAATGATCCAAGCCTCAAATTCAAGCTCA
AATGTAACCGTTAACGATATAATGGAAGAATGCAAGGGCTTTTTCTTTGCTGGAAAATAT
ACCACATCCAATTTGCTGACGTGGACAACTGTCTTATTAGCAATGCACCCAGAGTGGCAG
GTTAAAGCACGTGAGGAGGTTCTGAGGGTGTGTGGATCACGTGACGTACCCACCAAAAAT
GATATTGTAAAGCTTAAGACGCTGACCATGATTCTGAATGAATCCCTGCGGTTATACCCT
CCGACGATAGCGATGATCCGACGGTCGAGAACAGACGTAGAGCTTGGGGGCTACAAGATT
CCAGGTGGGACTGAGCTTTTGATACCAATCTTGGCTGTTCATCATGATCAGAGCTTATGG
GGAAATGACGCAAATGAGTTCAATCCGCGGCGTTTCAGTGGAGGAGTAGCCAAGGCAGCT
AAACATTCACTAGGTTTCATACCATTTGGTCTTGGAGCAAGGAACTGTATTGGCCGAAAT
CTAGCCATTCTGCAAGCAAAATTGACCCTAGCCATTATTCTTCAACGCTTCTCCTTCAGA
TTGGCTCCTACCTACCAGCATGCACCCACCGTCCTCTTGCTTCTTCACCCACAATATGGT
GCACCCATCATTTTTCGAAGGCTGCCCAATTCGTCAACCTAA
>Graimondii_Gorai.001G002600.1.v2.1
ATGGAGGTGTTTTTACAGTACTGGTTGAAGCTGGTTATGATATGCTTGATGGTGTTAGTT
TTGGTGTTAAAAATAGCAGTGTTGCTTTGGTGGAGACCTAAGAAGATTGAACAACATTTC
TCAAGGCAAGGGATCAAAGGACCACCTTATCATTTCTACAATGGAAATGTTAAGGAAGTT
ATGGCCATGATGTTAAAGGCTTGTTCACAACCTATACCTTTATGTCACAACATTCTCCCT
AGAGTCTTCGCTTTTTACCACCATTGGAACAAAATTTATGGCGGAATGTTTCTGGTGTGG
TTCGGTCCGACGGTTCGGGTGACAGTGTCGGATCCTGACATGATAAGGGAAATCTTGAGT
TCCAAGTCTGAATTGTATGAAAAGAAGGAAGTTCATCATTTGATAAAACGGCTAGAAGGT
GATGGCTTACTTAGTCTCAATGGTGAAAAATGGGGTCATCATAGAGAAACCACAACTCCC
ATTTTCCATATGGAGAATCTTAAGCTGCTGGTGCCGATGGTGGTACAAAGTGTGAGTGAA
ATGGTAGAGAAATGGCGGAGGAGCAGATCCGGGGAGATTGAAATTGAAGTTTGCGAATGG
TTTCAGAGACTTACGGAAGATGTGATAATGCGTACGGTGTTTGGGAGCTGGTATGAAGAT
GATGATGGGAAAGCCATTTTTCGTTTACAAGCACAACAAATGGTGCTTACTGCTCAGGCT
TTGCGAATTGTTTCCTTACCTGCCTATAGGTATTTACCGACCAAGAGGAACATAAGTTGT
TGGAAAATGGACAGGGAGATTAAGAGGTCGTTGATGAAGCTGATCGAGCGCCGGAAAATC
GATACGAGGGGCGTACTGCAAGAGAATGCGGCCAAAGATTTGGTGGGATTAATGATGCAA
CCCTCTTCTAACATCACCGTCGACGACATGGTTGAAGAATGCAAGACCTTTTTATTCGCC
GGCAAACACACCACTTCCAATTTGCTGACTTGGACCACTGTTCTTCTAGCAATGCACCCA
CAGTGGCAGGTTCAGGCACGTGAGGAGGTGATAAGGGTGTGCGGATCACGTGATGTTCCC
ACCCAAGATGATGTTGTTAAGCTTAAGACGCTGACTATGATCTTAAATGAATCCTTACGA
TTATATCCACCAACAATAGCCACAATTAGACAGGCCAAAGTTGATGTAAAGCTAGGGGAT
TACATCATTCCTCGTGGGACCGAGCTTTTGATACCAATCTTGGCCCTTCATCACGATCAA
GCCATATGGGGAAGCAATGCTAATGAGTTCTACCCGCCTCGCTTCTCCGGAGGTGTGGCA
CGAGCAGCTAAACACCCTCTCGGGTTCATCCCATTCGGCCTTGGGGTCCGTACATGTATA
GGAAAAAACCTCGCCATTTTACAAGCTAAGTTAACCCTTTCCATCATACTTCAACGCTTC
TCCTTTAAGTTAGCCCCAACTTACCAACATGCACCCACAGTTTCGATGCTACTTTACCCA
CAACATGGAGCACCAATTATCTTTAAGCCCTTGTCCCATAGAGATGAGTCACCTTGA
>Atrichopoda_evm_27.model.AmTr_v1.0_scaffold00042.17.v1.0
ATGATGGTCGAGCCCAGAGGACTGCTATGGGTATTGGCTCTGCTACTTCTCTCTCTAGGG
CTCAAAGGGTGGGCTCTGATGTGGCGCAGGCCGAAAGCCATTGAAGCTCACTTCAAGCGT
CAAGGGATTGGGGGCCCTCCTTATCGATTATTCCTTGGAAATGTGAAGGAGATGATGAGT
TTGATGATCAAAGCCTCCTCTCAACCCATGTCTCCCTCTCATAATATCCTCCCTCGTGTT
CTCTCTTTCTACCACCACTGGAAGAAAGCTTATGGTGGGACTTTCCTGGTTTGGTTCGGA
CCAACACCCAGACTAACCGTGGCCGATCCCGACCTCATTAGAGAGATCTTTGCTTCAAAA
TCCGAGTTTTATGAGAAGGACGAGTCTCACCCACTGGTCCGACAACTCGAGGGTGATGGT
CTTCTGAGCCTTAAGGGCGAGAAGTGGGCTCTCCATAGAAAGATTATTACCCCCACCTTC
CACATGGAGAACCTCAAAGTTTTGCTACCAGTTGTAGGAAAGAGCATCATTAAGATGGTA
GAGAATTGGGGAGAATCGAGCAAGACAGAGATTGATGTATCAGAGAGCTTCCAACGCTTA
ACAGAGGATATCATAACACGCACTGCTTTCGGTAGCAGCTACGAAGACGGAAAGGCAGTT
TTCTCTCTCCAATCTCAACAAATGGAGTTAGCTGCTGATGCTTTTCGCAAAGTCTTCATC
CCGGGCTACAGGTTTCTGCCGACGACGAAGAACAGGCGGTCTTGGAAGCTGAACAAGGAA
ATAAGGAGGTCATTGATGCGGTTGATAGAGAGGAGAGAGAAAGAGGCAGAGGAAGGTGGG
GTTTATGGTGAGGACCTATTGGGGCTTATGATAAAGGCGAGGGCAGAGGGGGCAATAAGC
GCCAAGGACATAGTGGAGGAGTGCAAGACTTTCTTCTTCGCTGGGAAGCAAACGACGTCG
AACCTGCTGACGTGGGCGGCGGTGCTTCTCGCTATGCACCCCGAGTGGCAGGAACGGGCT
CGGGCCGAACTCCTCGGCCTCCCCGACCCTCCTTACATCATCCCTTCCAAGGACCAACTC
GACAAGCTCAAGACCATGAGCATGATATTAAATGAGGCCCTGAGGCTCTACCCCCCAGCC
GTCGCAACAATAAGACAAGCCAAGACAAATGTGGAGCTAGGAGGCTACGCCATCCCAAAG
GGCATGGAGCTGCTCATTCCAATCCTGGCCGTCCATCACGATCCAGCGTTGTGGGGCCCA
GACGCCGACGAATTTAACCCGTCCAGATTTTCCGATGGCGTCGCACGTGCCGCAACCCAT
CCCGTGGCCTTCATCCCCTTCGGCCTCGGTGCTCGCACGTGTATAGGACAGAGCCTTGCC
CTGTTGGAAGCTAAATTGGTGCTCACCATTATTTTGAGGCGATTCGATATCTCTCTATCT
CCTGCGTATCGACACGCACCCACTGTGCTCATGCTCCTTTACCCCCAACATGGCGCCCCC
CTCTATTTCAGACCCCTCCTTTCCGCCCCCACTTCCTAA
>Pvirgatum_Pavir.Aa02958.1.v1.1
ATGGGGGAGGGGATGGACGCGCCCGGCGCGGGCTGGCCGACGTGGCGCGCGGCGGCGGCG
CTCGCCGTGGCGGCGTGGCTGGCGCTGCACGTGGCGGCGCGCGTCGCGGACGCGCTGTGG
TGGCGGCCCCGGCGCCTGGAGGCGCACTTCGCGGCGCAGGGCGTGCGCGGCCCGCCGTAC
CGGTTCCTGCTGGGGTCCGTGAGGGAGATGGTGGCGCTCATGGCGGAGGCCTCCTCCAAG
CCCATGTCGCCGGCCACCTCCCACAACGCGCTCCCCCGGGTGCTCGCCTTCTACCACTAC
TGGCGGAAGATCTACGGGCCGACGTTCTTGATCTGGTTCGGGCCGACGCCGCGGCTCACG
GTGGCAGAGCCGGAGCTGGTGCGGGAGATCTTCCTCACGCGCGCCGAGGCGTTCGACCGC
TACGAGGCGCACCCCGTCGTACGCCAGCTCGAGGGCGACGGCCTCGTCAGCCTCCACGGC
GACAAGTGGGCGCTCCACCGCCGCGTCCTCACCGACGCCTTCTACCCGGACAACCTCAAC
CGGCTGGTGCCCCACGTCGGCAGGTCGGTGGCGGCGCTGGCGGAGGAGTGGCGCGCCATG
GCGGCCGCCGGCGGGACCGGCGAGGTGGAGGTGGACGTCGCCGAGTGGTTCCAGGCGGTC
ACGGAGGAGACCATCACGCGCGCCACCTTCGGCCGCAGCTACGACGACGGCCGCGTCGTG
TTCGCCATGCAGGGCCGCCTGATGGCCTTCGCCTCCGAGGCCTTCCGCAAGGTCCTCGTC
CCCGGCTACCGGTTCCTGCCGACCAAGAAGAACTGGCAGTCGTGGAAGCTGGACAGGGAG
ATACGGCGGAGCCTGACCCGGCTCATCGCCCGGCGCCGCGACGAGGCCGAGGCGGAGAAG
GCCGGCGACGACGGCGCCTTCCGCGACCTCCTCGGCGCCATGATCAATGCCGGCGACAGG
AAGGCGGCGGCGATCCCGGTGGAGGACATGCTGGAGGAATGCAAGACCTTCTTCTTCGCC
GGCAAGCAGACCACGACGAACCTCCTGACCTGGGCCACCGTGCTCCTCGCCATGCACCCG
GAGTGGCAGGAGCGCGCCCGCCGCGAGGTCCTCGCCGTGTGCGGCCCAGACGAGCTCCCC
TCCAAGGAGCACCTCCCCAAGCTCAAGACGCTCGGCATGATCATGAACGAGACCCTCCGG
CTGTACCCGCCGGCGGTGGCCACGATCCGCCGCGCCAAGGCCGACGTCCAGCTCTCCGAC
GGGTGCACGATCCCCCGCGACATGGAGCTGCTCGTCCCGATCATGGCCATCCACCACGAC
GCGCGGTTCTGGGGCCCGGACGCGGCGCAGTTCAACCCCGCGCGCTTCGCCGGCGGCCCG
GCCAGGGCGGCGAGGCACCCGCTCGCCTTCATCCCCTTCGGTCTCGGCTCCCGGATGTGC
GTCGGCCAGAACCTCGCCCGGCTGGAGGCCAAGCTCACCATGGCGATCCTGATCCAGCGC
TTCGAGATTCGGGCCTCGCCCAACTACGTGCACGCGCCGACGGTCCTGCTGCTCCTCTAC
CCGCAGTACGGAGCGCCGGTGATCTTCCGGCCGCGCTCAGCTCAGCCGTCGGATCCGGCA
GCCTCGTAG
>Osativa_LOC_Os02g11020.1.MSUv7.0
ATGGAGGAGGATGGCGGCGGTGGCGCGGGGTGGGGGTGGGCGACGTGGAGGGTGGCGGCG
GTGGCGGCGGCGGCGGCGGTGTGGGTGACGATGCACGTGGCGGCGAGGATGGCGGACGCG
CTGTGGTGGCGGCCGCGGCGGCTGGAGGCGCACTTCGCGGCGCAGGGGGTGCGGGGGCCG
CCGTACCGGTTCTTGCTCGGCTCCGTGAGGGAGATGGTGGCGCTCATGGCGGAGGCGTCG
TCCAAGCCCATGTCGCCGCCCACCTCCCACAACGCGCTCCCCCGCGTCCTCGCCTTCTAC
CACTACTGGCGCAAGATCTACGGGCATAGGTTCTTGATTTGGTTCGGGCCGACGCCGAGG
TTGACGGTGGCGGAGCCGGAGCTGATCCGGGAGATCTTCCTGACGCGCGCCGACGCGTTC
GACCGCTACGAGGCGCACCCCGTCGTGCGCCAGCTCGAGGGCGACGGGCTCGTCAGCCTC
CACGGCGACAAGTGGGCGCTCCACCGCCGCGTCCTCACCGACGCCTTCTACCCGGACAAC
CTCAACCGGTTGATACCGCACGTCGGCAAGTCGGTGGCGGCGCTGGCGGCGAAGTGGGGC
GCGATGGCGGAGGCCGGGGGGAGCGGCGAGGTGGAGGTGGACGTGGCGGAGTGGTTCCAG
GCGGTGACGGAGGAGGCCATCACGCGCGCCACGTTCGGCCGCAGCTACGACGACGGCCGC
GTCGTGTTCGCCATGCAGGGACAGCTCATGGCGTTCGCCTCCGAGGCCTTCCGCAAGGTG
CTCGTCCCGGGCTACCGGTTCTTGCCGACCAAGAAGAACCGGCTGTCATGGCGGCTGGAC
AGGGAGATACGGCGGAGCCTGATGCGGCTCATTGGCCGGCGGAGCGACGAGGCCGAGCAA
GGCGAGAAGGCCGACGACGGCAGCTTCCGCGACCTGCTCGGCCTGATGATCAATGCCGGC
GCCGCCGCCGCCACCCGCGGCAACGCCGGCGGCGAGAAGAACTCCCCGGCGGCGGCGATC
CCCGTGGAGGACATGCTGGAGGAATGCAAGACCTTCTTCTTCGCCGGGAAGCAGACGACG
ACCAACCTCCTGACGTGGGCCACTGTGCTCCTCGCCATGCACCCGGATTGGCAGGAGCGA
GCTCGCCGCGAGGTGTTCGACGTCTGCGGCGCCGGCGAGCTCCCCTCCAAGGAGCACCTC
CCCAAGCTCAAAACGCTTGGCATGATCATGAACGAGACGCTCCGGCTGTACCCGCCGGCG
GTCGCCACCATCCGCCGAGCCAAGGTCGACGTCCAGCTCTCGGACGGGTGCATGATCCCG
CGGGACATGGAGCTGCTCGTCCCGATCATGGCCATCCACCACGACACGAGATACTGGGGT
CCGGACGCGTCTCAGTTCAACCCGGCAAGGTTCGCCAACGGCGCGTCCAAGGCGGCGAAG
CACCCGCTGGCGTTCATACCGTTCGGGCTAGGCTCTCGGATGTGCGTAGGCCAGAACCTG
GCGCGCCTCGAGGCCAAGCTCACGATGGCCATCCTCCTCCAGCGGTTCGAGATCAGGACA
TCCCCGAACTACGTACATGCCCCGACAGTGCTGATGCTCCTATACCCGCAATACGGAGCG
CCATTGATCTTCCGCCCGCTCTCATCACATCCACCCGATTCGACGGGCCCCTAG
>Sviridis_Sevir.4G236100.1.v1.1
ATGATGGGGGTGGTGGCGGTGGAGGAGGCGGGTTCTTCGTGGTGGGCGTGGAGGGCGGCG
GCGGCGGCGGCGTGCCTGCTCGTCCTCCTGCACGTGGCAGCGCGGGTGGCGGACGCGCTC
TGGTGGCGCCCGCGGCGGCTGGAGGCGCACTTCGCGCGCCAGGGCGTGCGGGGCCCGCCG
TACCGCTTCCTCCTCGGCTGCGTCACGGAGATGGTCGCGCTCATGGCGGACGCCGCCGCC
AAGCCCATGTCGCCGCCGGACTCGCACGACGCGCTGCCCCGGGTGCTCGCCTTCTACCAC
TACTGGAGGAAGATCTACGGGCCGATGTTTTTGATATGGTTCGGGCCGACGCCGCGGCTG
ACGGTGGCGGACCCGGAGCTGGTCCGCGAGATCCTCCTGACGAACGCCGACGCGTTCGAC
CGCTACGAGGCGCACCCCGTCGTCCGGCAGCTCGAGGGCGACGGCCTCGTCAGCCTCCAC
GACGGCAAGTGGGCGCTCCACCGCCGCGTCCTCACCCCGGCCTTCTTCCCCGACAACCTC
AACCGACTGGCGCCGCACGTCGGCAGGTCGGTGGCGGCGCTGGCGGAGCGGTGGCGCGCC
ATGGCCTCCGCCGCCGGCGGCGAGGTGGAGGTGGACGTGGCGGAGTGGTTCCAGGCGGTG
GCCGAGGAGGCCATCACGCGCGCCACGTTCGGCCGCAGCTACGACTCCGGCCGCGTCGTC
TTCCGCATGCAGGCTCGCCTCATGGCCTTCGCCTCTGAGGCCTTCCGCAAGGTCCTCGTC
CCCGGGTACCGGTTCTTGCCGACCAAGAAGAACCGGCTGTCGTGGAGCCTGGACAGAGAG
ATCAGGCGGGGGCTCGTCACGCTCATCGGCCACCGCAGCGACGAGGCCGAGGAAGGCGGA
GGCGCGGAGCTCAACGACAAGGGGAGCAACGGCTTCCGGGACCTGCTGGGGCTCATGATC
AATGCCGGGGGCAAGAAGGCGCCGGCGATACCCGTGGCCGACATGCTGGAGGAATGCAAG
ACCTTCTTCTTCGCCGGCAAGCAGACGACCACCAACCTCCTCACCTGGGCCACCGTGCTC
CTCGCCATGCACCCGGACTGGCAGGAGCGCGCACGGCGGGAGGTCCTCGCCGTGTGCGGC
GCCGACGAGCTCCCGTCCAAGGACCACCTCCCCAAGCTCAAGACGCTGGGCATGATCCTG
AACGAGACGCTCCGCCTGTACCCGCCGGCGGTGGCCACCATCCGCCGCGCGAGGCGCGAC
GTCACCCTCGGCGACGGCGGCGTATCCGTCCCGCGCGACACCGAGCTGCTCATCCCGATC
ATGGCGATGCACCACGACGCAGCGCTCTGGGGCCACGACGCCACGGAGTTCAACCCGGCC
CGGTTCGCCGGCGGCGCGTCCAGGGCGGCGGCGCACCCGCTGGCGTTCATCCCCTTCGGC
CTCGGCCCCCGGATGTGCATCGGGCAGAACCTGGCGCTCCTCGAGGCCAAAATCACGCTG
GCGATCCTGCTCCAGCGGTTCGAGCTCGCGCGGTCGCCAAACTACGTGCACGCGCCGACG
GTGCTGATGCTGCTGTACCCGCAGTACGGCGCGCCGGTGATCTTCCGGTCGGTCTCGTCA
TTCCCACCGTCCGACTGA
>Sitalica_Seita.4G224700.1.v2.2
ATGATGGGGGTGGTGGCGGTGGAGGAGGCGGGTTCTTCGTGGTGGGCGTGGAGGGCGGCG
GCGGCGGCGGCGTGCCTGCTCGTCCTCCTGCACGTGGCAGCGCGGGTGGCGGACGCGCTC
TGGTGGCGCCCGCGGCGGCTGGAGGCGCACTTCGCGCGCCAGGGCGTGCGGGGCCCGCCG
TACCGCTTCCTCCTCGGCTGCGTCACGGAGATGGTCGCGCTCATGGCGGACGCCGCCGCC
AAGCCCATGTCGCCGCCGGACTCGCACGACGCGCTGCCCCGGGTGCTCGCCTTCTACCAC
TACTGGAGGAAGATCTACGGGCCGATGTTCTTGATATGGTTCGGGCCGACGCCGCGGCTG
ACGGTGGCGGACCCGGAGCTGGTCCGCGAGATCCTCCTGACGAACGCCGACGCGTTCGAC
CGCTACGAGGCGCACCCCGTCGTCCGGCAGCTCGAGGGCGACGGCCTCGTCAGCCTCCAC
GACGGCAAGTGGGCGCTCCACCGCCGCGTCCTCACCCCGGCCTTCTTCCCCGACAACCTC
AACCGACTGGCGCCGCACGTCGGCAGGTCGGTGGCGGCGCTGGCGGAGCGGTGGCGCGCC
ATGGCCTCCGCCGGCGGCGGCGAGGTGGAGGTGGACGTGGCGGAGTGGTTCCAGGCGGTG
GCCGAGGAGGCCATCACGCGCGCCACGTTCGGCCGCAGCTACGACTCCGGCCGCGTCGTC
TTCCGCATGCAGGCTCGCCTCATGGCCTTCGCCTCTGAGGCCTTCCGCAAGGTCCTCGTC
CCCGGGTACCGGTTCTTGCCGACCAAGAAGAACCGGCTGTCGTGGAGCCTGGACAGAGAG
ATCAGGCGGGGGCTCGTCAGGCTCATCGGCCACCGCAGCGACGAGGCCGAGGAAGGCGGA
GGCGCGGAGCTCAACGACAAGGGGAGCAACGGCTTCCGGGACCTGCTGGGGCTCATGATC
AATGCCGGGGGCAAGAAGGCGCCGGCGATACCCGTGGCCGACATGCTGGAGGAATGCAAG
ACCTTCTTCTTCGCCGGCAAGCAGACGACCACCAACCTCCTCACCTGGGCCACCGTGCTC
CTCGCCATGCACCCGGACTGGCAGGAGCGCGCACGGCGGGAGGTCCTCGCCGTGTGCGGC
GCCGACGAGCTCCCGTCCAAGGACCACCTCCCCAAGCTCAAGACGCTGGGCATGATCCTG
AACGAGACGCTCCGCCTGTACCCGCCGGCGGTGGCCACCATCCGCCGCGCGAGGCGCGAC
GTCACCCTCGGCGACGGCGGCGTATCCGTCCCGCGCGACACCGAGCTGCTCATCCCGATC
ATGGCGATGCACCACGACGTAGCGCTCTGGGGCCACGACGCCACGGAGTTCAACCCGGCC
CGGTTCGCCGGCGGCGCGTCCAGGGCGGCGGCGCACCCGCTGGCGTTCATCCCCTTCGGC
CTCGGCCCCCGGATGTGCATCGGGCAGAACCTGGCGCTCCTCGAGGCCAAAATCACGCTG
GCGATCCTGCTCCAGCGGTTCGAGCTCGCGCGGTCGCCAAACTACGTGCACGCGCCGACG
GTGCTGATGCTGCTGTACCCGCAGTACGGCGCGCCGGTGATCTTCCGGTCGGTCTCGTCA
TTCCCACCGTCCGACTGA
>Osativa_LOC_Os01g29150.1.MSUv7.0
ATGGGGTGGTGGGGGTGGGCGGCGGCGGCGGCCGCGGCGGCGGCGTGGGTAGCTGTGAAG
GTATTGGAGGTGCTGTGGTGGCGGCCGCGGCGGGTGGAGGAGCACTTCGCGCGGCAGGGG
ATCACGGGGCCGAGATACCGGTTCCTGGTGGGTTGCGTGCGCGAGATGGTGGCGCTCATG
GTGGCCGCCTCCGCCAAGCCAATGCCGCCCCCCTACCGCTCCCACAACGTCCTCCCCCGT
GTGCTCGCCTTCTACCACCACTGGAAGAAAATCTACGGTAATCCTCCTCCACCTCCTCTG
CTTCTTAATTCAATCCTATCTCAAAAACAACAACCAAGAACAAGACGTTGGCAAGTGGCG
GTGGTGGGCGAGCGATTTGCTCCCGGGAGATATGATATCGATATGATGGCGGCTTTAGGT
TCCACGTTCCTGATATGGTTCGGCCCGACGCCGCGGCTGGCCATCGCCGACCCGGAGCTG
ATCCGGGAGGTGCTCCTGGCGCGCGCCGACCGCTTCGACCGCTACGAGTCGCACCCCATG
GTACGGCAGCTGGAGGGCGAGGGCCTCGTCAGCCTCCGCGGCGACAAGTGGGCCCACCAC
CGCAGGGTGCTCACGCCGGCCTTCCACATGGACAACCTCCGCCTCCTCCTCCCCTGCGTC
GGGATGACGGTCCTCGACATGGCCGACAAGTGGCGCGCCATGGCCGAGGCCGACAAGTCC
GGCGAGGTCGAGATCGACGTGTCCGACTGGTTCCAGGTTGTCACGGAGGACGCCATCACG
CGAACGGCGTTCGGCCGGAGCTACGAGGACGGCAAGGTCGTCTTCAAGCTCCAGGCGCAG
CTCATGGCCTTCGCCTCCGAGGCTTTCCGCAAGGTCTTCATCCCCGGATACAGATTCTTG
CCGACCAAGAAGAACACGAGCTCGTGGAAGCTGGACAAGGAGATCAGGAAGAACCTGGTG
ACGCTGATTGGTCGGCGGCAAGAGGCGGGTGACGACGAGAAGCTCGACGGCTGCGCCAAG
GACCTCCTCGGTCTAATGATCAACGCCGCCGCCAGCAGCAACGGCGGGAAGAGATCGGCG
CTACCGGTGAGCCCCATCACAGTAAACGACATCGTCGAGGAGTGCAAGACATTCTTCTTC
GCCGGCAAACAGACGACGTCGAACCTCCTGACATGGGCCATCGTCGTACTCGCCATGCAC
CCGGAGTGGCAGGAGCGCGCTCGCCAAGAGGTCCTCGACGTCTGCGGCGCTGACGGCGTC
CCCTCTCGCGAGCAGCTTGCCAAGCTCAAAACGCTCGGGATGATCCTGAACGAGACGCTG
CGGCTGTACCCGCCGGCGGTGGCGACGGTGCGGCGCGCCAAGGCGGACGTGGAGCTCGGC
GGTTACCTGCGGATCCCACGCGACACGGAGCTGCTGATCCCAATCATGGCCGTGCACCAC
GACGCGCGGCTGTGGGGGCCCGACGCGGCGCAGTTCAACCCGGCGCGGTTCGCCGGAGGC
GTGGCCCGGGCGGCGAGGCACCCGGCGGCGTTCATACCGTTCGGCCTTGGGGCACGGATG
TGCATCGGGCAGAACCTCGCCATCCTGGAGGCGAAGCTGACCGTCGCCGTCATCCTGCAT
CGGTTCGAGTTCCGGTTGTCGGCCAGATACGTCCACGCGCCGACGGTGCTGATGCTCCTC
CACCCGCAGTACGGGGCGCCCATCGTCTTCCGGCCCCGCTCATCATCCCAACCAACCTGT
GAAAAGATGAACCCGCTAACCAGCAGCTAG
>Sbicolor_Sobic.004G086400.1.v3.1
ATGGACGCGGGCGGCGCCGGGTGGCTGTCGTGGCGAGCGGCGGCGGTGGCCGTGGTGGCG
TGGCTGGCGCTGCACGTGGCGGCGCGCGTGGCGGACGCGCTGTGGTGGCGGCCCCGTCGC
CTGGAGGCGCACTTCGCGGCGCAGGGCGTTCGAGGCCCGCCGTACCGGTTCCTGCTGGGG
TCCGTGAAGGAGATGGTGGGGCTCATGGCGGAGGCCTCGTCCAAGCCCATGTCGCCGCCA
ACCTCCCACAACGCGCTGCCCCGCGTGCTCGCCTTCTACCACTACTGGCGGAAGATCTAC
GGGCCGACCTTCTTGATCTGGTTCGGGCCGACGCCGCGCCTGACGGTGGCGGAGCCGGAG
CTGGTCCGCGAGATCTTCCTCACGCGCGCGGAGGCGTTCGACCGCTACGAGGCGCACCCC
GTCGTGCGCCAGCTCGAGGGCGACGGCCTCGTCAGCCTCCACGGCGACAAGTGGGCGCTC
CACCGCCGCGTCCTCACCGACGCCTTCTACCCGGACAACATCAACCGGCTGGTGCCCCAC
GTCGGCAGGTCGGTGGCGGCGCTGGCGGAGAAGTGGCGCGCCATGGCGGCCGCCGCCGCG
AGCGGCGAGGTGGAGGTGGACGTCGCGGAGTGGTTCCAGGCGGTCACCGAGGAGGCCATC
ACGCGCGCCACCTTCGGCCGGAGCTACGACGACGGCCGCGTCGTGTTCGCCATGCAGGGC
CGCCTCATGGCCTACGCCTCCGAGGCCTTCCGCAAGGTCCTCGTCCCCGGCTACCGGTTC
TTGCCCACCAAGAAGAACTGGCAGTCGTGGAAGCTGGACAGGGAGATACGGCGGAGCCTG
ACCCGTCTCATCGCCCGGCGCAGCGACGAGGCCGAGGCCGAGGAGAAAGAGGAGGTTCAG
GCGGCCAGCAGCCACTCCGGCGGCGCCTTCCGCGACCTTCTCGGCGCCATGATCAATGCC
GGCGAGAGGAAGAAGACCCCAACAGCGATCCCGGTGGCGGACATGCTGGAGGAATGCAAG
ACGTTCTTCTTCGCCGGGAAGCAGACGACGACGAACCTCCTGGCCTGGGCCACCGTGCTC
CTGGCCATGCACCCGGAGTGGCAGGAGCGCGCCCGCCGCGAGGTCCTCGACGTCTGCGGC
CCCGACGAGCTCCCCTCCAAGGAGCACCTCCCGAAGCTCAAGACGCTGGGCATGATCATC
AACGAGACGCTCCGCCTCTACCCGCCGGCGGTGGCGACGATCCGGCGCGCCAAGACGGAC
GTCCGGCTCTCCGACGGGTGCCTGGTCCCGCGGGACACGGAGCTGCTCATCCCGATCATG
GCGATCCACCACGACGCCAGGTTCTGGGGCCCCGACGCGACGCAGTTCAACCCGGCCAGG
TTCGCCGGCGGCACGGCGAGGGCGGCGAAGCACCCGCTGGCGTTCGTCCCGTTCGGGCTG
GGCTCCCGGATGTGCATCGGCCAGAACCTGGCGCGCCTTGAGGCCAAGCTCACCATGGCC
GTCCTGCTGCAGCGGTTCGAGATGAAGGCGTCCCCGAACTACGTCCACGCGCCGACGGTG
CTGATGCTCCTCTACCCGCAGTACGGAGCGCCGGTGATCTTCCGGCCACGAGGACCGCCG
GCAGCCTCATCATAG
>Sviridis_Sevir.1G042400.1.v1.1
ATGGGGGAGGAGATGGACGCGGGATGGCTGACGTGGCGCGCGGCGGCGGCGCTCGCCGTG
GCGGCGTGGCTGGCGCTGCCCGTGGCGGCGCGCATCGCGGACGCGCTGTGGTGGCGACCC
CGGCGGCTGGAGGCGCACTTCGCGGCGCAGGGGGTGCGCGGCCCGCCGTACCGCTTCCTG
CTGGGCTCCGTCAAGGAGATGGTGGGGCTCATGGCGGAGGCGTCGTCGAAGCCCATGTCG
CCGGCCACCTCCCACAACGCGCTCCCCCGCGTGCTCGCCTTCTACCACTACTGGCGGAAG
ATCTACGGGCCGACGTTCCTGATCTGGTTCGGGCCGACGCCGCGGCTGACGGTGGCGGAG
CCCGAGCTGGTGCGGGAGATCTTCCTCACGCGCGCCGACGCCTTCGACCGCTACGAGGCG
CACCCCATCGTGCGCCAGCTCGAGGGCGACGGCCTCGTCAGCCTCCACGGCGACAAGTGG
GCGCTCCACCGCCGCGTCCTCACCGACGCCTTCTACCCGGAGAACCTCAACCGGCTGGTG
CCACACGTCGGCAGGTCGGTGGCGGCGCTGGCGGAGGAGTGGCGCGCCATGGCGGCCTCC
GGCGGGAGCGGCGAGGTGGAGGTGGACGTCGCCGAGTGGTTCCAGGCGGTCACGGAGGAG
GCCATCACGCGCGCCACCTTCGGCCGCAGCTACCACGACGGCCGTGCCGTGTTCGCCATG
CAAGGCCGCCTCATGGCCTTCGCCTCCGAGGCCTTCCGCAAGGTCCTCGTCCCCGGCTAC
CGGTTCTTGCCGACCAAGAAGAACTGGCAGTCGTGGAAGCTGGACAGGGAGATACGGCGG
AGCCTGACCCGGCTCATCGCCCGGCGCAGCGACGAGGCCGAGGCGGAGAACGCCGACGAC
GCCGGAGCCTTCCGTGACCTCCTCGGCGCCATGATCAATGCCGGCGAAAGGAGGAGGGCG
CGGGCGCTGGCGCCGGCGGCGGCGATCCCGGTGGAGGACATGCTGGAGGAATGCAAGACA
TTCTTCTTCGCCGGGAAGCAGACCACGACGAACCTCCTGACCTGGGCCACCGTGCTCCTC
GCCATGCACCCGGAGTGGCAGGAGCGCGCCCGCCGCGAGGTCCTCGACGTCTGCGGCGCC
GACGAGCTCCCCTCCAAGGAGCACCTCCCCAGGCTGAAGATGCTCGGCATGATCATCAAC
GAGACCCTTCGGCTTTACCCGCCGGCGGTGGCCACCATCCGCCGTGCCAAGACCGACGTC
CAGCTCTCTGATGGGTGCATGATCCCTCGTGACATGGAGCTTCTCATCCCGATCATGGCC
ATCCACCACGACACGAGGTTCTGGGGTCAAGACGCGGCGCAATTCAACCCCATGCGGTTC
GCCGAGGGCACGGCCAGGGCAGGGAAGCACCCCCTGGCGTTTATACCGTTTGGCCTCGGC
TCCCGGATGTGCATAGGCCAGAACCTAGCTCGACTGGAAGCCAAGCTCACCATGGCCATC
CTACTCCAGCGCTTCGAGATGCGGACTTCTCCGAACTACATACACGCACCGACGGTCCTG
ATGCTCCTCTACCCGCAATACGGAGCGCCGGTGATCTTCCGGCCTCGGTCAGCTCATCCG
TCAGATCCGGCAGCCCAAACAGCTTCCCCTGCCCCAAGCCTCACATTCAAAAGGTTTCCA
TGA
>Sitalica_Seita.1G042800.1.v2.2
ATGGGGGAGGAGATGGACGCGGGATGGCTGACGTGGCGCGCGGCGGCGGCGCTCGCCGTG
GCGGCGTGGCTGGCGCTGCCCGTGGCGGCGCGCATCGCGGACGCGCTGTGGTGGCGACCC
CGGCGGCTGGAGGCGCACTTCGCGGCGCAGGGGGTGCGCGGCCCGCCGTACCGCTTCCTG
CTGGGCTCCGTCAAGGAGATGGTGGGGCTCATGGCGGAGGCGTCGTCGAAGCCCATGTCG
CCGGCCACCTCCCACAACGCGCTCCCCCGCGTGCTCGCCTTCTACCACTACTGGCGGAAG
ATCTACGGGCCGACGTTCCTGATCTGGTTCGGGCCGACGCCGCGGCTGACGGTGGCGGAG
CCCGAGCTGGTGCGGGAGATCTTCCTCACGCGCGCCGACGCCTTCGACCGCTACGAGGCG
CACCCCATCGTGCGCCAGCTCGAGGGCGACGGCCTCGTCAGCCTCCACGGCGACAAGTGG
GCGCTCCACCGCCGCGTCCTCACCGACGCCTTCTACCCGGAGAACCTCAACCGGCTGGTG
CCACACGTCGGCAGGTCGGTGGCGGCGCTGGCGGAGGAGTGGCGCGCCATGGCGGCCTCC
GGCGGGAGCGGCGAGGTGGAGGTGGACGTCGCCGAGTGGTTCCAGGCGGTCACGGAGGAG
GCCATCACGCGCGCCACCTTCGGCCGCAGCTACCACGACGGCCGTGCCGTGTTCGCCATG
CAAGGCCGCCTCATGGCCTTCGCCTCCGAGGCCTTCCGCAAGGTCCTCGTCCCCGGCTAC
CGGTTCTTGCCGACCAAGAAGAACTGGCAGTCGTGGAAGCTGGACAGGGAGATACGGCGG
AGCCTGACCCGGCTCATCGCCCGGCGCAGCGACGAGGCCGAGGCGGAGAACGCCGACGAC
GCCGGAGCCTTCCGTGACCTCCTCGGCGCCATGATCAATGCCGGCGAAAGGAGGAGGGCG
CGGGCGCTGGCGCCGGCGGCGGCGATCCCGGTGGAGGACATGCTGGAGGAATGCAAGACA
TTCTTCTTCGCCGGGAAGCAGACCACGACGAACCTCCTGACCTGGGCCACCGTGCTCCTC
GCCATGCACCCGGAGTGGCAGGAGCGCGCCCGCCGCGAGGTCCTCGACGTCTGCGGCGCC
GACGAGCTCCCCTCCAAGGAGCACCTCCCCAGGCTGAAGATGCTCGGCATGATCATCAAC
GAGACCCTTCGGCTTTACCCGCCGGCGGTGGCCACCATCCGCCGTGCCAAGACCGACGTC
CAGCTCTCTGATGGGTGCATGATCCCTCGTGACATGGAGCTTCTCATCCCGATCATGGCC
ATCCACCACGACACGAGGTTCTGGGGTCAAGACGCGGCGCAATTCAACCCCATGCGGTTC
GCCGAGGGCACGGCCAGGGCAGGGAAGCACCCCCTGGCGTTTATACCGTTTGGCCTCGGC
TCCCGGATGTGCATAGGCCAGAACCTAGCTCGACTGGAAGCCAAGCTCACCATGGCCATC
CTACTCCAGCGCTTCGAGATGCGGACTTCTCCGAACTACATACACGCACCGACGGTCCTG
ATGCTCCTCTACCCGCAATACGGAGCGCCGGTGATCTTCCGGCCTCGGTCAGCTCATCCG
TCAGATCCGGCAGCCCAAACAGCTTCCCCTGCCCCAAGCCTCACATTCAAAAGGTTTCCA
TGA
>Osativa_LOC_Os06g39880.1.MSUv7.0
ATGATGGAGGCGGTGGCCGTGGCGGCGGCGGTGCTGCTGCTGCTGCACGTGGCGGCGAGG
GTGGCGGACGCGGTGTGGTGGCGGCCGAGGCGGCTGGAGGCGCACTTCGCGGGGCAGGGG
GTGCGCGGCCCGCCGTACCGGTTCCTCGTCGGGTGCGTGAGGGAGATGGTGGCGCTCATG
GCGGAGGCCACCGCGAAGCCCATGCCGCCCGCCGCGCCGCACAACGCGCTCCCCAGGGTG
CTCGCGTTCTACCACTACTGGAGGAAGATCTACGGGCCGACGTTCTTGATTTGGTTCGGG
CCGACACCGCGGCTCACGGTGGCGGAGCCGGAGATGGTGCGGGAGATCTTCCTCACGCGC
GCCGAGGCGTTCGACCGCTACGAGGCGCACCCCGTGGTCCGGCAGCTGGAGGGCGACGGG
CTCGTCAGCCTCCACGGCGACAAGTGGGCTCACCACCGCCGCGTCCTCACCCCCGGCTTC
TACCCCGACAACCTCAACCGGCTGGTGCCGCACGTCGGCAGGTCGGTGGCGGCGCTGGCG
GAGAGGTGGCGCGCCATGGCGTGCGCCGGCGGCGGCGAGGTGGAGGTGGACGTGGCGGAG
TGGTTCCAGGCGGTGGCGGAGGAGGCCATCACGCGCGCCACGTTCGGCCGCAGCTACGAC
TCCGGCCGCGTCGTGTTCCGCTTGCAGGCCCGCCTCATGGCGTTCGCCTCCGAGGCCTTC
CGCAAGGTGCTCGTCCCGGGATACAGGTTCCTGCCGACCAAGAAGAACAGGATGTCGTGG
GGCCTGGACAGGGAGATCAGGCGCGGCCTGGTCCGGCTCATCGGCCGGCGCAGTGGCGGC
GACGGCGGCGAGGAAGACGAGACCACCACCGAGCTCAAAGACAAGCAGGACAGCGGCTTC
AACGACTTGCTGGGGCTCATGATCAATGCCGGCGTGGACAGGACGATGCCGGTGGAGGAC
ATGGTGGAGGAGTGCAAGACCTTCTTCTTCGCCGGCAAGCAGACGACCACCAACCTGCTC
ACCTGGGCCACCGTGCTGCTCGCCATGCACCCGGACTGGCAGGACCGCGCCCGCCGCGAG
GTCCTCGCCGTCTGCGGCGATGCCGCCGGCGAGCTCCCCACCAAGGACCACCTCCCCAAG
CTCAAGACGCTCGGGATGATCCTCAACGAGACGCTGCGCCTGTACCCGCCGGCGGTGGCC
ACCATCCGCCGCGCCAAGTTCGACGTCACCCTCGGCGGCGGTGGCGACGGCGACGCCGGA
GGCATCCATATCCCGCGCGACACGGAGCTGCTCGTCCCGATCATGGCGATCCACCACGAC
GCCCGGTTGTGGGGGCCCGACGCGGCCCAGTTCAACCCGGCGAGGTTCGCCAGCGGCGCG
GCGCGCGCGGCGAAGCACCCGCTCGCCTTCATCCCGTTCGGGCTGGGCTCCCGCATGTGC
ATCGGCCAGAGCCTCGCCATCCTCGAGGCCAAGCTCACCATGGCCGTCCTCCTCCAGCGC
TTCGACCTCGCGCTCTCGCCCACCTACGTGCACGCCCCCACCGTGCTGATGCTGCTCCAC
CCGCAGTACGGCGCGCCGTTGATCTTCCGGCCGCGCCAATCTCAGCCGTCCAATTAG
>Bdistachyon_Bradi3g07690.1.v3.1
ATGGGGGACGAGCAGACGGAGCCATCGCCGGCGTTAGCGTGGCTGACGTGGCGCGCGGCG
GCGGCGGTGGTGTGCGCTTGGGTGGCGCTGCACGTGGCGGCGCGGGTGGCGGACGCGGTG
TGGTGGCGGCCGCGGCGGCTGGAGGCGCACTTCGCGGCGCAAGGGGTGCGAGGCCCGCCC
TACAGGTTCCTGCTGGGGTCCGTGAGGGAGATGGTGGGGCTCATGGTGGAGGCCTCCTCC
AAGCCCATGTCGCCGCCCACCTCCCACAACGCGCTCCCCCGCGTCCTCGCCTTCTACCAC
TACTGGCGGAAGATCTACGGGCCTACGTTCTTGATCTGGTTCGGGCCGACGCCGCGGCTG
ACGGTGGCGGAGCCGGAGCTCATCAGGGAGATCTTCCAGACGCGCGCCGACGCCTTCGAC
CGCTACGAGGCGCACCCCGTGGTGCGCCAGCTGGAAGGCGACGGCCTCGTCAGCCTCCAC
GGCGACAAGTGGGCCCTCCACCGCCGCGTCCTCGCCGACGCCTTCTTCCCCGACAACCTC
AACCGGCTGGTGCCTCACGTGGGCGCGTCGGTGGCGGCGCTGGCGGAGAAGTGGCGCGCC
ATGGCGGATGGCGCCATGGGAGGCGAGGTGGAGGTGGACGTGGCGGAGTGGTTCCAGGCG
GTGACGGAGGAGGCCATCACGCGGGTCACCTTCGGCGGCAGCTACAGCGACGGCCGCGTC
GTCTTCGGCATGCAGGGCCGCCTTATGGCCTTCGCCTCCGAGGCCTTCCGCAAGGTCCTC
GTCCCTGGCTACCGGTTCGTTCCGACCAGGAAGAACTGGCTGTCATGGAAGCTCGACAGG
GACATCCGCCGGAACCTGACAAGGCTCATCGGCCGCCGCAGCCACGAGGCCACCGCCGCC
GCTGCGGAGGCCGAGGGGGAGGAGAAGAAGCAGACCGACTCCGGCGGCGGCGGCTTCCGC
GACCTGTTGGGGCTCATGATCAATGCCGGCGAGAGGAGGAGGACGACAGCGAAGTCGGCA
TCGGCGATCCCGGTGGGGGAAATGGTGGAGGAGTGCAAGACCTTCTTCTTCGCCGGGAAG
CAGACGACCACCAACCTCCTGACGTGGGCCACCGTGCTCCTCGCCATGCACCCGGAGTGG
CAGGAGCGCGCACGCCGCGAGGTCCTCGACGTCTGCGGCGCCGGCGAGCTCCCCACCAAG
GAGCACCTCCCCAAGCTCAAAACGCTCGGCATGATCATAAACGAGACGCTCCGGCTGTAC
CCGCCGGCGGTGGCCACGATCCGCCGCGCCAAGGTCGACGTCCAGCTCTCTGACGGTTGC
ATGATCCCCCGTGACATGGAGCTCCTCATCCCGATCATGGCCTTGCACCACGACACGCGG
TACTGGGGCCAGGACGCGGCGCAGTTCAACCCGGCCCGGTTCGCCGACGGCGTGTCCAGG
GCGGCCAAGCACCCGCTCGCGTTCATACCGTTCGGGCTCGGCTCCCGGATGTGCATCGGC
CAGAACCTGGCGCGCCTTGAGGCCAAGCTCACCCTTGCGATCCTCCTCCAACGCTTTGAG
ATCCGGACGTCCCCCAACTACGTGCACGCGCCGACGGTCCTGATGCTCCTGTACCCGCAA
TACGGAGCGCCGTTGATGTTCCGCCCGCTGTCGTCGTCGCAGCCTTCGGATCCGGTGTCC
CCCTAG
>Zmays_GRMZM5G852663_T01.v6a
ATGGAGGCGGAGGCGGAGGCGGAGGCGGCGTCGTCGGGACGGTGGTGCACGTGGAACCTC
GCGGCGGTGGCCGCGGTGGGTGCGTGTCTGCTCCTGATGCACGTGGCGGCGCGGGTGGCG
GACGCGCTCTGGTGGCGCCCGCACCGGCTGGAGGCGCACTTCGCGCGACAGGGCGTGCGC
GGGCCGCCGTACCGCTTCCTCCTGGGCTGCGTGAGGGAGATGGTCGCGCTCATGGCGGAG
GCCACCGCGAAGCCCATGTCGCCGCCGGACTCGCACGACGCGCTCCCGCGGGTGCTCGGG
TTCTACCACTACTGGAGGAAGATCTACGGACCGATGTTCTTGATATGGTTCGGGCCGACG
CCGCGGCTCACGGTGGCGGACCCGGAGCTGGTCAGCGAGGTCCTCCTCACACGCGCTGAC
GCGTTCGACCGCTACGAGGCGCACCCCGTCGTCCGGAAGCTCGAGGGAGACGGCCTCGTC
AGTCTCCACGACGACAAGTGGGCGCTCCACCGCCGCGTCCTCACCCCGGCCTTCTACCCC
GACAACCTCAACCGGCTGGCACCGCACGTCGCCAGGTCGGTGGTGGCGCTGGCGGAGAGG
TGGCGGGCCATGGCCTCCGCCGCGGGAGGCGAGGTGGAGGTGGACGTCGCGGAGTGGTAC
CAGGCCGTCGCCGAGGAGGCCATCACGCGCGCTACGTTCGGCAGCAGCTACGACTCCGGC
CGCGTCGTGTTCCGCATGCAGGCGCGCCTCATGGCCTTCGCCTCCGAGGCCTTCCGCAAG
GTCTTCGTCCCTGGGTACAGGTTCTTGCCGACCAAGAAGAACCGGCTGCAGTGGAGCCTG
GACAGGGAGATCAGGCGGGGACTCGTCACGCTCATCGGCCACCGCAGCGACGAGGCCGCG
CAAGACGATGACTCGGAGCTGAACGACAAGGGAAGCAGCAACGGCTTCCGGGACCTGCTG
GGGCTCATGATCAATGCCAGCGACAAGAAGGAGGAGAAGAAGCAGGAGGAGGCGCGGGCG
ATGCCCGTGGAGGACATGCTGGAGGAGTGCAAGACGTTCTTCTTCGCCGGCAAGCAGACG
ACCACCAACCTGCTCACCTGGGCCACAGTGCTCCTGGCCATGCACCCGGACTGGCAGGAG
CGTGCTCGCCAGGAAGTCCTCGCCGTGTGCGGCGCCGACGAGCTCCCGTCCAAGGAGCAC
CTCCCCAAGCTCAAAACGCTGGGGATGATCCTGAACGAGACGCTCCGCCTGTACCCGCCG
GCGGTGGCCACGATCCGCCGCGCGAAGCGCGACGTGACGCTCGGCGGCGTGTCCATCCCG
CGGGACACCGAGCTGCTGATCCCGATCATGGCGATGCACCACGACGGCGCGCTCTGGGGC
CCCGACGCCACGCAGTTCAACCCCGCCCGGTTCGGCGGCGGCGCGGCCAAGGCGGCGGCC
CACCCGCTGGCGTTCATCCCCTTCGGGCTCGGCCCGCGGATGTGCATCGGGCAGAACCTG
GCGCTGCTCGAGGCGAAGCTCACGCTGGCGGTCGTGCTCCAGCGGTTCCGGCTCGCACGG
TCGCCCAGCTACGTGCACGCGCCGACGGTCCTGATGCTGCTCTACCCGCAGTACGGCGCG
CCGGTGATCTTTCGGCCGGTGTCGTCGCAGCTATCCGTTTCAGACCGGACGGAGACGACG
AGACCACCACGGCACTGA
>Zmays_GRMZM2G047684_T01.v6a
ATGGAGGCGGAGGCGGAGGCGGAGGCGGCGTCGTCGGGACGGTGGTGCACGTGGAACCTC
GCGGCGGTGGCCGCGGTGGGTGCGTGTCTGCTCCTGATGCACGTGGCGGCGCGGGTGGCG
GACGCGCTCTGGTGGCGCCCGCACCGGCTGGAGGCGCACTTCGCGCGACAGGGCGTGCGC
GGGCCGCCGTACCGCTTCCTCCTGGGCTGCGTGAGGGAGATGGTCGCGCTCATGGCGGAG
GCCACCGCGAAGCCCATGTCGCCGCCGGACTCGCACGACGCGCTCCCGCGGGTGCTCGGG
TTCTACCACTACTGGAGGAAGATCTACGGACCGATGTTCTTGATATGGTTCGGGCCGACG
CCGCGGCTCACGGTGGCGGACCCGGAGCTGGTCAGCGAGGTCCTCCTCACACGCGCTGAC
GCGTTCGACCGCTACGAGGCGCACCCCGTCGTCCGGAAGCTCGAGGGAGACGGCCTCGTC
AGTCTCCACGACGACAAGTGGGCGCTCCACCGCCGCGTCCTCACCCCGGCCTTCTACCCC
GACAACCTCAACCGGCTGGCACCGCACGTCGCCAGGTCGGTGGTGGCGCTGGCGGAGAGG
TGGCGGGCCATGGCCTCCGCCGCGGGAGGCGAGGTGGAGGTGGACGTCGCGGAGTGGTAC
CAGGCCGTCGCCGAGGAGGCCATCACGCGCGCTACGTTCGGCAGCAGCTACGACTCCGGC
CGCGTCGTGTTCCGCATGCAGGCGCGCCTCATGGCCTTCGCCTCCGAGGCCTTCCGCAAG
GTCTTCGTCCCTGGGTACAGGTTCTTGCCGACCAAGAAGAACCGGCTGCAGTGGAGCCTG
GACAGGGAGATCAGGCGGGGACTCGTCACGCTCATCGGCCACCGCAGCGACGAGGCCGCG
CAAGACGATGACTCGGAGCTGAACGACAAGGGAAGCAGCAACGGCTTCCGGGACCTGCTG
GGGCTCATGATCAATGCCAGCGACAAGAAGGAGGAGAAGAAGCAGGAGGAGGCGCGGGCG
ATGCCCGTGGAGGACATGCTGGAGGAGTGCAAGACGTTCTTCTTCGCCGGCAAGCAGACG
ACCACCAACCTGCTCACCTGGGCCACAGTGCTCCTGGCCATGCACCCGGACTGGCAGGAG
CGTGCTCGCCAGGAAGTCCTCGCCGTGTGCGGCGCCGACGAGCTCCCGTCCAAGGAGCAC
CTCCCCAAGCTCAAAACGCTGGGGATGATCCTGAACGAGACGCTCCGCCTGTACCCGCCG
GCGGTGGCCACGATCCGCCGCGCGAAGCGCGACGTGACGCTCGGCGGCGTGTCCATCCCG
CGGGACACCGAGCTGCTGATCCCGATCATGGCGATGCACCACGACGGCGCGCTCTGGGGC
CCCGACGCCACGCAGTTCAACCCCGCCCGGTTCGGCGGCGGCGCGGCCAAGGCGGCGGCC
CACCCGCTGGCGTTCATCCCCTTCGGGCTCGGCCCGCGGATGTGCATCGGGCAGAACCTG
GCGCTGCTCGAGGCGAAGCTCACGCTGGCGGTCGTGCTCCAGCGGTTCCGGCTCGCACGG
TCGCCCAGCTACGTGCACGCGCCGACGGTCCTGATGCTGCTCTACCCGCAGTACGGCGCG
CCGGTGATCTTTCGGCCGGTGTCGTCGCAGCTATCCGTTTCAGACCGGACGGAGACGACG
AGACCACCACGGCACTGA
>Bstacei_Brast07G159900.1.v0.1.stacei
ATGGGCGGCGAGGAGGAGTGGTCGTGGACGGCGCTGGCCCTGGCCGCGACGGCGGCGTCG
TTCGTGCTCCTGCACGTGGCGGCGCGCGTGGCGGACGCGCTGTGGTGGCGGCCGCGGCGG
CTGGAGGCCCACTTCGCGCGGCAGGGCGTGCGCGGCCCGCCGTACCGGCTCCTGGTGGGC
TGCGTGAGGGAGATGGTGGCGCTCATGGCGGAGGCCACCGCGAAGCCCATGTCGCCGCCC
ACCTCCCACAACGCGCTCCCCAGGGTGCTCGCCTTCTACCACTACTGGAGGAAGATCTAC
GGGCCGACGTTCTTGATCTGGTTCGGGCCGACGCCGCGGCTGACGGTGTCCGACCCGGAG
CTGGTGCGCGAGATCTTCCTGACCCAGGCGGAGGCGTTCGACCGCTACGAGGCGCACCCC
GTGGTCCGGCAGCTCGAGGGCGACGGCCTCGTCAGCCTCCACGGCGACAAGTGGGCCCTC
CACCGCCGCGTCCTCGCGCCCGCCTTCTTCCCCGACAACCTCAACCGGCTGGTGCCGCAC
GTGGGCAGGTCGGTGGCGGCGCTGGCGGACAGGTGGCGCGCGATGGCGCGCTCCAGCGGC
GCCGGGGAGGTGGAGGCGGACGTGGCGGAGTGGTTCCAGGCCGTGGCCGAGGAGGCCATC
ACGCGCGCCACGTTCGGCCGCAGCTACGGGCCCGGCCGCGCCGTGTTCCGCATGCAGGGC
CGCCTCATGGCCTTCGCCTCCGAGGCCTTCCGCAAGGTGCTCGTCCCGGGCTACCGCTTC
CTGCCCACCAGGAAGAACCGGATGTCGTGGGGCCTCGACAGGGAGATCAGGCGGGGCCTG
GCCCGGCTCATCGCCCGCCGCAGCGACAACACCAACAGCAGCGGCGGCGGCGGCGGCTTC
AGGGACTTGCTGGGGCTCATGATCAATGCGCGCGACAAGAAGCCGTCGCAGGCCATGCCG
GTCGAGGACATGGTGGAGGAGTGCAAGACCTTCTTCTTCGCCGGCAAGCAGACGACCACC
AACCTGCTCACGTGGGCCACCGTGCTCCTCGCCATGCACCCGGAATGGCAGGACCGCGCC
CGCCAAGAGGTCCTCGCCGTCTGCGGCCCCAGCGAGCTCCCCGGCAAGGAACACCTCCAC
AGGCTCAAAACGCTGGGGATGATCCTGAACGAGACGCTGAGGCTGTACCCACCGGCCGTG
GCCACCATCCGGAGGGCCAAGGTCGACGTCACCCTCGGCGGCGACCGGCTGGCGATCCCG
CGTGACACGGAGCTGCTCATCCCGATCATGGCGATCCACCACGACACCACGCTCTGGGGG
GCCGACGCGGCCCGGTTCAACCCGGCCCGGTTCGCCGCGGGTGCCGCCCGGGCCGCGAGC
CACCCGCTGGCCTTTATCCCGTTCGGGCTCGGGTCCAGGACGTGCATCGGCCAGAACCTG
GCGCTCCTCGAGGCCAAGCTCACCGTCGCGATCCTGCTCCAGCGCTTCGAGTTCAGGCTG
TCGCCCAAGTACGTGCACGCGCCCACGGTGCTCATGCTGCTCTACCCGCAGTACGGCGCG
CCCGTCATCTTCCGCCCCATCTCCGTCTCGTCGTCTCCGCCGTCCGATTAA
>Zmays_GRMZM2G045319_T01.v6a
ATGAGGGAGGAGATGGACATAGACGCGACCGGCGCGGGCTGGCTGTCGTGGCGAGAGGCG
GCGGTCGCCGTGCTCGCGTGGCTGGTGTTGCACGTGGCGACGCGCGTGGCGGATGCGCTT
TGGTGGCGGCCCCGTCGCCTGGAGGCACACTTCGCGGAGCAGGGTGTGCGCGGGCCGCCG
TACCGTTTCCTGCTGGGGTCCGTGAAGGAGATGGTGGGGCTCATGGCGGAGGCCTCGGCC
AAACCCATGTCGCCGCCAACCTCCCACAACGCGCTACCCCGCGTGCTCGCCTTCTACCAC
TACTGGCGGAAGATCTACGGACCGAGCTTCTTGATCTGGTTCGGACCGACGCCTCGCCTA
ACGGTAGCGGAGCCGGAGCTGGTGCGCGAGATCTTCCTCACGCGAGCAGAGGCGTTCGAC
CGCTACGAGGCGCATCCCGTCGTGCGCCAGCTTGAGGGCGACGGCCTCGTCAGCCTCCAC
GGAGACAAGTGGGCGCTCCACCGCCGCGTGCTCACCGACGCCTTCTACCCGGACAACCTC
AACCGGCTGGTGCCCCACGTCGGCAGGTCGGTGGCGGCGCTGGCGGCGAAGTGGAACGCC
ATGGCGGCCGCCGCTGGGAACGGCGAGGTGGAGGTGGACGTAGCGGAGTGGTTCCAGGCT
GTGACGGAGGAGGCCATCACGCGCGTCACCTTCGGCCGCAGCTACGACGACGGCCGCGTC
GTGTTCGCCATGCAGGGCCGCCTGATGGCCTACGCCTCCGAGGCCTTCCGCAAGGTCCTC
GTCCCCGGCTACCGGTGCGTACTACCTGATGGCGGCGCATCTCGTCTCCGTCTCGGATTT
TCATTCAAGATACGACGCGTTGTTTGCAGGTTCTTGCCCACCAAGAAGAACTGGCAGTCG
TGGAAGCTGGGCAGGGAGATACGGCGGAGCCTGACCCGGCTCATCGCCCGGCGCAGCGGC
ATGGCCGAGGAGGAGGAGGAGGTTCAGGCCGGCCACTCCGGAGGCTTCCGCGACCTTCTC
GGTGCCATGATCAATGCCGGTGAGAGGAAGACGCCGGCGGCGATCCCGGTGGCGGACATG
CTGGAGGAGTGCAAGACTTTCTTCTTCGCCGGCAAGCAGACGACGACGAACCTTCTGGTC
TGGGCCACCGTGCTCCTGGCCATGCACCCGGAGTGGCAGGAGCGCGCCCGCAGCGAGGTG
CTCGACATCTGCGGCCCCGACGAGCTCCCGTCCAAGGAGCACCTCCCGAGACTCAAGACT
CTGGGCATGATCATAAACGAGACCCTCCGGCTGTACCCGCCGGCGGTGGCCACCATCCGC
CGCGCCAAGACGGACGTGCAGCTCTCGGACGGGTGCATGATCCCCCGCGACACGGAGCTG
CTCATCCCGATCATGGCCATCCACCACGACGCCAGGTTCTGGGGCCCCGACGCCGCGCAG
TTCAACCCCGCACGGTTCGCCGGCGGCACGGCCAGGGCGGCGAAGCACCCGCTGGCGTTC
ATCCCGTTCGGGCTGGGCTCCCGGATGTGCATCGGCCAGAACCTGGCACGGCTGGAGGCC
AAGCTCACCATGGCGATCCTGCTGCAGCGGTTCGAGATGAAGGCGTCCCCGAACTACATC
CACGCGCCGACGGTCCTGATGCTCCTCTACCCGCAGTACGGAGCGCCGGTGATCTTCCGG
CCACGTTCGGCGCATCCGGCAGCCTCATAG
>Bstacei_Brast04G257300.1.v0.1.stacei
ATGGGGGACGAGCAAACGGCGTGGCTGACGTGGCGTGCGGCGGCGGCTGTGCTGGCGTGC
GCGTGGGTGGCGCTGCACGTGGCGGCGCGGGTGGCGGACGCGGTGTGGTGGCGGCCGCGG
CGGCTGGAGGCGCACTTCGCCGCGCAGGGGGTGCGGGGCCCGCCCTACAGGTTCCTGCTG
GGCTCCGTGAGGGAGATGGTGGGGCTCATGGCGGAGGCGTCCTCCAAGCCCATGTCGCCG
CCCACCTCCCACAACGCGCTCCCGCGCGTCCTCGCCTTCTACCACTACTGGCGGAAGATG
TACGGGCCGACGTTCCTGATCTGGTTCGGTCCGACGCCGCGGCTGACGGTGGCGGAGCCT
GAGCTGATCCGTGAGATCTTCCAGACGCGCGCCGACGCCTTCGACCGCTACGAGGCGCAC
CCCGTGGTCCGCCAGCTGGAGGGCGACGGCCTCGTCAGCCTCCACGGCGACACCTGGGCC
CTCCACCGCCGCGTCCTCGCCGACGCCTTCTTCCCCGACAACCTCAACCGGCTGGTGCCG
CACGTGGGCGCGTCGGTGGCGGCGCTGGCGGAGGAGTGGCGCGCCATGGCCATGGCGGAT
GGCGGCGCCGGCGAGGTGGAGGTGGACGTGGCGGAGTGGTTCCAGGCTGTGACGGAGGAG
GCCATCACGCGTGTCGCCTTCGGCGGCGGCAGCTACGGCGACGGCCGCGTCGTCTTCGGC
ATGCAGGGCCGCCTCATGGCCTTCGCCTCCGAGGCCTTCCGCAAGGTGCTCGTCCCGGGC
TACCGGTTCGTGCCGACCAGGAAGAACTGGCTGTCGTGGAAGCTGGACAGGGACATCCGC
CGCAGACTGACCAGGCTCATCGCCCGCCGCAGCGACGAGGCCGCCGCCATGGAGGAGGCC
GAGGGGGAGAGGAAGAAGAAGGCCGAGCCCGGCTTCCGCGACCTGCTGGGGCTCATGATC
AATGCCGGCGGCAGGAGGAGGAAGACGACGAAGGCGATCCCGGTGGGGGAGATGGTGGAG
GAGTGCAAGACCTTCTTCTTCGCGGGGAAGCAGACGACCACCAACCTCCTCACGTGGGCC
GCCGTGCTCCTCGCCATGCACCCGGAGTGGCAGGAGCGCGCGCGCCGCGAGGTCCTCGAC
GTCTGCGGCGCCGCCGAGCTCCCCTCCAAGGACCACCTCCCCAAGCTCAAAACGCTGGGC
ATGATCATCAACGAGACGCTGCGGCTGTACCCGCCGGCGGTGGCCACGATCCGCCGCGCC
AAGGTCGACGTCCGGCTCTCCGACGGGTGCATGATCCCCCGCGACATGGAGCTCCTCGTC
CCGATCATGGCCCTCCACCACGACACCAGGTACTGGGGCCAGGACGCCGCGCAGTTCAAC
CCCGCGCGGTTCGTGGACGGCGTGTCCAAGGCCGCCAAGCACCCGCTGGCGTTCATGCCG
TTCGGGCTCGGCTCTCGGATGTGCATCGGCCAGAACTTGGCGCGCCTCGAGGCCAAGCTC
ACCGTGGCGATCCTCCTTCAGCGGTTCGAGATCCGGACGTCCCCCAACTACGTGCACGCG
CCGACCGTCCTGATGCTCCTCTACCCGCAATACGGCGCGCCGTTGATGTTCCGCCCGCTG
CCGTCGTCGCAGCTGTCGGATCCGGTGTCCCCCTAG
>Lusitatissimum_Lus10017771.BGIv1.0
ATGCTGGAAAGGGAAGGGTTGCCCTTGTTGTTGTGGGTGGTGCTCAAGTTCATAACAATC
AGCTTCCTTGCTCTGCTTTTTGTGCTCAAGATAGTGGTGCTGCTATGGTGGAAGCCTAGG
AGAATTGAGGAGCATTTCTCAAGGCAAGGAATCAGAGGTCCTCCTTATAGATTCTTCATT
GGGAATGTCAAGGAGCTTGTGGAGATGATGCTCAAGGCTTCCTCTCAACCCATGCCTACT
TTCTCCCACAACATTCTTCCTCGAGTCCTCTCTTTCTACCACCATTGGAAGAAGCTCTAT
GGCGACGGCCTCCTCAGCCTTAAGGGCGAGAAATGGGTTCATCACCGCAAAATCATTACT
CCTACTTTCCACATGGAAAACCTCAAGTTACTGATGCCGGTTGTGGCGGAGAGCGTGACC
GGAATGTTGGACAAGTGGGACCACACATTGTCGGAATCCGGCGAAGTCGAGATGGAAGTC
TCCGAATGGTACCAAACTCTGACCGAGGACGTCATTACTCGAACCTTTTTTGGAATCAGT
TACGAAGACGGAAAAGCCATCTTCAAGCTACAGAGTAGCCAAATTCTCCTGGCCGCCGAA
TCCTTCCAGAAAGTCTTCATCCCTGGTTACCGCTTCTTCCCGACGAAGAAGAATATGAAT
TCGTGGAAATTCGACAAGGAAGTGAGGCACTTACTGACGAAATTGATCGAGCAACGGAAG
CAGAGCAGCTCAGGCGACGGAAAAGCAAAGGTGGATGGAGGAGGTAGTAGTACGGCGGCG
GCGCCAAAGGATTTGCTCGGGGTAATGATTGAGGCGTCCAAGTTGTCTCCGAATAACGTG
ACCCCAAACGACATCGTAGAGGAGTGCAAAAGTTTCTTCTTTGCGGGGAAACATACCACA
TCCAATCTGCTGACGTGGACAACTGTCTTGCTCGCTATGCACCCACAGTGGCAGGTTCAG
GCACGTGACGAGCTCCTCAGGGTCTGTGGATCACGTGACATCCCCTCCAAAGATGATATC
GTCAAACTCAAAACGCTGACGATGATAGTGAATGAGTCTTTACGATTGTACCCGCCGACA
ATTGCCACCATCCGTAGGACGAAGACGGACGTGGATCTAGGAGGGTATAAGGTGCCCTCC
GGCACGGAGCTGCTCATCCCGATTTTAGCACTTCATCATGATCAGAAAATATGGGGGAAT
GATGTAAATGAGTTCAATCCTGCTCGATTTTCGGAAGGCGTAGTTCATGCCGCAAAACAT
CCAGCAGCTTTCATACCGTTCGGACTCGGGGTTCGCAGTTGTATTGGGCAGAACCTAGCT
CTATTGCAAACCAAGCTCACGCTCGCAATCATAATCCGACGATTCAGTTTCAAGCTATCC
CCAACTTATAAACATGCGCCAACCGTCCTGTTGATGCTTTATCCTCAATATGGTGCGCCC
GTAATCTTTGAGAAACTTACAACCTCACAATTATCGTCGTCGGAATTATTATCTAACAGT
CATCATCAATGA
>Sbicolor_Sobic.010G182966.1.v3.1
ATGGAGATGGAGGCGGAGCTGGCGTCGGGACGGTGGTGGACGTGGAACGCCGCGGCGGGG
GCGTGTCTGCTGCTGCTCCTCATGCACGTGGCGGCGCGGGTGGCGGACGCGCTCTGGTGG
CGCCCGCGCCGGCTGGAGGCGCACTTCGCGCGGCAGGGCGTGCGCGGGCCGCCGTACCGC
TTCCTCCTGGGCTGCGTCACGGAGATGGTCGCGCTCATGGCGGAGGCCGCCGCGAAGCCC
ATGTCGCCGCCGGACTCGCACGACGCGCTCCCGCGGGTGCTCGCGTTCTACCACTACTGG
AGGAAGATCTACGGACCCATGTTCTTGATATGGTTCGGGCCGACGCCGCGGCTCACGGTG
GCGGACCCGGAGCTGGTCCGCGAGGTCCTCCTGACACACGCCGACGCGTTCGACCGCTAC
GAGGCGCACCCCGTCGTCCGGAAGCTGGAGGGACATGGCCTCATCAGCCTCCACGACGAC
AAGTGGGCGCTCCACCGCCGCGTCCTCACCCCGGCCTTCTACCCCGACAACCTCAACCGG
CTGGCACCGCACGTCGCCAGGTCGGTGGCGGCGCTGGCGGAGCGGTGGCGGGCCATGGCC
TCCGCCGCCCCCGGAGGCGAGGTGGAGCTGGACGTGGCGGAGTGGTACCAGGCCGTCGCC
GAGGAGACCATCGCGCGCGCCACGTTCGGCCGCAGCTACGACTCCGGCCGCGTCGTGTTC
CGCATGCAGGCGCGCCTCATGGTCTTCGCGTCCGAGGCCTTCCGCAAGGTCTTCGTCCCC
GGGTACAGGTTCTTGCCGACCAAGAAGAACCGGATGCAGTGGAGCCTGGACAGGGAGATC
AGGCGGGGACTCGTGGCACTCATCGGCAACCGCAGCATGGAGGCCGCGCGTCAAGACGAA
GACGAGGACGACGCCGAACTCAACGACAAGGGAAGCAACGGCGGCTTCCGGGACCTGGTA
GGGTTCATGATCAATGCCAACGACAAGAAGACGAAGAAGTCGGCGCCGGCGATCCCCGTG
GAGGACATGCTGGAGGAGTGCAAGACGTTCTTCTTCGCCGGCAAGCAGACGACCACCAAC
CTGCTGACCTGGGCCACCGTGCTCCTCGCCATGCACCCGGACTGGCAGGAGCGTGCTCGC
CAGGAGGTCCTCGCCGTGTGCGGCGGCGCCGACGAGCTCCCGTCCAAGGAGCACCTCCCC
AAGCTCAAAACGCTGGGGATGATCCTGAACGAGACGCTCCGCCTGTACCCGCCGGCGGTG
GCCACGATCCGGCGCGCGATGCGCGACGTGACGCTCGGCGGCGTGTCCATTCCCCAGGAC
ACCGAGCTGCTGATCCCGATCATGGCGATGCACCACGACGCCGCGCTCTGGGGCCCCGAC
GCCGCGCAGTTCAACCCGGCCCGGTTCGCCGCCGGCGGCGCGGCCAAGGCGGCGTCGCAC
CCGCTGGCGTTCATCCCGTTCGGGCTCGGCCCGCGGATGTGCATCGGGCAGAACCTGGCG
CTCCTGGAGGCGAAGCTCACGCTGGCGGTGGTGCTCCAGCGGTTCCACCTCGCGCGGTCG
CCCAGCTACGTGCACGCGCCCACCGTTCTCATGCTGCTCTACCCGCAGTACGGCGCGCCG
GTGATCTTCCGGCCGGTGACGACGACGGAGACGACGGGACCACCACCGTCCTGA
>Mguttatus_Migut.D01051.1.v2.0
ATGGAAGATATATTTTATTTGAGGGTATTTTTAATAATTTTACTCTCGAATATTATTGTT
CTTGTGGGTGCGCATAATATATGGGGGACGCCAAAGAAAATAGAGAATCTCTCTCTGACA
CAGGGAATAAAGGGCCCAAAATATGAGCTTTTGTTTTACTATGAAGAACCAACAAAAGGT
CCGACGTTTCTAATATGGTTTGGAACGACGCCACGTATCACGATATCCGATCCGAATCTC
ATCAAAGAAATATTCTTCTCAAAATCGGAGTTTTTCGAGAAAAACGAGTCTCCGATACTT
ATAAAAAAAATCGAAGGTGACGGTTTGTTGAATCTCAAAGGTGAAATATGGGCTCACCAC
AGAAGTATTATTCAGCCTCTTTTTCACGCTGAAAATCTCAAGCTAATGATACCCATGATG
GCAAAAAGCATGGGAGAAGAAGTAATGAAATTGTCGGAAGAAATATCGAATCATGATGGC
AATTTTGTAATTGATGCATCAAATTGGTTCCAAAATTTAGTGGAAGATGTTATTACAAGA
GCAATTTTTGGAAGCTTCTATGAAGAAGGGCGGCCCATTTTAAAGCTACAGGCCCAACAG
GTGGCCCATGCCACCGAAGCTTATCACAAATCATTCATCCCGGGCTATAGGTTTTTGCCA
ACTAAAAAGAACAGAATTTCTCGGAGATTAAACAAGGAAATTCGGAAATCGTTGTTGAAT
CTCATCGGCCGTCGCCGGAGGACGATGACAAATTCGAGTTCTCCGGCGGTCTGCGGCGAA
CTTCCGAACGATTTATTGGAAATCATGATCAAGGCCGTAGACGAATCGGCGGCAAATTCA
AACCACTTGCTAGCCATAACAGAAAACGACATCGTAGAAGAGTGCAAGACAATCTTTTTC
GCCGGAAAACACACTACGTCGAATCTGCTGACGTGGACGGTTGTCCTGCTGGCCATGCAT
CCTCGGTGGCAAGACGACGTGCGTGAGGAGGTCTTGCGAGTGTGCGAATCACGTGACTCG
CCTACTAAAGACGATCTCGCAAAGCTCAAAACGTTGGGAATGATTCTAAACGAAGCGCTG
AGATTGTACCCACCGGCAGTCGCAATAATCAGGCGAGCAAAGGTGAATGTTCGATTAGGT
GGGCTCCACATTCCGCAAGGTACGGAACTCCTAATACCAATCCTAGCCGTCCATCACGAT
CCGACACTTTGGTCGAGCGACGCACGTGAATTTAATCCATCGAGATTCGGTGGAGGTGTG
GCTCAAGCCGCGAAGCATCCCATGGCTTTCATGCCCTTCGGCTTAGGGGCCCGCCGATGC
ATCGGCCAGAACCTAGCTGTTTTACAAGCCAAATTAGCCATGGCTATGATTCTTCGGCGC
TTCTCTTTTGAGCTTGCGCCGGACTATAAACACGCGCCCTCGGTGCTTATGCTTTTGCAC
CCGCAACACGGTGCACCTATTGTGGTTCGGAATTTATAG
>Pvirgatum_Pavir.J13746.1.v1.1
CAGCAGCGCGTACAGTGCAATGCGGCGGCGGGGGTTGCGCAGGGCGTGGTGTCGTACCTG
CTCCGCCTCGGCGCGTACACGCACGCCGTGCGTTCCACGTTCCTGATATGGTTCGGCCCG
ACGCCGAGGCTCGCCGTCGCCGACCCCGACCTCATCCGGGAGATCCTCGTGTCCCGCGCC
GAGCACTTCGACCGCTACGAGTCGCACCCCATGGTGCGCCAGCTCGAGGGGGAGGGGCTC
GTCAGCCTGCGCGGCGAGAAGTGGGCGCACCGCCGCAGGGTGCTCACGCCGGCGTTCCGC
ATGGAGAACCTCAAGCTGCTGCTGCCGTTCGTGGGGAGGACGGTGGTCGACATGATGGAC
AAGTGGCGCGACATGGCCGCCGCGGGGTCCGGCGAGGTCGAGATCGACGTGTCCGAGTGG
TTCCAGGTGGTGACGGAGGACGCCATCACCCGCATGGCCTTCGGCCGCAGCTACGAGGAC
GGCAAGGCCGTCTTCAAGCTCCAGACCCAGCTCATGGCCTTCGCCTCCGAGGCGTTCCGC
AAGGTCTTCATCCCTGGATACAGGTTCTTGCCAACCAAGAAGAACACAAGCTCGTGGAAG
CTGGACAAGGAGATCAGGAAGAACCTGGCGACGCTCATTGGCCGGCGGCAGGAAGCATCG
GACGACGAGAAGCTCAGCGGGTGCGCCAAGGACCTCCTTGGGCTCATGATCAATGCGAAC
AGCCACGGCGGCAAGGTGAGCCCCATCACCGTGAACGACATCGTGGAGGAGTGCAAGACG
TTCTTCTTCGCCGGCAAGCAGACGACGTCGAACCTCCTGACGTGGACCACGGTCGTGCTC
GCCATGCACCCCGAGTGGCAGGAGCTCGCCCGGCAGGAGGTCCTCGACGTCTGCGGCGCG
CGTGACATCCCCTCCCGCGAGCAGCTCGCCAAGCTCAAGACGCTCGGGATGATCCTGAAC
GAGACGCTGCGGCTGTACCCGCCGGCGGTGGCGACGGTGCGGCGGGCCAAGACCGACGTG
GAGCTGGGTGGGTGCCTGATCCCGCGCGACACGGAGCTGCTGATCCCGATCATAGCCGTG
CACCACGACGCGCGGCTGTGGGGCCCCGACGCCACGCAGTTCAACCCGGCGCGGTTCGCC
AAGGGCGTGGCGCAGGCCGCCAGGCACCCGACGGCGTTCATCCCCTTCGGGCTGGGCGCC
CGGATGTGCATCGGCCAGAACCTGGCGCTCCTGGAGGCCAAGCTCGCGGTGGCCATCATC
CTCCAGCGGTTCGACTTCCGGCTGTCGCCCAGCTACCTCCACGCGCCCACGGTCCTGATG
CTCCTCCACCCGCAGTACGGGGCGCCCGTGATCTTCCGGCCGCGACCACCATCCGAACCA
TCCGATCGCGACCGGGAAGTGTGA
>Pvirgatum_Pavir.Da00625.1.v1.1
ATGGGGGCGGCAGCGGCGGCGGGGGCGTGCCTGCTCCTCCTCCTCCTGCACGTGGCGGCG
AGGGTGGCGGACGCGCTCTGGTGGCGCCCGCGGCGGCTGGAGGCGCACTTCGCGCGGCAG
GGCGTGCGGGGCCCGCCATACCGGCTCCTCCTCGGCTGCGTCACGGAGATGGTCGCGCTC
ATGGCGGAGGCCGCCGCCAAGCCCATGTCGCCGCCGGACTCGCACGACGCGCTCCCCCGG
GTGCTCGCCTTCTACCACTACTGGAGGAAGATCTACGGGCCGATGTTCCTGATCTGGTTC
GGGCCGACGCCGCGGCTGACGGTGGCGGACCCGGAGCTGGTGCGCGAGATCCTCCTGACG
CGCGCGGACGCGTTCGACCGCTACGAGGCGCACCCCGTGGTCCGGCAGCTCGAGGGCGAC
GGCCTCGTCAGCCTCCACGGTGACAAGTGGGCGCTCCACCGCCGCGTCCTCGCCCCGGCC
TTCTTCCCCGACAACCTCAACCGGCTGGCGCCGCACGTCGGCAGGTCGGTGGTGGCGCTT
GCCGAGCGGTGGCGGGCGATGGCGGCCGCCGCCGCCGGCGAGGTGGAGGTGGACGTGGCC
GAGTGGTTCCAGGCGGTGGCCGAGGAGGCCATCACGCGAGCCACGTTCGGGCGCAGCTAC
GACTCCGGCCGCGTCGTCTTCCGCATGCAGGCGCGCCTCATGGCCTTCGCCTCCGAGGCC
TTCCGCAAGGTCCTCGTCCCCGGCTACCGGTTCCTGCCGACCAAGAAGAACCGGCTGTCG
TGGAGCCTGGACAGGGAGATCCGGCGGGGGCTCGTCGCCCTCATCGGCCGCCGCAGCGAC
GAGGCCGAGGAGGACGAAGACGATGGCGTGGGCCTCACCGACAAGGGGAGCAGCGGCTTC
CGGGACCTGCTGGGGCTCATGATCAATGCCGGCGGCAAGAAGGCGCCGGCGGCGATACCC
GTGTCGGACATGCTGGAGGAGTGCAAGACCTTCTTCTTCGCCGGCAAGCAGACGACCACC
AACCTCCTCACCTGGGCGACCGTGCTCCTCGCCATGCACCCGGACTGGCAGGAGCGCGCC
CGCCGGGAGGTCCTCGCCGTGTGCGGCGCCGACGAGCTCCCGTCCAAGGACCACCTCCCC
AAGCTCAAGACGCTGGGCATGATCCTGAACGAGACGCTCCGCCTGTACCCGCCGGCGGTG
GCCACCATCCGGCGAGCGACGCGCGACGTCGTCCTCGGCGGCGGCGGCGGCCAGCCCGTA
TCCGTCCCGCGGGGCACCGAACTGCTCATCCCGATCATGGCGATGCACCACGACGCCGCG
CTCTGGGGCCCCGGCGCCGCGCGGTTCGACCCGGGCCGCTTCGCCGGCGGCGCGGCGAGG
GCGGCGGCGCACCCGCTGGCGTTCGTCCCCTTCGGGCTGGGGCCCCGGATGTGCATCGGC
CAGAACCTGGCGCTCCTCGAGGCCAAGCTCACGCTGGCCGTCCTGCTCCGCCGCTTCGAG
CTCGCGCGCTCGCCCAACTACGTGCACGCGCCGACGGTGCTGATGCTCCTCTACCCGCAG
CACGGCGCGCCGGTGATCTTCCGGCCGGTGGCCCCGCCGCCCCCGGCCGGCGACGGGGAT
GGCAGCTTGGTGGCAGGAGGAAGATGA
>Cgrandiflora_Cagra.10015s0001.1.v1.1
ATGGAGGAAGAAAGTAACAACAACAACAACAACAACAGCAGTAGCAGCTGGTTAATTCTT
GTTCTGTCTGTAATGTTGTTTAGTCTTGTAATAGTTAAAGTTATGTCTTTGTTATGGTGG
AGACCAAGAAAAATCGAAGAACATTTCTCTAAACAAGGGATTCGTGGTCCTCCTTATCAT
TTCTTCATTGGAAATGTTAAAGAACTTGTTGGTATGATGCTTAAAGCTTCTTCTCATCCT
ATGCCTTTCTCTCACAATATCCTTCCTCGTGTTCTCTCTTTTTACCATCACTGGCGAAAA
ATCTATGGTGCTACATTTCTGGTTTGGTTCGGTCCAACTTTTCGGTTAACGGTAGCTGAT
CCAAATCTGATTAGAGAGATCTTCTCCAAGTCTGAGTTTTATGAGAAGAACGAAGCTCAC
CCTTTGGTTAAACAGCTTGAAGGTGATGGACTACTTAGTCTAAAAGGCGAAAAATGGGCT
CATCATCGCAGAATCATTAGTCCTACATTTCATATGGAGAATCTTAAGTTGCTTGTGCCA
GTTGTGTTAAAGAGTGTGACTGATTTGCTTGATAAATGGTCGGACAAGTTATCGGAAGAC
GGTGAAATTGAGGTTGATGTATATGAATGGTTTCAGATTTTGACTGAAGATGTTATTAGT
AGAACAGCTTTTGGTAGTAGCTATGAAGATGGTCGAGCAATTTTTAGACTTCAAGCTCAA
CAAATGCTTCTTTGTGCTGAAGCTTTTCAAAAAGTCTTCATTCCTGGCTATAGATTTTTT
CCGACAAGAGGGAATCTTAAGTCTTGGAAGTTAGACAAAGAGATAAGGAAGTCGTTGTTG
AAGCTGATAGAGCGGCGGAGAGAGAACGTTGTCGTTGTCGCTAACGGAGACGACGGCGAA
GAATGTAAAGAGTCGCCGACGACGGGTAAGGATTTGTTGGGATTAATGATTCAAGCAAAG
AATGTGACGGTTCAAGACATTGTGGAGGAGTGTAAAAGCTTCTTCTTTGCCGGGAAACAG
ACAACTTCTAATCTGCTGACGTGGACGACCATCTTGCTATCCATGCACCCAGAGTGGCAG
GCCAAAGCACGTGATGAGGTCCTCAGGGTATGCGGCTCACGTGATGTCCCTACTAAAGAC
CATGTCGTTAAGCTCAAAACGTTGAGTATGATCTTGAACGAGTCTCTAAGGTTGTATCCA
CCTATAGTTGCTACCATTCGACGCGCTAAATCGGATGTGAAGCTAGGAGGGTACAAAATC
CCTTGTGGTACGGAGCTTTTAATCCCAATTATAGCGGTCCATCATGACCAAGCTATATGG
GGAAACGATGTAAACGAATTCAATCCAGCTCGGTTTGCGGATGGA
>Bdistachyon_Bradi1g36800.2.v3.1
ATGGGCGGCGAGGAGCAGTGGTCGTGGATGGTGCTGGCCTTGGCCGCGACGGCGTCGTGC
GTGCTCCTGCACGTGGCGGCGCGCGTGGCGGACGCGCTGTGGTGGCGGCCGCGGCGGCTG
GAGGCCCACTTCGCGCGGCAGGGCGTGCGCGGCCCGCCGTACCGGCTCCTGGTGGGCTGC
GTGAGGGAGATGGTGGCGCTCATGGCGGAGGCCACCGCGAAGCCCATGTCGCCGGCCACC
TCCCACAACGCGCTCCCCAGGGTGCTCGCCTTCTACCACTACTGGAGAAAGATCTACGGG
CCGACGTTCTTGATCTGGTTCGGGCCGACGCCGCGGCTGACGGTGGCAGATCCGGAGCTG
GTGCGCGAGATCTTCCTGACACAGGCGGAGGCGTTCGACCGATACGAGGCGCACCCCGTG
GTCCGGCAGCTGGAGGGCGACGGCCTCGTCAGCCTCCACGGCGACAAGTGGGCGCTCCAC
CGCCGCGTGCTCGCCCCCGCCTTCTTCCCCGACAACCTCAACCGGCTGGTGCCGCACGTG
GGCAGGTCGGTGGCGGCGCTGGCGGACCGGTGGCGCGCGATGGCGTGCGCCGGGGAGGTG
GAGGTGGACGTGGCGGAGTGGTTCCAGGCGGTGGCAGAGGAGGCCATCACGCGCGCCACG
TTCGGCCGGAGCTACGAGTCCGGCCGCGTCGTGTTCCGCATGCAGGGCCGCCTCATGGCC
TTCGCCTCCGAGGCCTTCCGCAAGGTGCTCGTCCCGGGCTACCGCTTCTTGCCCACCAAG
AAGAACCGGATGTCGTGGGGCCTCGACAGGGAGATCAGGCGGGGCCTCGTCCGGCTCATC
GGCCGCCGCAGCGACGCCGCCGCCGATGCCGTGGAAAACGACGGGACAGCGGTCAAGGAT
AAGGCCAACAACAACACCAACAACAACGACAACAATAACAAGGGCTTCAGGGACTTGCTG
GGGCTGATGATCAATGCGCGCGACAACAAGTCCATGCCGGTCGGGGACATGGTGGAGGAG
TGCAAGACCTTCTTCTTCGCCGGCAAGCAGACGACCACCAACCTGCTCACGTGGGCCACC
GTGCTCCTCGCCATGCACCCGGACTGGCAGGACCGCGCCCGCCAAGAGGTCCTCGCCGTC
TGCGGCCCCGGCGAGCTCCCTTCCAAGGAACACCTCCACAGGCTCAAAACGCTGGGGATG
ATCCTGAACGAGACGCTGAGGCTGTACCCACCGGCCGTGGCCACCATCCGCAGGGCCAAG
GTCGACGTCATCCTCGGCGGCGGCCAGCTGGCGATCCCGCGCGACACGGAGCTGCTCATC
CCGATCATGGCGATCCACCACGACGCCAGGCTCTGGGGCCCCGACGCGGCCCGGTTCAAC
CCGGCCCGCTTCGCCGCCGGGGCCGCCCGGGCCGCGGCCCACCCGCTGGCCTTCATCCCG
TTCGGGCTCGGTTCCAGGATGTGCATCGGCCAGAACCTGGCCCTCCTCGAGGCCAAGCTC
ACCGTCGCCATCCTGCTCCAGCGCTTCGAGTTCAAGATGTCACCCAAGCAAAAAGATAAT
CCAGAACAAATGGGGCGGGAAAGGTGTATCGGGATGGCAAATTTGTTCGGCGTGCGCGTA
CACGGTATTCCAGCCTTGTGCTCCTCTGCTTTTCTCTCTGTGTGTGGCTGTGTGCCTGGT
GTGCCCTGGTTGGTTGTGTTGACAATTCATTGTAGAATCTCTGGTACAGGGAGGAGAGGA
ACCTTTCTGCAGTTTGTGCAGATGTTTTTTTGTACAGATGCTTTAGATTCTAACTGA
>Sitalica_Seita.2G413200.1.v2.2
ATGTGGTGGCCGTGGTCGTGGCAAGGGACGGCGCTCGCCGCCGCCGCGTGGCTGTGCCTT
CAGCTGGCGGTGGCGCGGCTCATGGAGGCGCTGTGGTGGCGGCCGCGGCGGCTGGAGCGC
CACTTCGCGCGCCACGGCGTGCGCGGGCCGGGCTACCGCTTCTTCTTCGGCAGCTCCATC
GAGCTCATCCGGCTCATGGTCGACGCGTCCTCCCGCCCCGCGCCGCCCGAGGCGCCTCAC
GACGTGCTCCCCAGGGTGCTCGCCTTCTATCACCATTGGAGGAAGCTCTACGGTCCGATG
CACCTGATTTGGTTCGGGACCACGCCGCGGCTGATCGTCAGCGAGCCGGAGCTGATCCGG
GAGGTGCTGCTGTCGCGGGCGGAGCACTTCGATCGGTACGAGGCGAACCCGCTCATCCGC
CAGTTCGAGGGCCTCGGCCTCAGCAACCTCCACGGCGACGAGTGGGCGCGCCGCCGCAAG
ATCCTCACGCCCGCCTTCCACGTCGAGAACCTCAAGCCGCTCGTGCCGTTCGTCACCGAG
ACAGTGCAGCGGATGCTGGAGGAGCGCGTGCTATCCCCGGCCGCCGCCGTCGGCGGCGGC
GAGGTGGAGGTGGACGTGGCGGAGTGGTACCAGCGGCTGCCGCAGGATGTGATCACGCTC
GCCACGTTCGGCCGGAACTACGAAGAGGGCAGCGTCGTGTTCCGGCTGCAGGGCGAGCAC
GCCAGCTACGCCACCGAGGCGCACAGCAAGGTCTTCATCCCCGGCTACAGGTTCCTCCCG
ACGAGGAAGAACCGGCGCGTGTGGCAGCTGGACAGGGAGATCAGGAGGCTCCTGGGCAAG
TTCGTGACCGGCCTGCAGAGCGGCGGCGACCACCGCGGCGCCCGGGACCACGGGCGCGCC
GGCGGCATGAAAGACTTCATGAGCTTCATGGCGCCGACCATGACGGCGGACGAGATCGTC
GAGGAGTCCAAGAACTTCTTCTTCGCCGGCAAGGAGACGCTGACCAGCCTCCTCACCTGG
GCAACCGTCGCGCTCGCCATGCACCCGGAATGGCAGGACCGCGCTCGCCGGGAGGTCGTC
GCCGTCTGCGGCCGCCGCGGCGCGCCCACCAAGGACCACCTCCCCAGGCTCAAGGCCCTG
GGGATGGTCGTGAACGAGACGCTGAGGCTGTACCCGCCGGCGGTGGCGATGATCCGGAAG
GCGAAGCGGGACGTGGACCTCGGAGGGTGCGCGGTGCCGGCGGGCACGGAGATCATGATG
CCGGTCATGGCCGTGCACCACGACGTCGGGGTGTGGGGCGCCGACGCAGCGGAGTTCAAC
CCGGCGCGCTTCGCCGACGGCGGCGACCGGCCGCGGCAGCAGATGGCGTTCATGCCGTTC
GGCGGCGGCGGGCGGGTGTGCATCGGCCAGAACCTGGCGCTCATCGAGGCCAAGGTCGCG
CTGGCGCTCGTGCTGCAGCGCTGCGAGTTCCGGCTGTCGCCGGCGTACGTGCACGCGCCC
AGGGTGCTCATGATCCTCAACCCGCAGCACGGCGCGCCGGTCATCTTCCGGCCGTTGTGA
>Pvirgatum_Pavir.Ba00067.1.v1.1
ATGTGGTGGCCGTGGCCATGGCCGTGGTCGTGGCAAGGGACCGCGCTCACCGCGGCGGCG
TGGCTGTGCCTGCACGTGGCGGTGGCGCGGCTCATGGAGGCGCTGTGGTGGCGGCCGCGG
CGGCTGGAGCGCCACTTCGCGCGCCACGGCGTGCGCGGCCCGGGCTACCGATTCTTCTTC
GGCAGCTCCATCGAGCTCATCCGGCTCATAGGCGACGCGTCCTCCCGCCCCGCGCCGCCC
GAGGCGCCCCACGACGTGCTCCCCAGGGTGCTCGCCTTCTACCACCATTGGAGGAAGCTC
TACGGTCCAATGCACCTGATTTGGTTTGGGAGAACGCCGCGGCTGATCGTCAGCGAGCCG
GAGCTGATCCGGGAGGTGCTGCTGTCGCGGGCGGAGCACTTCGACCGGTACGAGGCGCAA
CCGCTCATCCGCCAGTTCGAGGGCCTCGGCCTCAGCAACCTCCACGGCGACGAGTGGGCG
CGCCGCCGCAAGATCCTCACGCCCGCCTTCCACGTCGAGAACCTCAAGCTGCTCGTGCCC
TTCGTCGCCGAGACGGTGCAGCGGATGCTGGAGGAGCGCGTGCTGTCCGCGGCGGCGGGC
AGCGAGGTGGAGGTGGACGTCGCCGAGTGGTACCAGCGGCTGCCGCAGGAGGCCATCACG
CTCGCCACGTTCGGCCGGAACTACGACGAGGGCAGCGTCGTGTTCCGGCTGCAGGGCGAG
CACGCCAGCCACGCCACCGAGGCGCACAGCAAGGTCTTCATCCCCGGCTACAGGTTCCTC
CCGACGAGGAAGAACAGGCGCGTGTGGCAGCTGGACAGGGAGATCAGGAGGCTCCTGCGC
AAGTTCGTGACCGGCCTGCAGAGCGGCGACCACCGGGGCGGGGGACGGGACCACGGGCGC
GCCGGCGGCATGAAGGACTTCATGAGCTTCATGGCGCCGGCCATGACGGCGGACGAGATC
ATCGAGGAGTCCAAGAACTTCTTCTTCGCCGGGAAGGAGACGCTCACCAGCCTCCTCACC
TGGGCGACCGTCGCGCTCGCCATGCACCCGAAGTGGCAGGACCGCGCTCGCCGGGAGGTC
GTCGACGTCTGCGGCCGCCGGGGCCTTCCCACAAAGGACCACCTCCCCAGGCTCAATATC
CTGGGGATGATCGTGAACGAGACGCTGAGGCTTTACCCGCCGGCGGTGGCGATGATCCGT
AAGGCGAAGCGGGACGTGGATCTCGGCGGGTGCGTGGTCCCGGCGGGCACGGAGATCATG
ATGCCGATCATGGCCGTGCACCACGACGCCGAGGTGTGGGGCGCCGACGCCACGGAGTTC
AACCCCGAGCGATTCGCGGACGACGGCGACCGGCCGCGGCAGCAGATGGCGTTCATGCCG
TTCGGCGGCGGCGGGCGGGTGTGCATCGGCCAGAACCTGGCGCTGATCGAGGCCAAGGTG
GCGCTGGCACTCGTGCTGCAGCGGTGCGAGTTCAGGCTGTCGCCGGCGTACGTGCACGCG
CCCAGGGTGCTCATGATACTCAACCCACAGCACGGCGCGCCGGTCATCTTCCGGCCGTTG
TGA
>Bstacei_Brast06G031800.1.v0.1.stacei
ATGTGGGCCGCCGTGCTGCTGCTGCTGGCCGCGGCGCTTTGCGCGCGGGCGGCGGCGGAG
GTGCTGTGGCTGCGGCCGCGGCGGCTCGAGCGGCACTTCGCGGGGCAAGGGGTGCGGGGC
CCCGGGTACAGGTTCTTCGTGGGGAGCTCCGTGGAGCTCGTCAGGCTCATGCTGGACGCC
GCTTCCCGGCCCATGGCGCCGCAGGGCTCCCACCGAGTCCTCCCCAGAGTGCTCCCCTTC
TACCACCGCTGGCGCCAACTCTACGGTCCTAAGCATCTGATCTGGTTCGGGACCAAGGCG
CGGCTGACGATCAGCGAGGCGGAGCTGATCCGGGAGGTGCTGGTGACCCGGGCGGAGTAC
TTCGACCGGTACGAGGCGCACCCACTCATCTGCCAGTTCGAGGGCTACGGCCTCAGCAAC
CTCCACGGCGACCCCTGGGTGCGCCACCGCCGCGTGCTCGCCCCCGCCTTCCACTCCGAG
AACCTCAAGCCGCTCGTCCCCTTCGTCGCCGACACCGTCCGCCGCATGCTCGACGACCTC
GCCGACCGCGCCCACGCCAATGGCGGCCAGGCAGAGGTGGACGTGGCGGAGTGGTTCCCG
CGGGTGCCGCAGGAGGCGATCACCTACGCGACGTTCGGGGGGTCACGCCGCCGGGGGAAG
AGCTACGACGACGGGCGGGCGGTGTTCCGGCTCCAGGACGAGCTCGCCGGCTTGGCTGCC
GACGCGCACAGCAAGGTGTACATCCCGGGGTACAGGTTCCTGCCGTTCAGGAGGAACCTG
AGGGTGTGGCACCTCGTCAGGGAGATCAGGAGGAGCCTGGCGAGCTTCGTCACCGACCTG
CGGATGAAGGATGATAAGGCTGACGATGTCGGCGGGATGACGGACTTGATGAGCTTCATG
GCGCCGGCGATGACGGCGGACGAGATCATCGAGGAGTGCAAGAACTTCTTCTTCGCCGGC
AAGGAGACGTTGTCCAGCCTCCTCACCTGGGCCACCGTGGCGCTCGCGATGCACCCGGAG
TGGCAGGACCGGGCGCGCCGGGAGGTCCTCGACGTCGTCGGCCCCCATGGCCACGGCCTC
CCCACCAAGGACCACCTCCCCAAGCTCAAAACGCTGGGGATGATTGTGAGCGAGACGCTG
AGGCTGTACCCACCGGCGGTGGCGATGATCCGGAGGGCGAAGCGCGACGTGGAGCTCGGC
GGGTGCGTGGTGCCGGCGGGCACGGAGCTGCTGATCCCCATCCTGGCCGTGCACCACGAC
GAGGCGCTCTGGGGCGCCGATGCCACCGAGTTCAACCCAGCACGCTTCGGCGACGACCAG
CCACGGCGGCAGCACCAGATGGCGTTCATGCCGTTCGGGGGCGGCGCGCGGATCTGCATC
GGGCAGAACCTGGCGCTCATGGAGGCCAAGGTGGCCCTCGCCGTCGTGCTGCAGCGGTTC
GCGTTCCGGCTGTCGCCGGCGTACGTGCACGCGCCCAGGGTGCTCATGATCCTCAACCCG
CAGCACGGCGCGCCGGTGATCTTCCGGCCGTTGTGA
>Sbicolor_Sobic.002G398600.1.v3.1
ATGGAGGCGCTGTGGTGGCGGCCGCGCCGGCTGGAGCGCCACTTCGCGCGCCACGGCGTC
CGCGGGCCGGGCTACCGCTTCTTCTTCGGCAGCTCCATCGAGCTCATCCGCCTCATGCTG
GACGCCTCCTCCCGCCCAGCGCCACCCGAAGCGCCGCACGACGTCCTCCCCAGGGTGCTC
GCCTTCTACCACCATTGGAGGAAGCTCTACGGTCCAATGCATCTGATTTGGTTCGGGAGG
ACGCCGCGTCTGGTCGTGAGCTCGCCGGAGCTGATCCGGGAGGTGCTGCTGTCGCGATCG
GAGCATTTCGACCGGTACGAGGCGCACCCGCTGATCCGCCAGTTCGAGGGCCTCGGCCTC
AGCAACCTCCACGGCGACGAGTGGGCGCGCCGCCGCAAGATCCTCACGCCCGCCTTCAAC
GCCGAAAACCTCAAGCTGCTCGCGCCCTTCGTCGCCGACACGGTGCAGCGGATGCTGGAG
GAGCGCGTGCTGCTACCGTCGTCGTCGGCGGCGGGCGGGTCCGGCGAGGTGGAGGTGGAC
GTGGTTGAGTGGTACCAGCGGCTGCCGAAGGAGGCCATCACCGTCGCCACGTTCGGCCGC
AACAGCGACGAGGGCAGCGCCGTGTTCCGGCTGCAGGCCGAACACGCCAGCTACGCCACC
GAGGCGCACAGCAAGGTCTTCATCCCGGGCTACAGGTTCCTGCCCACCAGGAGGAACAGG
CGCGTGTGGCAGCTCGACAGGGAGATCAGGAGACTCCTGGCTAAGCTCGTCGCCGGCCTG
CAGAGCGGCGACGACCACCGACACCGGGGCCGGGACCCGCGCGCCGGCGGCATGAGGAAC
TTCATGAGCTTCATGGCCCCGGCCATGACGGCGGACGAGATCATCGAGGAGTCCAAGAAC
TTCTTCTTCGCCGGGCTGGAGACGCTGAACAGCCTCCTCACCTGGGCCACCGTCGCGCTC
GCCATGCACCCGGAGTGGCAGGACCGTGCTCGCCGGGAGGTCGTCGACGTCTGCGGCCGC
CGGGGCGTCCCCACCAAGGACCACCTCCCCAGGCTCAGGACGCTCGGGATGGTCGTCAAC
GAGACGCTCAGGCTCTACCCGCCGGCGGTGGCCATGATCCGGAAGGCGAAGCGGGACGTG
GAGCTCGGCGGCTGCGTGGTGCCGGCGGGCACGGAGGTCATGATTCCCATCATGGCCGTG
CACCACGACGCCGACGTGTGGGGCACCGACGCCACGAAGTTCAACCCCGGGCGCTTCGCG
GGCGACGGCGGCGACCGCCAGCCGCGGCCGCAGATGGCGTTCATGCCGTTCGGCGGCGGC
GCGCGGGTGTGCATCGGCCAGTACCTGGCGCTCATGGAGGCCAAGATCGCCTTGGCCATG
GTGCTTCAGCGCTGCGAGTTCCGGCTGTCGCCGGCGTACGTGCACGCGCCGAGGGTGCTC
ATGATACTCAACCCGCAGCACGGCGCGCCGGTCATCTTCCGGCCGTTGTGA
>Sviridis_Sevir.2G425200.1.v1.1
ATGTGGTGGCCGTGGTCGTGGCAAGGGACGGCGCTCGCCGCCGCCGCGTGGCTGTGCCTT
CAGCTGGCGGTGGCGCGGCTCATGGAGGCGCTGTGGTGGCGGCCGCGGCGGCTGGAGCGC
CACTTCGCGCGCCACGGCGTGCGCGGGCCGGGCTACCGCTTCTTCTTCGGCAGCTCCATC
GAGCTCATCCGGCTCATGGTCGACGCGTCCTCCCGCCCCGCGCCGCCCGAGGCGCCTCAC
GACGTGCTCCCCAGGGTGCTCGCCTTCTATCACCATTGGAGGAAGCTCTACGGTCCGATG
CACCTGATTTGGTTCGGGACCACGCCGCGGCTGATCGTCAGCGAGCCGGAGCTGATCCGG
GAGGTGCTGCTGTCGCGGGCGGAGCACTTCGATCGGTACGAGGCGAACCCGCTCATCCGC
CAGTTCGAGGGCCTCGGCCTCAGCAACCTCCACGGCGACGAGTGGGCGCGCCGCCGCAAG
ATCCTCACGCCCGCCTTCCACGTCGAGAACCTCAAGCCGCTCGTGCCGTTCGTCACCGAG
ACAGTGCAGCGGATGCTGGAGGAGCGCGTGCTATCCCCGGCCGCCGCCGCCGCCGGCGGC
GAGGTGGAGGTGGACGTGGCGGAGTGGTACCAGCGGCTGCCGCAGGATGTGATCACGCTC
GCCACGTTCGGCCGGAACTACGAAGAGGGCAGCGTCGTGTTCCGGCTGCAGGGCGAGCAC
GCCAGCTACGCCACCGAGGCGCACAGCAAGGTCTTCATCCCCGGCTACAGGTTCCTCCCG
ACGAGGAAGAACCGGCGCGTGTGGCAGCTGGACAGGGAGATCAGGAGGCTCCTGGGCAAG
TTCGTGACCGGCCTGCAGAGCGGCGGCGACCACCGCGGCGCCCGGGACCACGGGCGCGCC
GGCGGCATGAAAGACTTCATGAGCTTCATGGCGCCGACCATGACGGCGGACGAGATCGTC
GAGGAGTCCAAGAACTTCTTCTTCGCCGGCAAGGAGACGCTGACCAGCCTCCTCACCTGG
GCAACCGTCGCGCTCGCCATGCACCCGGAATGGCAGGACCGCGCTCGCCGGGAGGTCGTC
GCCGTCTGCGGCCGCCGCGGCGCGCCCACCAAGGTCCACCTCCCCAGGCTCAAGGCCCTG
GGGATGGTCGTGAACGAGACGCTGAGGCTGTACCCGCCGGCGGTGGCGATGATCCGGAAG
GCGAAGCGGGACGTGGACCTCGGAGGGTGCGCGGTGCCGGCGGGCACGGAGATCATGATG
CCGGTCATGGCCGTGCACCACGACGCCGGGGTGTGGGGCGCCGACGCCACGGAGTTCAAC
CCGGAGCGCTTCGCCGACGGCGGCGACCGGCCGCGGCAGCAGATGGCGTTCATGCCGTTC
GGCGGCGGCGGGCGGGTGTGCATCGGCCAGAACCTGGCGCTCATCGAGGCCAAGGTCGCG
CTGGCGCTCGTGCTGCAGCGCTGCGAGTTCCGGCTGTCGCCGGCGTACGTGCACGCGCCC
AGGGTGCTCATGATCCTCAACCCGCAGCACGGCGCGCCGGTCATCTTCCGGCCGTTGTGA
>Bdistachyon_Bradi1g19560.1.v3.1
ATGTGGCCGTGGGTCGCCGTGCTGTTCATCAGCGCAGCGGCGGCGTGCGCGTGCTACTGG
GCGCGGGCGGCGGCGGAGGCGCTGTGGCTGCGGCCGCGGCGGCTTGAGCGGCACTTTGCT
CGGCAGGGCGTGAAAGGGCCCGGGTACAGCTTCTTCGTGGGGAGCTCCGTGGAGCTGGTG
AGGCTCATGCTGGACGCCGCTTCCCGGCCCATGGCGCCGCAGGATTCTCACCATGTTGTG
CCCAGAGTGCTCCCCTTCTACCACCGCTGGCGCCAACTCTACGGTCCTAAGCATCTGATC
TGGTTCGGGACCAAGGCGCGGCTGACGATCAGCGAGCCAGAGCTGATCCGGGAGGTGCTG
GTGACCCGCGCCGAGCACTTCGACCGGTATGAGGCGCACCCGCTCATCTGCCAGTTCGAG
GGCTACGGCCTCAGCAACCTCCATGGCGACCCCTGGGCGCGCCACCGCCGCGTGCTCGCC
CCCGCCTTCCACTCCGAGAACCTCAAGCCGCTCGTCCCCTTCGTCGCCGACACCGTCCGC
CGCATGCTTGACAAGCTCGCGGACTGCGCCGACGCCAATGGCGGCGAGACAGAGGTTGAC
GTGGCGGAGTGGTTCCCGCGGGTGCCGCAGGAGGCGATCACGTATGCGACGTTTGGGGGG
TCTCGGCGCCGGGGGAAGAGCTACGACGACGGGCGGGCCGTATTCCGGCTCCAGGACGAG
CTCGCCGGCTTGGCTGCCGATGCGCACAGCAAGGTGTACATCCCGGGGTACCGGTTCCTG
CCGTTCAGGAGGAACCTGAGGGTGTGGCACCTCGTCAGGGAGATCAGGAGGAGCCTGGCG
AGCTTCGTCACCGACCTGCAGAAGAAGGATGATAAGGCTGACGAAGATGGCGGCGCCGGC
GGGATGAGGGACTTGATGAGCTTCATGGCACCGGCGATGACGGCGGACGAGATCATCGAA
GAGTGCAAGAACTTCTTCTTCGCCGGCAAGGAGACGCTGTCCAGCCTCCTCACCTGGGCC
ACCGTGGCACTCGCGATGCACCCGGAGTGGCAGGACCGGGCGCGCCAGGAGGTCCTCGAC
GTCGTCGGCCCCCATGGCCATGGCCTCCCCACCAAGGACCACCTCCCCAGGCTCAAAACG
GTGGGGATGATCGTGAGCGAGACACTAAGGCTGTACCCGCCGGCGGTGGCGATGATCCGG
ACGGCGAAGCGCGACGTGGAGCTTGGCGGGTGCGTGGTGCCGGCAGGCACGGAGCTGCTG
ATCCCCATCCTGGCCGTGCACCACGATCAGGCGCTCTGGGGCGCCGATGCCACCGAGTTC
AACCCGGCACGCTTCGGCGATGACCAGCCACGGCGGCAGCACCAGATGGCGTTCATGCCG
TTCGGGGGCGGCGCGCGGATCTGCATCGGGCAGAACCTGGCGCTCATGGAGGCCAAGGTG
GCCCTCGCCGTCGTGCTGCAGCGGTTCGCGTTCCGGCTGTCGCCGGCGTACGTGCACGCG
CCCAGGGTGCTCATGATCCTCAACCCGCAGCACGGCGCGCCGGTGATCTTCCGGCCGTTG
TGA
>Pvirgatum_Pavir.Db01623.1.v1.1
ATGGTCGCGCTCATGGCCGAGGCCGCCGCCAAGCCCATGTCGCCGCCGGACTCGCACGAC
GCGCTCCCCCGGGTGCTCGCCTTCTACCACTACTGGAGGAAGATCTACGGGCCGATGTTC
TTGATATGGTTCGGGCCGACGCCGCGGCTGACGGTGGCGGACCCGGAGCTGGTGCGCGAG
ATACTCCTGACGCGCGCGGACGCGTTCGACCGGTACGAGGCGCACCCCGTGGTCCGGCAG
CTCGAGGGCAACGGCCTCGTCAGCCTCCACGGCGACAAGTGGGCGCTCCACCGCCGCGTC
CTCACCCCGGCCTTCTTCCCCGACAACCTCAACCGGCTGGCGCCGCACGTCGGCAGGTCG
GTGGCGGCGCTGGCGGAGCGGTGGCGGGCGATGGCCTCCGCCGCCGGCGGCGAGGTGGAG
GTGGACGTGGCCGAGTGGTTCCAGGCGGTGACCGAGGAGGCCATCACGCGCGCCACGTTC
GGGCGCAGCTACGACTCCGGCCGCGCCGTGTTCCGCATGCAGGCGCGCCTCATGGCCTTC
GCCTCCGAGGCCTTCCGCAAGGTCCTCGTCCCCGGCTACCGGTTCCTGCCGACCAAGAAG
AACCGGCTGTCGTGGAGCCTGGACAGGGAGATCCGGCGGGGGCTCGTCGCCCTCATCGGC
CGCCGCAGCGACGAGGCCGAGGAGGACGAAGACGCGGGCCTCAACGACAAGGAGAGCGAC
AGCTTCCGGGACCTGCTGGGGCTCATGATCAATGCCGGCGGCAAGAAGGCGCCGGCGATA
CCTGTGGCGGACATGCTGGAGGAGTGCAAGACCTTCTTCTTCGCCGGTAAGCAGACGACC
ACCAACCTTCTCACCTGGGCGACCGTGCTCCTCGCCATGCACCCGGACTGGCAGGAGCGC
GCCCGCCGGGAGGTCCTCGCCGTGTGCGGCGCCGACGAGCTCCCGTCCAAGGACCAGCTC
CCCAAGCTCAAGACGCTGGGCATGATCCTGAACGAGACGCTCCGCCTGTACCCGCCAGCG
CTGGCCACCATCCGCCGCGCGAAGCGCGACGTCGTCCTCGGCGGCGGCCTGTCCGTCCCG
CGGGGCACCGAGCTGCTCATCCCGATCATGGCGATGCACCACGACGCCGCGCTCTGGGGC
CCCGGCGCCGCGCGGTTCGACCCGGGCCGCTTCGCCGCCGGCGCGGCGAGGGCGGCGGCG
CACCCGCTGGCGTTCGTCCCCTTCGGGCTGGGCCCCCGGATGTGCATCGGGCAGAACCTG
GCGCTCCTCGAGGCGAAGCTCACGCTGGCGGTCCTGCTCCAGCGCTTCGAGCTCGCGCGG
TCGCCCAACTACGTGCACGCGCCGACGGTGCTGATGCTCCTCTACCCGCAGCACGGCGCG
CCGGTGATCTTCCGGCCGGTGGTCACGCCGTCCCCGCCGTCGGACCAACCGGCCGGCGAC
GGGGATGGCAGGACAGGAAGATGA
>Pvirgatum_Pavir.J14575.1.v1.1
ATGGTGCGCCAGCTCGAGGGGGAGGGGCTCGTCAGCCTCCGCGGCGACAAGTGGGCGCAC
CGCCGCAGGGTGCTCACGCCGGCGTTCCGCATGGAGAACCTCAAGCAGCTGCTGCCGTTC
GTGGGGAGGACGGTGGCCGACATGGTGGACAAGTGGCGCGACATGGCCGCCGCAGGGTCC
GGCGAGGTCGAGATCGACGTGTCCGAGTGGTTTCAGGTGGTGACGGAGGACGCCATCACC
CGCACGGCCTTCGGCCGGAGCTACGAGGACGGCAAAGCCGTCTTCAAGCTCCAGACCCAG
CTCATGGCCTTCGCCTCCGAGGCGTTCCGCAAGGTCTTTATCCCTGGATACAGGTTCTTG
CCAACCAAGAAGAACACAAGCTCGTGGAAGCTGGACAAGGAGATCAGAAAGAACCTGGCG
ACGCTCATTGGCAGGCGGCAGGACGCCGCGGACGACGATAAGCTCGGCGGGTGCGCCAAG
GACCTCCTCGGGCTCATGATCAATGCGAACAGCAGCAACGGCGGCAAGGCGAGCCCCATC
ACCGTGAACGACATCGTGGAGGAGTGCAAGACCTTCTTCTTCGCCGGCAAGCAGACGACG
TCGAACCTCCTGACGTGGACCACGGTCGTGCTCGCCATGCACCCCGAGTGGCAGGAGCTC
GCCCGGCAGGAGGTCCTCGACGTCTGCGGCGCGCGCGACATCCCCTCCCGCGAGCAGCTC
GCCAAGCTCAAGACGCTCGGGATGATCCTGAACGAGACGCTGCGGCTGTACCCGCCGGCG
GTGGCGACGGTGCGGCGGGCCAAGGCCGACGTGGAGCTGGGCGGGTGCCTGATCCCGCGC
GACACGGAGCTGCTGATCCCGATCATGGCCGTGCACCACGACGCGCGGCTGTGGGGCCCC
GACGCCACGCAGTTCAACCCGGCGCGGTTCGCCAAGGGCGTGGCGCAGGCCGCCAGGCAC
CCGGCGGCGTTCATCCCCTTCGGGCTGGGCGCCCGGATGTGCATCGGCCAGAACCTGGCG
CTCCTCGAGGCCAAGCTCGCGGTGGCCATCATGCTCCAGCGGTTCCACTTCCGGCTGTCG
CCCAGCTACCTCCACGCGCCCACGGTCCTGATGCTCCTCCACCCGCAGTACGGGGCGCCC
GTGATCTTCCGGCCGCGACCATCCGAGCGGTCGGATCGCGACCGGGATGTGTGA
>Zmays_GRMZM2G019666_T01.v6a
ATGACGACGGCGTGGTGTTGGCCGTGGCCGTGGCAAGCGACCTTGCTCGCGGCCGCGGCG
TGGCTGTGCCTGCACGCGGCCGTGGCGCGGCTCATGGAGGCGCTGTGGTGGCGGCCGCGC
CGGCTGGAGCGCCACTTCGCGCGCCACGGCGTGCGTGGGCCGGGCTACCGCTTGTACCTG
GGCAGCTCCATCGAGCTCAGCCGCCTCATGGAGGACGCCTCCTCCCGCCCCGCGCCGCGC
GATGAGCCGCACCGAGTTCTGCCCCGGGTGCTCGCCTTCCACCACCATTGGGACAAACTC
TACGGTCCAATGCATCTGATCTGGTTCGGGACGACGCCGCGGCTGGTCGTGAGCTCGCCG
GAGCTGATCCGGGAGGTGCTGCTGTCGCGGTCGCAGCATTTTGACCGGTACGAGGCACAC
CCGCTGATCCGCCAGTTCGAGGGCCTCGGCCTCAGCAACATCCACGGCGACGAGTGGGCG
CGCCGCCGCAAGATCCTGGCGCCCGCCTTCCACGCCGAGAACCTCAAGCTGCTCGCGCCC
TTCGTCGCCGGCACCGTGCAGCGGATGCTGGAGGAGCGCGTGCTGCTGCCGGGCGGGCCC
GGCGAGGTGGAGCTGGACGTCGCGGACTGGTACCGGCGGCTGCCGCAGGAGGTCATCACC
GTCGCCACGTTCGGCCGCAACAACAGCGACGAGGGCAGCGCCGTGTTCCGGCTGCAGGCC
GAGCACGCCAGCTACGCCACCGAGGCGCACAGCAAGGTCTTCTTCCCGGGCTACAGGTTC
CTGCCCACCAGGAGGAACAGGCGCGTGTGGCAGCTGGACAGGGAGATCAGGAGACTGCTG
GCCAAGCTCGTCGCCGGACTGCAGAGCGGCGGCAGCGGTGATCACCGACACCAGGGCCGG
GACCACGGGCGCGCCGGCGGCGGCATGAGGGACTTCATGAGCTTCATGGCCCCGGCCATG
GCGGCGGACGAGATCATCGAGGAATCCAAGAACTTCTTCTTCGCCGGGCAGGAGACGCTC
ACCAGTTTGCTCACCTGGGCCACCGTCGCGCTAGCCATGCACCAGGAATGGCAAGACCGC
GCTCGCGAGGAGGTCATGGAAGTCTGCGGCAGCCGGGCCGTCCCCACCAAGGACCACATA
CCCAGGCTCAAGACGCTCGGGATGGTCATCAACGAGACGCTCAGGCTCTACCCGCCGGCG
GTGGCCATGATCCGGAAGGCGAAGCGGGACGTGGAGCTCGGCGGCTGCGTGGTGCCGGCG
GGCACGGAGATCATGATCCCCATCATGGCGGTACACCACGACGCCGGCGTGTGGGGCGAC
GACGCCACGGAGTTCGACCCCGCGCGCTTCGCGGACGATGGTGACCGCCGGCCGCGGCAG
CAGATGGCGTTCTTCCCGTTCGGCGGCGGCGCGCGGGTGTGCATCGGCCAGTACCTGGCG
CTCATGGAGGCCAAGATCGCCTTGGCTACGGTGCTGCAGCGCTGCAAGTTCCGCCTGTCG
CCGGCGTACGTGCACGCGCCGAGGGTGCTTATGATTCTCAACCCACAGCACGGCGCGCCG
GTCATCTTCCGGCCATTGTGA
>Pvirgatum_Pavir.J11492.1.v1.1
ATGGGAGAAAACCTGCGCAGTACAACAAGTCTTTTCCTTTTCTTTCTTTTTCTTCGTCTT
CTTCTTTGGTTGGTTTCCGTGTTGTTCTTGCTGGCGATCGAGGTGTCGACGGATCGGAAA
ATCGGATGGTTGATTGATCCATCGATCGGATGTGCAGGGCCGACGTTCTTGATCTGGTTC
GGGCCGACGCCGCGGCTGACGGTGGCGGAGCCGGAACTGGTGCGGGAGATCTTCCTCACG
CGCGCCGACGCGTTCGACCGCTACGAGGCGCACCCCGTCGTGCGCCAGCTCGAGGGCGAC
GGCCTCGTCAGCCTCCACGGCGACAAGTGGGCGCTCCACCGCCGCGTCCTCACCGACGCC
TTCTACCCGGACAACCTCAACCGGCTGGTGCCCCACGTCGGCAGGTCGGTGGCGGCGCTG
GCGGAGGAGTGGTGCGCCATGGCGGCCGCCGGCGGGAGCGGCGAGGTGGAGGTCGACGTC
GCGGAGTGGTTCCAGGCGGTCACGGAGGAGGCCATCACGCGCGCCACCTTCGGCCGCAGC
TACGACGACGGCCGCGCCGTGTTCGCCATGCAGGGCCGCCTCATGGCCTTCGCCTCCGAG
GCCTTCCGCAAGGTCCTCGTCCCCGGCTACAGGTTCTTGCCGACCAGGAAGAACTGGCAA
TCGTGGAAGTTGGACAGGGAGATACGGCAGAGCCTGACCCGGCTCATCGCCCGGCGCAGC
GACGAGGCCGAGGCAGAGAACAAGGCCGCCGGCGACGGCGGCGCCTTCCGCGACCTCCTC
GGCTCCATGATCAATGCCGCTGACAGGAAGACGCGCGCGCCGCCGTCGCCGGCGGCGGCG
GCGATCCCGGTGGAGGACATGCTGGAGGAATGCAAGACCTTCTTCTTCGCCGGCAAGCAG
ACCACCACGAACCTCCTCACCTGGGCCACCGTGCTCCTCGCCATGCACCCCGAGTGGCAG
GAGCGCGCCCGCCGCGAGGTCCTCGACGTCTGCGGCGCCGAGGAGCTCCCCTCCAAGGAC
CACCTCCCCAAGCTCAAGACGCTCGGCATGATCATGAACGAGACCCTGCGGCTGTACCCG
CCGGCGGTCGCGACGATCCGCCGCGCCATGACCGACGTCCAGCTCTCCGACGGGCGCGTG
ATCCCGCGCGACATGGAGCTGCTCGTCCCGATCATGGCCATCCACCACGACCCGCGGTTC
TGGGGCCCCGACGCGGCCCAGTTCAACCCCGCACGCTTCGCCGGCGGCCCGGCCCGGGCG
GCGAAGCACCCGCTCGCCTTCATCCCCTTCGGCCTCGGCGCCCGGATGTGCATCGGCCAG
AACCTCGCCCGCCTCGAGGCCAAGCTCACCATGGCCATCCTGCTCCAGCGCTTCGAGATG
CGGGCCTCGCCCAACTACGTGCACGCGCCGACGGTCCTGATGCTTCTCTACCCGCAGTAC
GGCGCGCCGGTGATCTTCCGGCCGCGGTCAGCTCATCGTCCGTCGGATCCGGCAGCCTCA
TAG
>Stuberosum_PGSC0003DMT400096125.v3.4
ATGATTCCTACGATGGGGAAGAGCATGAAGGATATGTTGACCAAATGGTCGTCAAAAATG
TCGAAGGATGGCAAGGTGGAAATAGAAGTTTCAGAATGGTTCTTGAGCTTGTCTGAAGAG
GTGATTACACATACGGTGTTTGGAAGCAGCTATGAAGATGGAAAAGCCATCTTTGAGTTG
CAAGCACAACAATTGGTTTATGCCACTAATGCTTTTCATCAACTTTTCATTCCCGGGTTT
AGGTTCTTGCCTACTAAGAAGAACATAATTTCTTGGAAATTGGACAAAGACGTTAGAAAT
TCATTGATGAAGCTAATTGAACATAGGAAAAAAAGTTTAGAGTGTGATCAATCGGAGGAA
GGCCCGAAGGATTTGTTGGAAGTAATGATCAAAGCTAGTAATTCAACTTATTCAAATAGT
GCTATCAAAGTTGATGACATTGTAGAGGAATGCAAAACCATGTTCTTAGCTGGCAAATAT
ACTACCTCAAATTTGCTGACATGGACAACCATTCTATTAGCCATGAATCCACACTGGCAA
CAACTTGCACGTGACGAAGTTTTCAACGTCTGTGGAGCACGTGACACCCCATCTAAGGAC
AATATTGCAAAACTTAAAACGCTTGGTATGATCCTGAATGAATCCCTCCGACTATATCCA
CCTCTTGCAGCAACAATCCGACGGGCGAAGATAGATACAACATTGGGGACTTTGAATTTG
CCTCAAGGGACAGAGCTACTTATACCGTTTATAGGAATCCATCATGATGCAGAGTTATGG
GGAGACGATGTGAATGAATTTAATCCAGGAAGATTTGCGCGCGGCGTCGCTCAAGCAGCG
AAAAGCCCCATGGCGTTCATGCCTTTCGGCTTAGGCGCTCGCCACTGCATTGGACAAAAC
TTAGCTATCATACAAGCTAAATTAGCAATAGCTATGATGTTGATGAGTTTCTCCTTTGAA
CTTGCTCCAACTTACCAACATGCTCCTACTATTCTTATATTTCTATGTCCACAATATGGA
GCTCCAATCATTTTCAAGAAATTGTAG
>Osativa_LOC_Os07g45290.1.MSUv7.0
ATGTGGTCGTCGTGGGCGTGGACGTGGAGCTGGAGCGGCGCGGCGGCCGTGGCCGTGGCG
GCGGCGGCGGCGTGGGTGGCGGTGTACGCGGCGGCGGCGAGGGCGGCGGAGGCGCTGTGG
TGGCGGCCGCGGCGGGTGGAGCGGCACTTCGCGGCGCAGGGGGTGCGGGGGCCGGGGTAC
CGGTTCTTCGTGGGGAGCTCGATCGAGCTCGTCCGCCTCATGGTGGACGCCGCCTCCCGC
CCCATGGAGCCACCCACCTCCCACGACATCCTCCCCCGCGTCCTCCCCTTCTACCACCAT
TGGAGGAAGCTCTACGGTCCGATGCATTTGATTTGGTTTGGGCGGACGCCGAGGTTGGTG
GTGAGCGAGCCGGAGCTGATCCGGGAGGTGCTCCTGACGCGGGCGGATCACTTCGACCGG
TACGAGGCGCACCCGATGATCTGCCAGTTCGAGGGCTACGGCCTCAGCAACCTCCACGGC
GAGCGGTGGGCGCGCCGCCGCCGGGTGCTCACGCCGGCGTTCCACACCGAGAACCTCAGG
ATGATCGCGCCGTTCGTCGCCGGCACCGTCACCCGCATGCTCGACGAGCTGGCGGAGCGC
GCGCGCGCCGGCGGCGCCGGCGAGGCGGAGGTCGACGTCGCCGAGTGGTTCCAGCGCGTG
CCGCAGGAGGCCATCACGTTCGCCGCGTTCGGCCGCCGGAACTACGACGACGGCGCCGCC
GTGTTCCGGCTCCAGGACGAGCTCGCCGGCTACGCCACCGAGGCGCACAGCAAGGTGTAC
ATCCCCGGGTACAGGTTCCTCCCCACGAGGAAGAACCGCCGCGTGTGGCAGCTCGACAGG
GAGATCAGGAGCCACCTCGCCAAGTTCGTCACCGGCCTGCAGAGCTGCAGCAGCAGCCAT
GGCGACGACGCCGATGATGGCGGCGATGGCGGCGGCGGCATGAGGGAGTTCATGAGCTTC
ATGGCGCCGGCGATGACGGCGGGCGAGATCATCGAGGAGAGCAAGAACTTCTTCTTCGCC
GGGAAGGAGACGCTGTCCAACCTCCTCACCTGGACCACCGTCGCGCTCGCCATGCACCCG
GAGTGGCAGGAACGTGCCCGCCGCGAGGTCGTCGCCGTCTGCGGCCGTGGCGACCTCCCC
ACCAAGGACCACCTCCCCAAGCTCAAAACCCTCGGGATGATCTTGAACGAGACGCTGAGG
CTGTACCCGCCGGCGGTGGCGATGATACGGACGGCGAAGGAGGACGTGGAGCTGGGCGGG
TGCGTGGTGCCGGCGGGGACGGAGGTGATGATCCCGATCATGGCCGTCCACCACGACGCG
GCGGCGTGGGGCGACGACGCCGCGGAGTTCAACCCGGCGAGGTTCGCCGCCGACGACGAC
GGCGGCCGGCGCCGCCACCCGATGGCGTTCATGCCGTTCGGCGGCGGCGCGCGGGTGTGC
ATCGGCCAGAACATGGCGCTCATGGAGGCCAAGGTGGCGCTCGCCGTCGTCCTGCGGCGC
TTCGAGTTCCGGCTATCGCCGGCGTACGTGCACGCGCCCAGGGTGCTCATGATACTCAGC
CCGCAGTTCGGCGCGCCGGTGATCTTCCGGCCGCTGACGTCAGCCGCAGCTTAG
>Sbicolor_Sobic.003G228000.1.v3.1
ATGCCTCTGCCTTTCCTCTGCTTCTCTTCCACTGCACCAATGGTGACCAGCGTTCTGCTG
ATACTGCGGGAAACCTCTCCGTGGGCGCTGGTCGGCGCGGCGGCGTCCGTGGCGCTGCTG
TGGCTGGTCGCCTGGACACTGGAGTGGGCGTGGTGGACGCCACGGCGGCTAGACCGAGCC
CTACGGGCCCAGGGCCTCAAGGGCACCAAGTACCGCCTCCTCACCGGCGACGTGAGGGAG
AACGCCCGGCTCAACCGAGAAGCCCGCACGAAGCCGCTGGCGCTTGGGAGTCACGACATC
ATCCCCCGCGTGCTACCCATGCTCCACAACGTTGTAAAGGAATATGGGACAAATTCATTC
ACTTGGTTCGGCCCGGTTCCGAGGGTGATAATTCCAGATCCGGAGTTAGTGAGAGAGGTT
TTGTCTAACAAGTTTGGCCACTTCGGCAAACCACGGTTTAGCCGTCTTGGCAAGTTACTA
GCCAACGGGCTCGCAAATCATGAAGGAGAGAAATGGGCAAAACACAGGAGAATTCTCAAT
CCTGCATTCCACCATGAGAAAATAAAGCGGATGCTGCCTGTATTTGCTACCTGTTGCACT
GATATGATTAACAGATGGGAAAATTCAATGTCTTCCGAGGGATCTTCTGAGATAGACGTC
TGGCCTGAGTTCCAAAATCTTACCGGAGATGTTATCTCAAGAACCGCATTTGGTAGCAAC
TATCAGGAGGGCAGGAACATTTTCCAGCTGCAAGGAGAGCAGGCTGAACGCCTTATACAA
TCTTTTCAAACAATATTTATCCCTGGCTACTGGTTCTTGCCCACCAAAAATAACAGAAGG
ATGAAAGAAATTGATCGGGAGATCTGTAAAGTTCTGCATGGAATAATCAGGAAAAGAGAG
AGGGCTTTTATAGATGGTGAAGGAAGTAATGATGACTTGCTAGGCTTATTGGTTGAGTCT
AATATGAGAGAATCAAATGGGAATGCGAAACTGGGAATGAGTACCAAAGATATTATCGAG
GAATGCAAGTTGTTTTACTTTGCAGGTATGGAGACCACATCAGTCCTGCTTACATGGACG
TTAATTGTGCTAAGCATGCACCCCGAATGGCAAGAGCGGGCAAGAGACGAAGTTTTAAAC
CACTTTGGAAGAGGTAGACCAGATTTTGATAGCTTGAACCGCCTGAAGATTGTAACCATG
ATTCTATATGAGGTGCTTAGGTTGTACCCACCAGTGATCTTACTAACCAGAAGAACTTAC
AAGGAAATGGAGCTAGGTGGCATCACATATCCTTCAGGTGTGAGCCTTCTACTGCCTATC
ATTTTCATTCACCATGATCCTAACATCTGGGGAAAAGACGCTAGCGAGTTCAATCCACAG
AGGTTTGAGGATGGCATTTCCAATGCGACCAAGCATCAGGCTGCTTTCTTTCCATTTGGA
TGGGGTCCCAGGATCTGCATAGGCCAGAACTTTGCGTTGCTAGAAGCAAAGATGGCACTG
TGCACCATCCTTCAACGCTTCTCCTTTGAGCTCTCGCCATCCTACACTCATGCGCCATAC
ACCGTGATAACTTTGCACCCTCAGCATGGTGCTCAAATCAGGTTGAAGAAGCTTTGA
>Bdistachyon_Bradi2g44150.1.v3.1
ATGTTTCCTGAATCGTTGCCGAGTCTAGCTCCAGCCTCAGCGCCATGGGGCTTCCTGGTC
TGCGGCCTATTGGGCTTCGTGTTTCTGTGGCAGACCGCCCGGCTGCTAGAGCAGCTGTGG
TGGCAGCCAAGGCGGCTGGAGCGGGCGCTTCGCGCGCAGGGCCTCCATGGCACGTCATAC
CGTTTCCTCACCGGCGATGTGAACGACTTCGCCCGGCTAAACAGGGAGGCGTGGTCGAAG
CCCATGCCTCTGGGTAGCCACGACATCGGCCCACGCATCTTGCCTTTCCTCTACAAAACC
GTCCAGGAGCACGGCAAGCCGTGCATCTCTTGGTTCGGGCCGTTGCCTAAGGTGACCATC
ACGGATCCTGCCCTCGTCAGGGAAGTGATGTCCAGCAAGTTTGGCCACATAGAGAAGATG
AAGTTCCCGGCGCTGTCCAGGCTCCTCGCTGATGGCGTGGGGAGCTACGAGGGCGAGAAA
TGGGTCACGCACAGGAGGATACTCAACCCTGCATTCCATCTCGAGAAGCTCAAGCTCATG
ATGCCCGCATTTTCTGCGTGTTGCGAAGAGCTTGTCAGCAGATGGACAGAGTCCCTTGGT
TCTGACGGCTCGTGGGAGGTGGATGTCTGCTCAGAACTCCAGAGCCTCACCGGAGATGTC
ATCTCACACACCGCATTCGGCAGCAGCTACCGGGAAGGAAGAAGGATTTTCCAACTGCAG
AACGAGCAAATTGGGCGCTTCATGGCAGCCGTTCACAAGTTTTTCATTCCCGGTTACATG
TCCTTTCCTACCAAAAATAACCGAAGGATGCAGCAAATTAATAACGAGATTGAGTCCATT
CTACGTGGTCTAATTGGGAAAAGGCTGCAAACTATGCAGGAAGGAGAAAGCACGAAAGAC
GACTTACTCGGCTTATTACTGGAGTCGAGCATGACAGACACGGATGCCAACGGCAAATCC
AGCTTAGCAATGTCAATAGAAGAGGTGGTTGAGGAGTGCAAGCTATTCTATTTCGCCGGT
ATGGAGACGACATCTGTGCTGCTCACATGGACAATGATCGTACTCAGCATGCACCCAGAG
TGGCAGGACCGGGCAAGGGAAGAAGTTGTTACCCTGTTTGGGAAACAGAAACCCGAGTAC
GAGGGTCTTAATCGACTCAAATTCGTGACAATGATTCTTTATGAAGTTCTCCGACTGTAC
CCGCCGGCCAGTGCACTGACCCGGAGAACATACAAAGAGATTGAGATCGGAGGCATCAGG
TACCCCGCCGGCGTGGTCTTCGAGATGCCCGTATTGTTCATCCACCATGACCCGGAAATC
TGGGGAACCGACGTGCATCAGTTCAGGCCGGATAGGTTCGCGGAAGGGGTCTCCAAGGCG
TCCAAGAATCCGGGCGCATTCCTTCCGTTCGGTTGGGGGCCGCGGATCTGTATCGGACAG
AACTTTGCGTTGCTAGAGGCCAAGATGGCATTGTGCATGATCCTTCAGCGCTTTGAGTTC
GAGCTCGCACCGTCGTATGCCCATGCGCCGCACACCGTGATGATGTTGCGTCCCATGCAT
GGTGCCCAGATTAAGCTCCGGGGAATCAGTTCATAA
>Zmays_GRMZM2G056247_T02.v6a
ATGGCGACTCTACCTCTGCTCCTGCACCTGCTATGGGAGGCCTCTCCGTGGGCCCGTGCA
GGCGCGGCGACGGCCGCCGTGGTGCTGGTGTGGCTAGCGGCCTGGACGCTTGAGTGGGCG
TGGTGGACGCCACGGCGGCTAGACAGAGCCCTACGGGCCCAGGGCCTCAAGGGCACCAGG
TACCGCCTCCTCACCGGCGACGTGAGGGAGAACGCTCGGCTCAACCGAGAAGCCCGCACG
AAGCCACTGCCGCTTGGGAGTCACGACATCATCCCACGCGTGCTACCCATGTTCCACAAC
GCGGTGAAGGAGAATGGGACAAATTCATTCACTTGGTTTGGCCCGATTCCGAGGGTGATA
ATTCCAGACCCGGAATTAATGAGAGAGGTTTTGTCTAACAAGTTTGGCCACTTTGGCAAA
CCACTGTTTAGCCGTGTTGGCAAGTTACTAGCCAATGGGCTCGCTAATCATGAAGGCGAG
AAATGGGCAAAACACAGGAGAATTCTCAACCCTGCATTCCACCATGAGAAAATAAAGCGG
ATGCTGCCTGTATTTGCTACCTGTTGTGCCGATATGATTAACAGATGGGAAAATTCAATG
TCTTCCAAGGAACCTTCTGAGATGGACGTCTGGCCTGAGTTCCAAAATCTTACTGGAGAT
GTTATCTCAAGAACTGCTTTTGGTAGCAACTATCAGGAGGGCAGGAACATCTTCCAGCTA
CAAGGAGAGCAGGCTGAACGCCTTATACAATCTTTTCAAACAATATTTATCCCAGGCTAC
TGGCTCTTGCCCACCAAAAATAACAGAAGGATGAAAGAAATTGATCGGGAGATCCGTAAA
ATTCTGCATGGAATAATCAGGAAAAGAGAGAGGGCTTTTATAGATAGTGAAGGAACTAAT
GATGACTTGTTAGGCTTATTGGTTGAGTCAAACATGAGGGAATCAAATGGGAATGCAAAA
CTCGGAATGACTACCGAAGATATAATCGAGGAATGCAAGTTATTTTACTTTGCAGGTATG
GAGACAACATCAGTCCTGCTTACATGGACGTTAATTCTGCTAAGCATGCACCCTGAATGG
CAAGAGCAGGCAAGAGAAGAAGTTTTAAACCACTTTGGAATGGGTACACCAGACTTTGAT
AACTTGAACCGCCTGAAGATTGTAACCATGATTTTATATGAGGTCCTTAGGTTGTACCCA
CCAGTAGTTTTCCTATCCAGAAGAACCTACAAGGAAATGGAGCTCGGTGGCATCAAATAT
CCTTCAGGCGTGAGCCTTCTACTGCCCATCATCTTCATTCACCATGATCCCAACATCTGG
GGAAAAGACGCAAGCGAGTTCAATCCACAGAGGTTCGAGGATGGCATTTCCAATGCGACC
AAGCATCAGGCCGCCTTCTTTCCATTTGGATGGGGTCCCAGGATCTGCATAGGCCAGAAC
TTCGCGTTGCTGGAAGCAAAGATGGCACTGAGTACCATCCTCCAACGCTTCTCCTTTGAG
CTCTCATCATCCTACACTCATGCGCCATACACCGTGATAACTTTGCATCCTCAGCATGGT
GCTCAAATCAGGTTTAAATTTAGCTTTGATATGAATAATGAGAACCAAGTGTGTATGAAT
GGAGTAGGGGTGTAA
>Bstacei_Brast01G209700.1.v0.1.stacei
ATGGCGACCCGAGCTCTGCAGATGCTGAGCGAGGCATCCCCGTGGAGCCTTGCGGGTGCG
GCGGCGGCCGTGGTTCTTCTGTGGCTGGCCGCCTGGATTCTGGAGTGGGCATGGTGGACC
CCGCGGCGGCTGGGCCGGGCCCTGCGGGCCCAGGGCCTCAGGGGCACCCGGTACCGCCTC
TTCACCGGCGACGTGACGGAGAACGTCCGGCTGAACAGAGAGGCCCGGTCCAAGCCCCTG
CCGCTCGGCTCCCACGACATCATCCCTCGCGTTCAGCCCATGTTCTGCAACACCGTCAAG
GAGAACGGGAAAGTATCATTCACTTGGTTTGGCCCAACACCAAGGGTGATGATTCCAGAC
CCCGAATTAGTGAGAGAAATTTTGTCCAACAAGTTTGGACACTATGGCAAACCAAAGAGT
AGCCGCGTCGGGAAGCTGCTAGCCAACGGGGTTGTAAATCATGAAGGCGAGAAGTGGGCA
AAGCACCGCAGAATCCTCAATCCCGCCTTCCACCATGAGAAGATAAAGAGGATGCTGCCA
GTTTTTTCTATCTGCTGCGAAGAAATGATTACGAGATGGGAGAATTCATTGTCCTCCAAA
GGATTATCTGAGATTGACGTCTGGCCTGAGTTCCAGAATCTTACTGGAGATGTCATCTCA
AGAACAGCATTCGGTAGCAATTACCAGGAGGGGATGAAAATATTCCAGTTGCAAGAAGAG
CTAGCTGAACGCCTAATACAAGCATTTCAGACGCTATTTATCCCAGGCTATTGGTTCTTA
CCAACTAAAAACAACAGAAGGATGAGAGCAATTGATCGTGAGATCCGCACAATTCTGCGA
GGAATAATTGGAAAAAAGGACAGAGCTATTAAAAATGGTGAAGCTAGCAGCGATGACTTG
CTAGGATTACTGGTGGAATCAAATATGCGGGAATCAAATGGGAAAGCAGCTCTAGGAATG
AGTACTGAAGATATAATTGAGGAGTGCAAGCTATTTTACTTTGCAGGAATGGAGACAACA
TCAGTGTTGCTCACATGGACACTAATTCTGCTAAGCATGCACCCAGAGTGGCAAGAGCAG
GCAAGGGAGGAAGTGTTGCACCACTTTGGAAGAACCACACCAGATTTTGAGAACTTGGGT
CGCCTGAAGATCGTAACAATGATTCTGTACGAGGTTCTTAGGTTGTATCCGCCAGTAGTC
TTTCTTACCAGAAGAACATACAAGGAAATGGAGCTGGGCGGCATCAAATATCCCGCAGGA
GTGAACCTTATGTTGCCCCTTCTGTTTATCCACCACGATCCCAATCTATGGGGAAAAGAC
GCGGGCGAATTCAATCCAGAGAGGTTTTCTGATGGCATCTCAAATGCGGCGAAGCATCCA
GGCGCGTTCTTCCCATTTGGAGGTGGTCCTCGGATCTGCATAGGCCAGAACTTTGCATTG
TTGGAAGCCAAGATGGCTCTGAGCACCATCCTCCAGCGCTTCTCGTTTGAGCTCTCGCCG
TCCTACACACACGCGCCTTACACTGTGATAACCCTCCACCCGCAGCATGGTGCTCCAATC
AGGATGAAGAAAATATGA
>Bdistachyon_Bradi2g44140.1.v3.1
ATGGCGACCCAAGCTCTGCTGATGCTGAGCGAGGCATCCCCGTGGAGCCTTGCGGGTGCG
GCGGCGGCCGTGGTGCTTCTATCGCTGGCCGCCTGTATTCTGGAGTGGGCATGGTGGACC
CCCCGGCGGCTGGGCCGGGCCCTGCAGGCCCAGGGCCTACGGGGCACCCGGTACCGCCTC
TTCACCGGCGACGTGACGGAGAACGTCCGGCTGAACAAAGAGGCCCGGTCCAAGCCCCTG
CCGCTCGGCTCCCACGACATCATCCCTCGCGTGCAGCCCATGTTCTGCAAAACCGTTAAG
GAGAACGGGAAAGTATCATTCACTTGGTTTGGCCCAACACCAAGGGTGATGATTCCAGAC
CCCGAATTAGTGAGAGAAATTTTGTCCAACAAGTTTGGACACTATGGCAAACCAAAGAGT
AGCCGCATCGGGAAGCTGCTAGCCGACGGGGTTGTAAATCATGAAGGCGAGAAGTGGGCA
AAGCACCGCAGAATCCTCAATCCCGCCTTCCACCATGAGAAGATAAAGAGGATGCTGCCA
GTTTTTTCTATCTGTTGCGAAGAAATGATTGCGAGATGGGAGAATTCATTGTCCTCCAAA
GGATTATCTGAGATTGACGTCTGGCCTGAGTTCCAGAATCTTACTGGAGATGTCATCTCA
AGAACAGCATTCGGTAGCAATTACCAGGAGGGGATGAAAATATTCCAGTTGCAAGAAGAG
CTAGCTGAACGCCTAATACAAGCTTTTCAGACGCTATTTATCCCAGGCTATTGGTTCTTA
CCAACTAAAAACAACAGAAGGATGAGAGCAATTGATCGTGAGATCCGCACAATTCTGCGA
GGAATAATTGGAAAAAAAGACAGAGCTATTAAAAATGGTGAAGCTAGCAGCGATGACTTG
CTAGGATTACTGGTGGAGTCAAATATGCGGGAATCAAATGGGAAAGCAGCTCTAGGAATG
AGTACTGAAGATATAATTGAGGAGTGCAAGCTATTTTACTTTGCAGGAATGGAGACAACA
TCAGTGTTGCTCACATGGACACTAATTCTGCTAAGCATGCACCCAGAGTGGCAAGATCAG
GCAAGGGAGGAAGTGTTGCACCACTTTGGAAGAACCACACCAGATTTTGAGAACTTGGGT
CGCCTGAAGATCGTAACAATGATTCTATACGAGGTTCTTAGGTTGTATCCACCGGTAGTC
TTTCTTACCAGAAGAACATACAAGGAAATGGAGCTGGGCGGCATCAAATATCCGGCAGGA
GTGAACCTTATGTTGCCCCTTCTGTTTATCCACCACGATCCCAATCTATGGGGAAAAGAC
GCGGGCGAATTCAATCCAAAGAGGTTTTCTGACGGTATCTCAAATGCGGCGAAGCATCCA
GGCGCGTTCTTCCCGTTTGGAGGAGGTCCTCGGATCTGCATCGGCCAGAACTTTGCATTG
TTGGAAGCCAAGATGGCTCTGAGCACCATCCTCCAGCGCTTCTCCTTCGAGCTCTCGCCG
TCCTATACACATGCGCCTTACACCGTGATAACCCTCCACCCGCAGCATGGTGCTCCAATC
AGGATGAAGAAAATATGA
>Sviridis_Sevir.5G241800.1.v1.1
ATGCTGTGGGAGGCCTCCCCGTGGGCGCTGGCCGGCGCGGCGGCGGCCGTGGCGCTGCTG
TGGCTGGTGGCCTGGACGGTGGAGTGGGCCTGGTGGATACCGCGGCGGCTCGACCGGGCC
CTGCGGGCCCAGGGGCTCAAGGGCACCGCGTACCGCCTCTTCACCGGCGACCTGAGGGAG
AGCGCCCGGATCAACCGGGAGGCTCGCGCGAAGCCGCTGCCTCTGGGCTGCCACGAAATC
GCCGCCCGCGTGCAGCCCTTGCTCTACAGAGCCACCAAGGAATACGGGAAACTGTCGTTC
ACTTGGTTCGGCCCAGTACCCAGGGTGATGATACCAGACCCGGAGTTAGTCAAAGAGGTT
TTGTCTAACAAGTTTGGCCACTTCGGTAAACCAAGGAGTACCCGTATTGGGAAGTTGCTA
GCCAATGGGGTTGTAAACCATGAAGGCGAGAAGTGGGCAAAGCACAGGAGAATTCTCAAT
CCTGCATTTCATCATGAGAAAATAAAGAGGATGCTGCCTGTATTTTCTACGTGTTGCGAC
GAAACCATTACTAGATGGGAGAATTCAATGCCTTCTGAGGGATCTTCAGAGATAGACGTC
TGGCCAGAGTTCCAGAATCTTACGGGAGATGTTATCTCAAAAACCGCATTTGGTAGCAGC
TATCAGGAGGGGAGGAAAATTTTCCAGCTGCAAGGAGAGCTAGCTGAACGCCTTGTACAG
TCTTTCCAAACAATATTTATCCCAGGCTATTGGTTTTTGCCCACCAAAAATAACAGAAGG
ATGAGAGAAATTGATCGGGAGATCCGCACAATTCTGCATGAGATAATTGGGAAAAGAGAG
AAGGCCATGAAAAATGGCGAAACAAATAATGACTTGCTGGGCTTATTGCTGGAGTCTAAC
ATGAAGCAATCAAATGGGAATGCAAAGTTGGGATTGACAACAGAAGATGTGATTGAGGAA
TGCAAGCTATTTTACTTTGCCGGTATGGAGACAACATCAGTCCTGCTTACTTGGACTCTC
GTTGTGCTAAGCATGCACCCGGAATGGCAAGAGCGGGCAAGAGAAGAAGTACTGAGCCAC
TTTGGAAGAGCCAAACCAGATTTTGATAGCTTGAGCCGCCTGAAGACTGTAACCATGATT
TTGTACGAGGTCCTTAGGTTGTACCCGCCGGCAACCTTTCTAACAAGAAGAACATACAAG
GACATGGAGCTCGGCGGCATCAGATACCCTGCAGGAGTGAACCTTCTGCTGCCCATTCTC
TTCATTCACCATGATCCGGACATTTGGGGAAAAGACGCGAGCGAGTTCAATCCTGCAAGG
TTCTCTGACGGCATCTCCAACGCTACCAAACACCAGGGCGCGTTCTTCCCGTTCGGAGGG
GGTCCCCGGATCTGCATCGGCCAGAACTTCGCGTTGCTGGAAGCCAAGATGGCGCTGTGC
ACCATCCTCCAGCGCTTCTCCTTCGAGCTCTCGCCATCCTACACCCATGCGCCGTACACC
GTGATCACCCTGCACCCTCAGCACGGTGCTCCCATCAGACTGAAGAAGCTCTGA
>Acoerulea_Aquca_007_00163.1.v1.1
ATGCATCTTCTTTTCCCTCTCATCTTCTTTCTAGTACTTCTCTTCATCATACTCAGATTT
ACATACAAACTCATCTGGGTTCCATTGAGAATTCAAAAACACTTCAACAAACAAGGTATA
CAAGGCCCTAGCTATCGACCGATCTTCGGTAACTCAGTTGAAATCCGAGATATAATCAAA
GAAGCTCAAGCCAAATCTATACAACCAATTACAAATGAAATCCTTCATAGAGTCACCCCT
CACTACTATAAGTGGTCCAAAATGTATGGCAAGACATTTTTGTATTGGTTTGGATCAACA
CCTCGGTTGGCTATAACTGACCCAGATATGATTAAAGAAGTTCTACTGAATCAAAGTGGT
TCATATGAGAAGATTGAGTTCAATCCCTTGTCTAAACCACTCTTTGCAGATGGACTTGTT
GGGTTGATGGGTGAAAAATGGGCTAGACATAGAAAGATTACCAGTCAAGCTTTTAACATG
GAGAGAGTTAAGGCTTGGATTCCAGACATGGTGGTTAGCACTTTAAACATGTTGGAGAAA
TGGGAACAAGGAAAGGATGAATTTGAGATGGAAGTACACAAGGAGCTTCATAATCTTTCT
GCAGATATAATATCTCGAACGGCTTTTGGAAGTAGTTTTGAGGAGGGGAAACAAGTCTTC
CTGTTACAAGAAGAACAAATGCACCTGGTTTCACTAGCCTTGAGGAGTGTATACATTCCT
GGATTCAGGTTTCTGCCCACAAAGAAGAACAAGACGAGGTGGAGATTAGAGAAGGAAACT
CGAGAGTCACTAAGAAAATTGATTAAGAAAAATGGTGAAACTTGTGAAAATTCAAAAAAT
TTACTGGGACTGTTGATGTTGGCAAACAAAAATGAAAAAGAAGAAACTGAAAAATTAGGA
GTGGAAGAAATTATAGATGAGTGCAAGACATTCTATTTCGCAGGTAAAGACACAACTGCT
AATTTTGTAACATGGGCAATTCTTCTTCTATCAATGCACCAAGAATGGCAAAGTATGGCA
CGTGATGAGATCATTCGTGTATGTAAACATAATGAGCTTCCCACTGCAGAGAACCTGAAT
AATCTCAAGATTATAAGCTTGATACTCAACGAAACACTTCGTCTCTACCCGCCTGCGGTT
ATGGTAATGAGGAAAACACGCAAAAATACTAAGCTCGGCACACTTGATGTTCCAGCCGGA
GCTCAACTTTACTTGGCAATGACCGCTGTTCATCATGACCCTAGAATTTGGGGAGAAGAT
GCTGACAAATTCAATCCAATGAGATTTGAAAGTACAACAAAACATCTAGGCGCATTTTTC
CCATTTGGATTAGGACCTAGGGTATGTGTGGGTCAAAATTTAGCTCTGGTTGAGGCCAAA
GTTATCCTGGCTATCATTATCAGTAGATACCTGTTCAGAGTATCACCATCTTATGTACAT
GCTCCCATGCAATTCCTAACTCTACAACCTCAATATGGTGTTCACATTCTCTTCACAAAG
ATGTAA
>Osativa_LOC_Os01g43710.1.MSUv7.0
ATGCTGATGATGCTAGGGGCGGCCTCCCAGTGGATCCTGGCCGCCGCCGCGGCGGCGGCC
GTGGCGGCGCTGCTGTGGCTGGCCGTGTCGACGCTGGAGTGGGCCTGGTGGACGCCGCGG
CGGCTGGAGCGCGCCCTCCGGGCGCAGGGCATCCGGGGCAACCGGTACCGCCTCTTCACC
GGCGACGTGCCGGAGAACGTCCGGCTCAACCGGGAGGCCCGGAAGAAGCCGCTGCCGCTC
GGCTGCCACGACATCATCCCGCGCGTGCTGCCGATGTTCAGCAAAGCCGTTGAGGAGCAC
GGGAAACCATCATTCACTTGGTTTGGCCCAACGCCAAGAGTGATGATTTCAGACCCTGAA
TCAATAAGGGAAGTTATGTCTAATAAGTTTGGCCACTATGGCAAACCAAAGCCTACCCGT
CTCGGAAAGTTGCTAGCCTCCGGAGTTGTAAGCTATGAAGGCGAGAAATGGGCAAAGCAC
CGGAGAATTCTGAATCCTGCCTTTCACCACGAGAAAATAAAGCGGATGCTGCCAGTTTTT
TCTAACTGCTGCACGGAAATGGTTACAAGATGGGAGAATTCAATGTCTATTGAAGGAATG
TCAGAGGTAGATGTTTGGCCTGAGTTCCAAAATCTTACAGGAGATGTCATATCAAAGACA
GCATTCGGTAGCAGCTATGAGGAAGGAAGGAGAATTTTTCAGCTGCAAGCAGAGTCAGCC
GAACGCATAATACAAGCCTTTCGGACAATTTTTATACCAGGATATTGGTTCTTACCAACT
AAAAACAACAGAAGGTTGAGAGAAATTGAAAGAGAGGTCAGCAAACTTCTACGAGGAATA
ATTGGAAAGAGAGAGCGGGCTATTAAAAATGGTGAAACCAGTAATGGTGACTTGTTGGGC
TTATTGGTGGAGTCAAATATGAGGGAGTCAAATGGGAAAGCAGAACTAGGAATGACTACG
GACGAAATTATTGAGGAATGCAAGCTATTTTATTTTGCAGGAATGGAGACAACATCAGTA
TTGCTCACTTGGACATTAATTGTGCTAAGTATGCACCCAGAGTGGCAAGAGCGAGCAAGA
GAAGAAGTGCTACACCACTTTGGAAGAACCACACCAGACTATGATAGCTTAAGTCGTCTG
AAGATTGTAACAATGATTCTGTACGAGGTTCTTAGGTTGTATCCGCCAGTGGTGTTCTTG
ACCAGACGAACATACAAGGAAATGGAGCTCGGCGGCATCAAATATCCCGCTGAAGTGACC
CTTATGTTGCCCATTTTATTTATTCACCATGATCCCGATATTTGGGGAAAAGATGCAGGT
GAATTCAATCCAGGGAGGTTTGCTGATGGCATCTCCAACGCAACGAAGTATCAGACCTCT
TTCTTTCCATTTGGATGGGGTCCCCGAATCTGCATCGGCCAGAACTTTGCACTATTGGAA
GCCAAGATGGCTATCTGTACAATCCTTCAGCGGTTCTCCTTTGAGCTTTCACCATCGTAC
ATCCACGCACCATTCACTGTGATAACTCTCCACCCACAGCATGGTGCACAAATTAAGCTG
AAGAAAATCTAA
>Acoerulea_Aquca_016_00003.1.v1.1
ATGGAAGTTGTTGTACTTGGTTTATTTGTAGTTTTTTCAGTGTTGATAGCTTCATGGGCA
TTGAAAACAGTTTACTTGTTATGGTTAAAGCCAATGAAGATGAAGAAGTACTTGAAGAAA
CAGGGGATTGATGGTCCTTCTTACAAGTTATTTAATGGGAATTTCAAGGAACTTGTGATG
ATGAGGATTGAAGCAAGATCCAAGCCTATGGAGCTCTCACATCGGATCGTGCCACGCCTT
CTTCCTTTTGAGGACCAATCTGTTAAAACCTACGGTAAAATGTTTGTTAGTTGGATTGGA
TCGACTCCGAGGGTGAACATTATGGATCCAGAAATGATTAGAGATATTCTTTCCAACAAG
TTTGGTCACTTTGCAAAGGTTAAATCCAATCCACTTGGAGAATTGTTGGCGAAAGGTGTT
GTTAGCTACCAAGGCGAAAAATGGGTCAAACATAGAAGGATCATTAACCCTGCCTTTCAT
CAAGAGAAGCTGAAGGTGATGTTACCTGCTTTTTATGCATGTTGTAGCGAGTTGATTGAA
AAATGGGAGAAATTAATTTCAGACGAGTCATGTGAAGTCGATGTTTGGCCATATTTACAA
AACTTAACTGCAGATGTCATATCTCGAACGGCATTTGGTAGCAGTTATGAAGAAGGAAGA
CGCATATTTGAACTTCAAACTGAACAAGCCAAGCTTGTGGTTGAATCCGGTCGATCTATA
TACATACCAGGCTTCAGATTTGTTCCAACAAAAAGAAACAGAAGGATGAAGGAAATTTTT
AGAGAAGTTAGCACTTTGCTCAGAGAAATGATAAACAACAGAGAGAAGGCCATGAAATTT
GGCAAAGCTAGTGCTGACGACTTATTAGGCATATTAATGGAATCGAATTTAAAGGAAGTC
AAAGATGGTAGCAATGCTAAAAATTTCGGTATGAGTATTGATGAAATAATAGAGGAATGC
AAGTTGTTCTATTTTGCAGGTCAAGAGACTACTTCGACTTTGCTTGTGTGGACGATGATT
GTGTTGAGTATGCATCCAGAATGGCAAGTGAAAGCAAGGGAAGAGGTCATTGAAGTTTTT
GGTAGAAAAAAGCCAGATTTCGAAGGCTTGAACCATCTAAAAGTGGTGACAATGATTCTG
AATGAGGTTCTTCGTCTATACCCACCTGTGATTATGCTTACTCGAGTAACATACAAAACA
ATCGAACTGGGAAACATTCGTCTTCCTCCTGACGTTGAACTGGCATTGCCAATACTTTTA
GTTCAGCATGATCCTGAGCTATGGGGCAAAGATGCAGAGGAATTTAATCCTGAAAGATTC
TCGGAAGGAGTGTCAAAAGCCACAAAGAATCAAGTCTCCTTTCTCCCATTTAGTTATGGG
CCAAGGTTTTGCATTGGACAGAACTTTGCTTTGGTAGAAGCAAAGATGGCTTTAGCTATG
ATTCTTCAAAAATTCTCATTCGAGCTTTCACCTACCTATACGCATGCTCCTTCTACTGTC
CTAATCCTTCAGCCCCAACATGGTGCTCCACTCATACTGCATAAACTCTGA
