# Supplementary material for: Presence versus absence of CYP734A50 underlies the style-length dimorphism in primroses
Source: eLife. 2016 Sep 6;5:e17956. doi: 10.7554/eLife.17956 (PMC5012859; doi:10.7554/eLife.17956)
Supplement: Supplementary file 3. — DOI: http://dx.doi.org/10.7554/eLife.17956.025 [file elife-17956-supp3.meg]

#mega
!Title CYP734A family CDS;
!Format DataType=DNA indel=- CodeTable=Standard;

!Domain=Data property=Coding CodonStart=1;
#AT1G13710_KLU
------------------------------------------------------------
------------------------------------------------------------
------------ATG---------------------------------------------
--------TCTCCGGAAGCTTACGTTCTGTTCTTTAACAGTTTTA---------------
-------ACCTCGTAACCTTCGAAGCCTTTGCTTCAGTCTCACTTATCATAGCCACAGTT
GCTTTCTTGCTCTCACCAGGTGGGCTCGCATGGGCCTGGACCGGGTCATCCAAGAGTCGG
GTTTCGATTCCAGGACCATCTGGTTCTCTTTCC---------------------------
------------GTCTTCTC---CGGCTCCAATCC---------------------CCAC
CGTGTTCTCGC-------CGCTCTTGCTA-------AACGCTTCAAGG------------
--CCTCTCC---------------------------------------------------
------------------------------------------------------------
------------------------------GTTGATGGCGTTCTCAGTTGGGTTT-----
----TCGCGTTTCGTTATCTCTAGTGAACCGGAGACGGCTAAAGAGATTTTGAG------
CAGCTCTGCTTTTGCTGACCGG------------CCGGTTAAGGAGTCAGCTTACGAGCT
TTTGTTTCACCGTGCCATGGGATTCGCACCGTATGGTGAGTATTGGAGGAATCTGAGGAG
AATCTCCTCCACTCATCTTTTCAGTCCAAGAAGAATCGCGAGTTTTGAGGGTGTTAGAGT
TGGC----ATCGGTATGAAGATGGTCAAGAAGA-TT------------AAAAGCCTTGTT
ACGTC------------TGATGCTTGTGGT------GAAGTTGAAGTGAAAAAGATCGTT
CACTTTGGTTCTTTGAATAATGTAATGACGACAGTGTTTG---------GTGA-------
--AAGCTAC---GATTTTGATGAAGTTAATGGAAAAGGGTGTTTTTTGGAGAGGCTGGTG
AGTGAAGGCTACGAGTTGCTTGGGATTTTTAACTGGAGTGATCACTTTTGGTTT------
------------------------------------------------------------
----CTTCGTTGGTTTGACTTCCAAGGAGTGAGGA--AGAGGTGTAGAGCTTTGGTCTCT
GAAGTCAACACTTTTGTCGGCGGAATAATTG---AGAAACACAAGA--------------
-------TGAAGAAGGGTAATAATCTCAAT------------------------------
GGAGAGGAAAATGACTTCGTT-------------GATGTCTTGCTTGGCTTGCAAAAGGA
---TGA------------------------------------------------------
------------------------------------------------------------
---AAAGTTGTCTGATTCTGACATGATTGCTGTTCTTTGGGAAATGATATTTAGAGGGAC
AGATACAGTTGCGATTCTAGTGGAATGGGTGCTTGCAAGAATGGTTTTGCATCAAGACAT
CCAAGATAAACTCTACAGAGAGAT----AGCTTCTGCTACAAGTAACAATATTAG-----
-ATCCTTGTCTGAT----TCCGACATCCCAAAACTGCCGTACCTTCAAGCTATTGTCAAA
GAAACCCTAAGGCTCCACCCCCCTGGTCCACTTCTCTCTTGGGCTCGTCTCGCTATCCAT
GACGTCCACGTA---GGTCC---------------------TAACCTTGTCCCTGCTGGA
ACCATAGCTATGGTCAACATGTGGTCCATCACACACAACGCTAAAATCTGG---ACCGAC
CCTGAAGCGTTTATGCCTGAAAGGTT---CATTAGTGAGGATGTGA----------GCAT
CATGGGCTCGGATC---TTAGATTGGCTCCATTCGGATCCGGTCGTCGGGTTTGTCCCGG
TAAAGCAATGGGTCTAGCTACTGTTCATCTCTGGAT-----TGGTCAAC-TAATTCAGAA
TTTTGAATGGGTGAAGGGTTCTTGTGATGTTGA---------------------------
------------------------------GCTCGCTGA-GGT-------TCTGAAGCTG
TCTATGGAGATGAAGAATCCGTTGAAGTGC------------------AAGGCTGTTC--
--------------------------------------------CAAGGAATG-------
------------------------------------------------------------
---TTGGTTTCGCTTGA-----------

#Pve_CYP734A50
------------------------------------------------------------
------------------------------------------------------------
------------ATG---------------------------------------------
------------CAAGTGAGCTTTGTGTTGTGCTTCTTACTCTTA---------------
------------------TGTTTTTATATATATATAATTTTTGCTTTCCTGATTAGAGCG
GGATATTATCTGT-----GGTGGAGGCCCAGGAGAATCCAG-CTGCACTTCTCTAAGCAT
GG---TATTAGAGGTCCAAACTACCACGTTCTTTCAGGCAACACAAAGGAGCTTGTTGAT
TTGACGGTTAAGGCTGCTTC---TCAAACCTTTCCTCGTTCTCC------------TCAT
AACATTGTCCCTAAGGTTCTCCCCTTCTATC-----ACCAGTGGAAGA-----------A
--AATATAT---------------------------------------------------
------------------------------------------------------------
------------------------------GGTG-CAACTTTTTTATTGTGGTTTGGACC
AGTGGCTAATCTCACGCTGTC---TGATCCGGTGCTTATCACAGAGATTTTGATTAGTAA
ATCATCGGAATTATTTGAGAAAACTGAGTCACCCCAACATGT-TAGAAAAGTTGAAGGTG
ATGGTTTG--------------ATTACTCTTCGAGGAGAGAAATGGGTTCACCACAGAAA
AA--TCATCACACCATCCTTCTA---CATTGATAATCTCAAG--CTAATGGTGCCTATTA
TGGGAAATAGCATGGTAACGATGTTGAACAAAT-GG------------GT------GGAG
ATTTC------------CAAAAATAGTACC--ATC-GAAATTGATGTGTCACATTGGTTC
CAAGATCTCACTGAGGAGATAATTAGCCACATAGCCTTTG---------GAAG-------
--AAGCTGT---AAA------GAGG--------GAAAACCAATATTTGCGTTACATTCAC
AAAATATGGCTTATGCAATTGGTTCCTATAAC--AAGTTCTTCATTTCAGGGTA------
------------------------------------------------------------
---------CAGGTTT--CTTCCCACTAAACAGAATAGGCAATTTTGCAAACTGAATAGA
GAAATGAAAATATCCTTCACGAAGCTGATAA---ACCAAAGAATGA--------------
-------AGGACAATAATAATTTTATAGGA------------------------------
GCATCTTCAGAAAAGTGTCCA-------------GACGATTTATTGGAACTCATGGTTAA
---AGCCAGCAAAAAGAATGTTCAGACAAAGCAAATGTCAGCACGGGA------------
------------------------------------------------------------
---TGCATTTACAACCTACAACATAATTGAAGAGTGCAAGACGATCCTATTTGCTGGAAA
ATACACTACCTCGGCCATGATGACGTGGACCACTGTTCTCCTTGCAATGCACCCTCTGTG
GCAGGAACTGGCTCGCAAAGAGGTCCTAAGGGTGTGCAT------GGATCACGAT-----
-TTTCCC-ACAAAA----GATGATGTCACGAAACTTAAAACACTCAGCATGATATTAAAT
GAATCACTAAGACTTTACCCACCAG------TTGTTGCTTTACTGAGACGGGCCAAGAGT
GACATGGAGTTT---GGTGG---------------------CTGTACGATTTTACGAGGG
ACGGAGCTTCTGATCCCAATTGTGGGCATCCATCACGATTTAGAAATATGGAGTCAGGAA
GCAACCGAGTTCAATCCGTCAAGGTT---C---GCTCCAGGGGTTT-----CCAAGGCCA
CAA-----AGCATCCCACAGCCTTCATGCCATTCGGACTAGGGAATCGTAGATGCGTCGG
GCA------AAATTTGGCTATCCTCCAGACTAAACTGGCCATTGCCATGATCTTAAAACG
ATTTTCATTCAATCTTGCCCCAAGCTATGAGCA---------------------------
-------------------------------CGCACCAACAGT-------TGTGATGTTC
CTTGA-----TCCTCAATACC-----GTGCACC---------------CATAACCTTT--
--------------------------------------------CATACATTG-------
------------------------------------------------------------
--------------TAA-----------

#Pve_CYP734A51
------------------------------------------------------------
------------------------------------------------------------
------------ATG---------------------------------------------
------------------------------GGTTACTGGTTTTTG---------------
------------CTCTCATGTGGTTTGTTATATTTATTTTTGGTGTTTGTGATGAGAGTG
AGTGATTACCTGT-----GGTGGAGACCCAAGAGAATTGAG-GTGCACTTCTCTAAACAA
GG---GATTAAAGGTCCTAAATATCATTTCTTCTTAGGTAACACAAAGGAACTTGTGGAT
TTGATGGTTAAATCTGCTTC---TCAAACTTTGCC---TCTTTTTCA---------TCAT
AATATTCTCCCTAGGGTTCTTCCCTTTTACC-----ACCACTGGAAGA-----------A
--AATTTAT---------------------------------------------------
------------------------------------------------------------
------------------------------GGTG-AAACATTTATAGTGTGGTTCGGACC
AACGGCTCGTCTTGTGGTGTC---TGACCCGCTCTTAATTAGAGAGGTTTTTATATC---
AAAATCAGAATCATTTGAGAAAACCGAGTCTCCTCCTCATGT-TAAAAAGCTCGAAGGGG
ATGGCCTT--------------CTTACCCTCGAAGGAGAGAAATGGGCTCATCACAGAAA
AA--TTCTCACTCCATCTTTCTA---TATCGATAATTTGAAG--CTCATGGTTCCCATTA
TGGGGGAAAGCATGAAGAATATGTTGAATAAAT-GG------------GT------GGAT
ATATC------------AAAATGTGACACT--ATG-GAAATTGAGGTGTCACATTGGTTC
CAAAATTTAACTGAAGAGATTATCACACATGCAGTATTTG---------GGAG-------
--CAGCTAT---GAA------CAAG--------GCAAAGCTATTTTTGAGTTACATTCAC
AAAAAATGATCCATTATTTTGCGTCCTATGAC--AAGGTCTTCATCCCTGGATA------
------------------------------------------------------------
---------TAGGTTT--TTTCCCACTAAAAAGAATAGACAGTCTTGGAAATTGGATCGA
GAAATTGAAAATTCCTCGACGAAGCTTATAA---ACGAACGGATTA--------------
-------AAGCTTACACTACCGAAGGATCG------------------------------
ATGGCATTGGATGAGTGCCCC-------------AAGGATTTATTGGGATTCATGATTAG
---AGA---CAGCATAAAAAACGAGACTAAAAAAACATCAACTTG---------------
------------------------------------------------------------
---GGATTTTACCACCCACGATATTATCGAAGAGTGCAAAACCTTATTTTTTGCTGGAAA
ACATACGACCTCGGCCCTGATGACGTGGACAACGGTTCTCTTGGCAATGCATTCTAAATG
GCAGGAATTGGCGCGCGATGAGGTTGTAAGGGAGTTCGG------AGCCGGTAAT-----
-GTGCCT-ACAAAA----GACGACGTGGCTAAACTTAAGACGCTGAATATGATACTCAAC
GAATCCCTAAGACTTTACCCGCCAG------TTGTTGCCTTACTACGACGAGCCAAGTGT
GACGTCGAGCTA---GGTGG----------------CTG--C---AAAATCCCATTAGGT
ACCGAGCTCCTCATGCCAATCCTAGCGGTCCATCACGACCCAGAAACATGGGGTCCAGAT
GCAACCGAATTTAACCCAGGCCGGTT---C---ACGCAAGGTGTGG-----CTCAGGCAG
CAA-----AAAATCCGATGGCATTCATGCCATTTGGGCTCGGGGCCCGAAGATGTACTGG
GCA------AAACTTGGCTATGCTACAAACAAAACTAGCTATCGCTATGATATTGCAACG
GTTTTCGTTTGTTCTTGCACCGAGCTATCAACA---------------------------
-------------------------------CGCACCAACAGT-------CGTGATGCTC
CTTAA-----TCCACAATATG-----GCGCACC---------------CATCGTATTT--
-------------------------------------------CAAAGGCTAG-------
---------------------------------------------ATAAAAGATCATCAA
ATGATCAAGATATATAA-----------

#Pfo_CYP734A50
------------------------------------------------------------
------------------------------------------------------------
------------ATG---------------------------------------------
------------GAGAGGGAGTCTATGTTATGGTTCTTTCTTGTG---------------
------------------TGTGTTATTATATATATGGTTTTTTATTTTCTGATGAGAGCG
GGAGATTACATAT-----GGTGGAGACCCAAGAGAATTGAG-GTGCACTTCTCTAAGCAA
GG---TATTCGTGGGCCAAAGTATCATTTTTTATTAGGCAACACAAAGGAGCTTCTTGGT
TTTATGGTTAAGGCTGCTTC---TCAATCCTTGCC---TCTCTCTCA---------TCAT
ACCAGTCTCCCTAGGGTTCTCCCCTTCTATC-----ACCAATGGCAGA-----------A
--ATTATAT---------------------------------------------------
------------------------------------------------------------
------------------------------GGTA-GAACATTTTTAGTGTGGTTTGGACC
TACGGCTCGTCTCACTGTGTC---TGATCCGATTCTTATCAAGGATATTCTCATAAA---
TAGATCGGAGTTATTTGAGAAAGTTGAGTCTCCCCCACATGT-TAGAAAACTTGAAGGTG
ATGGCCTG--------------GTTACTCTCCAAGGAGAGAAATGGGCACATCACAGAAA
AA--TCATTACTCCGTCCTTCTA---CATGGATAATCTCGAG--CTTATGGTGCCTATTA
TGGGAAAGAGTATGAGAAAGATGGTAGACGATT-GG------------TT------CAAA
ATGTC------------AAAAGGTAGTAAG--ATT-GAAATTGATGTGTCACGTTGGTTC
CAAGAGTTGACGGAGGAAATTATTACGCACACATTCTTTG---------GGAG-------
--AAGCTAT---GAA------GAAG--------GCAAAAAAATATTTGAGTTACACTCAA
GGAATATGATATATGCAATTGGCTCCTATAAC--AAGATCATCATCCCGGGATA------
------------------------------------------------------------
---------CAGGTTT--CTCCCGATTAAACAGAATAGACAGTTTCGGAAACTGGATAGA
GAAATTGGAACATCTTTGAAGAAGATCATAG---ACCACCGACTGA--------------
-------AGGATTATAATAACAGTGGA---------------------------------
GTACGGTCGGCAAAGTATCCA-------------AACGATCTATTGGAACTCATGATTCA
---AGCCAGCATAAAAAGTGAACACACAAAAGAAATGTCAACTTGGGGTGTTTCCGCTTC
TCAATCGCCTTCTGCATT------------------------------------------
---TTTTATTACGGCCTCTGATATCATCGAAGAGTGCAAAACAATGTTATTTGCTGGAAA
GTACACCACCTCGTCCCTAATGACGTGGACTATTGTTCTCCTTGCTATGCACCCTCAGTG
GCAGGAGCTGGCTCGCGAAGAGGTCCTTCGAAACTGCGG------GGATCATGAT-----
-ATTCCC-ACCAAA----GGTCATGTGGCAAAACTCAAGACGCTGAGCATGATACTCAAG
GAATCACTGAGGCTGTATCCACCAG------CAGTTGCCTTATTGAGACGGGCGAAGTGT
GACATGGAATTA---GGCGG----------------TTG--C---ACGATCTTACGCCGG
ACTGAGCTCATGTTGCCGATCCTGGCCGTCCATCATGCTCCAGTAATATGGGGCCAGGAT
GCAACCGAATTCAACCCAGCCAGGTT---T---TCACGAGGGGTTT-----CTCATGCTG
CAA-----AGCATCTCACGGCCTTTATGCCGTTTGGGCTCGGGGCTCGTAGATGCATAGG
GGA------AAACTTGGCCATGCTCCAGACTAAACTTGCCATCGCCATGATTTTACAACA
GTTCTCGTTTGTTCTTGCCCCGAGCTACCAGCA---------------------------
-------------------------------CGCACCAACAGT-------TGTGATGCTC
CTTGA-----TCCTCAATATG-----GTGCACC---------------CATCACCTTT--
--------------------------------------------CATACGCTG-------
------------------------------------------------------------
--------------TAG-----------

#Pfo_CYP734A51
------------------------------------------------------------
------------------------------------------------------------
------------ATG---------------------------------------------
------------GAGGGGGGCTACATGTACTTGGTTTTGCTTCTA---------------
------------------TGTTGTTTGTTATATTTGGCTTTGGTTTTTTTGATGAGAGTG
AGTGATTACCTGT-----GGTGGAGGCCTAGGAGAATTGAG-ATGCACTTCTCTAAGCAA
GG---GATTAGAGGGCCTAAATATCATTTTTTCTTAGGTAACACAAAAGAGCTTGTGGGT
TTAATGGTTAAAGCTGCTTC---TCAAACCTTGCC---TCTCTCTCA---------TCAC
AACATTCTCCCTAGGGTTCTCCCCTTCTATC-----ACCATTGGAAGA-----------T
--AATCTAT---------------------------------------------------
------------------------------------------------------------
------------------------------GGTG-CGACATTTCTCGTGTGGTTCGGACC
AACGGCCCGTCTCACAGTGTC---TGATACGTCCCTAATCAGAGAGGTTTTGTTAGT---
AAAATCGGAATTATTTGAGAAAACTGAGTCACCCCCACATGT-TCGAAAGCTTGAAGGTG
ATGGTTTA--------------CTTACCCTCAAAGGAGAGAAATGGGCTCACCACAGAAA
AA--TCATCACTCCATCGTTCTA---TATCGATAATCTCAAG--GTCATGGTTCCCATAA
TGGGGAAAAGCATGAAGAAAATGTTGGATAAAT-GG------------GT------GGAT
ATATC------------AAAAAGTGGCAGT--GTG-GAAATTGAGGTGTCACATTGGTTC
CAAAGTTTAACGGAGGAAATTATCACTCATACAGTGTTTG---------GGAG-------
--CAACTAT---GAA------CAAG--------GCAAAGCTATTTTTGAGCTACATTCAC
AAAAAATGTTACATGTTATTGGGTCCTACAAC--AAGGTCTTTATCCCCGGATA------
------------------------------------------------------------
---------TAGGTTC--CTCCCCACTAAAAAGAATAGACAATCTTGGAAACTGGATCGA
GAAATCGAAAAATCCCTGACGAAGCTCATTC---ACAAGA---GGA--------------
-------TTAATGATTACAATATTAACGCATCG---------------------------
ATAACATCCGATAAGTGTCCC-------------AACGATTTATTGGGATTCATGATCAA
---AGCCAGCATAAAAATCGATACAAAACAAAATTCAACTTGGGTTTCTTCTAATTCTAG
TTATTCGTCATCGGCATC------------------------------------------
---CGTGATCACAACCCATGATATTATTGAGGAATGCAAAACTATATTTTTTGCCGGAAA
ACACACCACATCGGCCCTGATGACGTGGACAACTGTTCTCCTCGCTATGCATCCTAAGTG
GCAAAAAATGGCGCGCGAGGAGGTCTTGAGAGAGTGCGG------AAATCGTGAT-----
-GTGCCT-ACTAAG----GATGATGTGGCCAAACTTAAAACGATGAGTATGATATTGAAC
GAATCGCTAAGATTGTATCCGCCAG------CTGTCGCTTTATTGAGGCGGGCCAGGCGT
GACGTGGAGCTC---GGTGG----------------ATG--C---ACGATTCCATGCGGG
ACTGAGCTCCTCATGCCGATCCTGGCCGTCCATCACGATCCACAAATGTGGGGCCAGGAT
GCATCCGAGTTCAACCCGGCCCGATT---C---GCCCAAGGTGTGG-----CCCAAGCAG
CTA-----AAGACCCGATGGGCTTTATGCCGTTTGGGCTTGGGGCCCGTAGATGTATTGG
GCA------AAACTTGGCTGTGCTTCAAACTAAATTAGCTATTGCTATGATTTTGCAACG
GTTCTCGTTCGATCTTGCACCGACCTATCGGCA---------------------------
-------------------------------CGCACCCACGGT-------TGTGATGCTT
CTTAA-----TCCTCAATACG-----GTGCGCC---------------TATCGTATTT--
--------------------------------------------CGTGAATTA-------
------------------------------------------------------------
--GCGGAAAAATCTTGA-----------

#Vvinifera_GSVIVT01017237001.Genoscope12X
------------------------------------------------------------
------------------------------------------------------------
------------ATG---------------------------------------------
------------GAGGAATACTTCTTGCAGTGGTTTTGGCCTCTC---------------
------------------------TTCTCATTCATGGCTCTAGTGTTTGTGTTGAAGGTT
GTGGATTATCTTT-----GGTGGAGACCCAAGAGAATTGAG-AAACACTTCTCCAAGCAA
GG---TATCAGAGGACCCCCATATCAGTTCTTCATAGGCAACATAAAGGAGATTGTGGGG
CTGACCTTGAAGACTTCATC---TCAGCCCATGCC---TCTCTCTGA---------TCAC
AACATCCTCCCCAGAGTTCTTTCCTTCTATC-----ATCACTGGAAGA-----------A
--AATCTAT---------------------------------------------------
------------------------------------------------------------
------------------------------GGTG-CAACCTTCCTGGTATGGTTTGGACC
GACATCTCGCGTCACCATCTC---AGATCCAGTACTCATTCGAGAAATATTTATCTC---
CAAAGCAGAATTCTATGAGAAAAATGAGTCACACCCTCTTGT-CAGAAAGCTTGAAGGTG
ATGGCTTG--------------TTGACCCTCCAAGGAGAAAAATGGGCTCACCATAGAAA
GA--TCATCTCACCAACCTTTCA---CATGGAGAATGTCAAA--CTAATGATTCCAACCA
TGGGAAAAACCATGGCGGCAATGTTGGACAAGT-GG------------TC------AACA
ATGGC------------GAATTCAGACGAG--GTG-GAGATCGAAGTCTCAGAATGGTTT
CAAAGATTGACTGAAGAAGTGGTTACCAGAACAGTCTTTG---------GGAC-------
--CAGCTAT---GAA------GATG--------GAAAATCAATTTTCCAGTTGCAAGCCC
AACAAATGGTATCTGCCATAGAGTCCTTTCAA--AAGGTCTTCATCTCTACGTA------
------------------------------------------------------------
---------CAGATTC--CTTCCCACCAAAAAGAACAGAGATTCTTGGAAATTGGATAAA
GAAATCTCAAAATCTTTAGTAGAACTCATAG---AGCGGA---GGA--------------
-------GAAAATAT---------------------------------------------
CCAGTGGCAAATTCATGCTCG-------------GAAGATTTGTTGGAGGTGATGATCAG
---GGC------------------------------------------------------
------------------------------------------------------------
------------AATTTTTGACATTGTTGAAGAATGCAAGAGCTTTTTCTTCGCCGGAAA
ACATACGACGGCGAATTTGTTGACATGGACAACAATTCTCCTAGCAATGCACCCTCAATG
GCAAAAATTGGCTAGGGAAGAGGTCTTGAGAGTGTGTGG------GGCACGTGAC-----
-ATCCCA-AGCAAA----GATGATTTTTCAAAGCTTAAGACGCTGGGTATGATCCTGAAC
GAGTCACTGAGACTGTACCCACCAG------CAGTGGCCACGATCAGACGGGCCAAAGCT
GATGTTCATCTT---GGAGG----------------GTG--TATGATGATCCCTCGTGGG
ACCGAGCTCCTCATCCCCATCTTAGCCGTCCATCACGACCCAGGGCTGTGGGGCCAAGAT
GCCAATGAATTCAACCCCGCTCGATT---C---TCGCAAGGTGTGG-----CCCACGCTG
CCA-----AGCATCCCATGGCATTCCTACCCTTCGGGCTTGGTGCCCGCAGGTGCATCGG
CCA------AAACCTAGCCATTTTGCAGACGAAATTGGCCATGGCTATGATCCTGCAACG
CTTCTCTTTCAGTCTGGCTCCCACCTACCAACA---------------------------
-------------------------------TGCACCAATGGT-------TCTAATGCTC
CTACA-----TCCACAGTCTG-----GTGCACC---------------CATAATTTTT--
--------------------------------------------CGTGAATTA-------
------------------------------------------------------------
----TCAGACACCATGAACTATTCATAG

#Csinensis_orange1.1g008935m.v1.1
------------------------------------------------------------
------------------------------------------------------------
------------ATG---------------------------------------GAGCTA
GAAGAACTGTTGTTGTTCATCATCAACTACTGGTTGAAGGTAGTA---------------
---------------------GTGATTTGTTTGATGGTGTTGTTTTTGGTGTTAAAGGTA
GCAAAGGGTCTTT-----GGTGGACACCACGAAGAATTGAA-GACCATTTCTCAAAGCAA
GG---GATCAGAGGCCCTCCTTATCATTTCTTCATTGGAAATGTTAAAGAACTTGTGGGC
ATGATGCTTAAGGCTTCTTC---TCAACCTATGCC---TTGTTC------------TCAC
AACATTCTCCCTAGAGTCCTCTCCTTTTACC-----ATCACTGGAAGA-----------A
--AATCTAT---------------------------------------------------
------------------------------------------------------------
------------------------------GGTG-GCACATTTCTTGTGTGGTTCGGACC
CACGGTGCGACTGGCCGTCTC---GGATCCCGACCTCATCCGTGAAGTGTTCACGTC---
CAAGTCCGAATTGTATGAGAAAAATGAAGCAAACCCACTCGT-TAAACAGCTCGAAGGCG
ATGGTCTC--------------CTCAGCCTCAAAGGTGAAAAATGGGCTCACCATCGAAA
GA--TCATCACCCCCACTTTCCA---TATGGAAAATCTCAAA--TTGTTGGTGCCAGTGG
TGGCAAAAAGCGTGACGGATATGTTGGACAAAT-GG------------GT------AGCA
ATGTC------------AAAATCAGGCAGT--GTA-GAAGTTGAAGTCTCCGAATGGTTT
CAGCTTCTAACAGAAGACGTGATTACAAGAACTGCATTCG---------GCAG-------
--CAGCTAT---GAA------GATG--------GCAAGGCCATTTTCCGTTTACAAGCCC
AGCAAATGGAGCTTGCTGCTGAGACTTTCCGT--AAAGTCTTCATCCCTGGCTA------
------------------------------------------------------------
---------CAGATTT--TTGCCGACAAAAAGGAATATAAGCTCATGGAAACTTGACAAG
CAGATCAAGAGATCACTAACGAAGTTGATCG---AGAAGA---GAA--------------
-------AAGCGAATGGGAATAGCAAGAATAAGACGATGATGGCGACGGCGATGCCGCAG
GAGGAACAAGAAAAGGGACCA-------------AAAGATTTGTTAGGGCTAATGATTCA
---AGCATCATCGAATTCCTCCTC------------------------------------
------------------------------------------------------------
---CAACATAACAGATTATGACATAATTGAAGAGTGCAAGAGCTTCTTCTTTGCTGGCAA
ACAGACCACATCCAATCTGCTGACGTGGACAACCGTCCTTCTAGCTATGCACCCACACTG
GCAGGTGCTAGCACGTGAGGAGGTTCTAAGGGTGTGTGG------ATCACGTGAC-----
-TTACCC-ACCAGA----GATGATGTTGCAAAGCTTAAGACCCTAAGCATGATACTAAAT
GAATCCCTTCGATTGTATCCGCCAA------TAATCGCGACGATCAGACGGGCCAAGGCC
GACGTGGAGTTG---GGTGG----------------ATA--C---AAGATACCGCGTGGG
ACCGAGTTGCTGATACCAATCCTGGCCGTTCATCACGACCAAGCAATTTGGGGGAGTGAG
GCAAACGATTTCAATCCAGCTAGATT---C---TCAGAGGGAGTGG-----CCCGGGCAG
CGA-----AGCATCCAGTGGGGTTCATACCATTCGGCCTTGGGGTCCGCACCTGCGTTGG
GCA------AAATCTAGCCATCTTGCAAACCAAGCTAGCCCTTGCCATCATACTCCAACG
CTTCTCATTTCGTTTGGCCCCATCGTATCAACA---------------------------
-------------------------------TGCACCAACGGT-------CCTGATGCTA
CTATA-----CCCACAATACG-----GTGCACC---------------CATCATCTTT--
--------------------------------------------CAACATTTG-------
--------------------------CCAAATAATGTTGATGATCCCTCCGTTGATCCCC
AGCGTCATCATCGATGA-----------

#Cclementina_Ciclev10007914m.v1.0
------------------------------------------------------------
------------------------------------------------------------
------------ATG---------------------------------------GAGCTA
GAAGAACTGTTGTTGTTCATCATCAACTACTGGTTGAAGGTAGTA---------------
---------------------GTGATTTGTTTGATGGTGTTGTTTTTGGTGTTAAAGGTA
GCAAAGGGTCTTT-----GGTGGACACCACGAAGAATTGAA-GACCATTTCTCAAAGCAA
GG---GATCAGAGGCCCTCCTTATCATTTCTTCATTGGAAATGTTAAAGAACTTGTGGGC
ATGATGCTTAAGGCTTCTTC---TCAACCTATGCC---TTGTTC------------TCAC
AACATTCTCCCTAGAGTCCTCTCCTTTTACC-----ATCACTGGAAGA-----------A
--AATCTAT---------------------------------------------------
------------------------------------------------------------
------------------------------GGTG-GCACATTTCTTGTGTGGTTCGGACC
CACGGTGCGACTGGCCGTCTC---GGATCCCGACCTCATCCGTGAAGTGTTCACGTC---
CAAGTCCGAATTGTATGAGAAAAATGAAGCAAACCCACTCGT-TAAACAGCTCGAAGGCG
ATGGTCTC--------------CTCAGCCTCAAAGGTGAAAAATGGGCTCACCATCGAAA
GA--TCATCACCCCCACTTTCCA---TATGGAAAATCTCAAA--TTGTTGGTGCCAGTGG
TGGCAAAAAGCGTGACGGATATGTTGGACAAAT-GG------------GT------AGCA
ATGTC------------AAAATCAGGCAGT--GTA-GAAGTTGAAGTCTCCGAATGGTTT
CAGCTTCTAACAGAAGACGTGATTACAAGAACTGCATTCG---------GCAG-------
--CAGCTAT---GAA------GATG--------GCAAGGCCATTTTCCGTTTACAAGCCC
AGCAAATGGAGCTTGCTGCTGAGACTTTCCGT--AAAGTCTTCATCCCTGGCTA------
------------------------------------------------------------
---------CAGATTT--TTGCCGACAAAAAGGAACATAAGCTCATGGAAACTTGACAAG
CAGATCAAGAGATCACTAACGAAGTTGATCG---AGAAGA---GAA--------------
-------AAGCGAATGGGAATAGCAAGAATAAGACGATGATGGCGACGGCGATGCCGCAG
GAGGAACAAGAAAAGGGACCA-------------AAAGATTTGTTAGGGCTAATGATTCA
---AGC---ATCATCGAATTCCTCCTC---------------------------------
------------------------------------------------------------
---CAACATAACAGATTATGACATAATTGAAGAGTGCAAGAGCTTCTTCTTTGCTGGCAA
ACAGACCACATCCAATCTGCTGACGTGGACAACCGTCCTTCTAGCTATGCACCCACACTG
GCAGGTGCTAGCACGTGAGGAGGTTCTAAGGGTGTGTGG------ATCACGTGAC-----
-TTACCC-ACCAGA----GATGATGTTGCAAAGCTTAAGACCCTAAGCATGATACTAAAT
GAATCCCTTCGATTGTATCCGCCAA------TAATCGCGACGATCAGACGGGCCAAGGCC
GACGTGGAGTTG---GGTGG----------------ATA--C---AAGATACCGCGTGGG
ACCGAGTTGCTGATACCAATCCTGGCCGTTCATCACGACCAAGCAATTTGGGGAAGTGAG
GCAAACGATTTCAATCCAGCTAGATT---C---TCAGAGGGAGTGG-----CCCGGGCAG
CGA-----AGCATCCAGTGGGGTTCATACCATTCGGCCTTGGGGTCCGCACCTGCGTTGG
ACA------AAATCTAGCCATCTTGCAAACCAAGCTAGCCCTTGCCATCATACTCCAACG
CTTCTCATTTCGTTTGGCCCCATCGTATCAACA---------------------------
-------------------------------TGCACCAACGGT-------CCTGATGCTA
CTATA-----CCCACAATACG-----GTGCACC---------------CATCATCTTT--
-------------------------------------------CA-ACATTTG-------
--------------------------CCAAATAATGTTGATGATCCCTCCGTTGATCCCC
AGCGTCATCATCGATGA-----------

#Acoerulea_Aquca_001_00765.1.v1.1
------------------------------------------------------------
------------------------------------------------------------
------------ATG---------------------------------------------
------------GTTATGATGGAGTTGTGTTGGTTTTGGCTATTT---------------
---------------------GTTCTTTCTTCTATTTTGCTTTTATTTGTTTTCAAAGTG
TTGGGATTTCTAT-----GGTTGAGACCTAAAAGAATTGTT-GAGCATTTCTCTAAACAA
GG---AATTACAGGTCCCCCATATCATTTCTTTCTTGGAAATATCAAGGAACTTGTGGGG
TTGATGCTTAAGGCTTCTTC---TCAACCTATGCC---TCTATC------------TCAC
AATATACTTCCTAGAGTTTTCTCCTTCTACC-----ATCATTGGAAGA-----------A
--AATCTAT---------------------------------------------------
------------------------------------------------------------
------------------------------GGTG-CAACTTTTCTTGTATGGTTCGGACC
TACACCGCGTATTACAGTAGC---TGATCCAGACCTCATTCGAGAAATTTTTGGTTC---
AAAATCAGAATTCTATGAAAAGAATGAATCACATCCACTAGT-TAGACAACTCGAAGGTG
ATGGTCTA--------------CTAAGTCTCAAAGGGGAGAAATGGGCTCACCATAGAAA
GA--TCATTACACCAACGTTTCA---CATGGAAAATCTCAAA--ATGTTAATACCAGTGA
TGGGGAAGAGCGCAGTCGAAATGATGGACAAGT-GG------------TC------AGAT
ATGGC------------TGGTTCTGGGGAC--CTT-GACATAGATGTCTCTGATTGGTTT
CAGACCTTAACAGAGGATGTTATTACAAGAACAGCATTTG---------GAAG-------
--TAGTTAT---GAA------GATG--------GAAAGGCTGTTTTTCGATTACAAGCAC
AACAGATGATGCTTGCGGCAGAGGCATTTTCA--AAAGTATTTATCCCTGGATA------
------------------------------------------------------------
---------CAGATTC--ATACCTACTAAAAAGAACCGATGTTCTTGGAATTTGGATAAA
CAAATCAAGAAATCTCTAATAAAGCTCATTG---AACAAC--------------------
-------GAAATAATGCGAATGATTCTGAA------------------------------
CAAATGTCGAAAGGATGTCCG-------------GAAGACTTATTGGGCTTGATGATCAA
---AGCCTCTAAAAAAGAAAAAAAATCGAATTCATGCACATC------------------
------------------------------------------------------------
---GAGTATCACCGTCCAAGACATTGTGGAAGAATGCAAGAGCTTCTTCTTTGCAGGGAA
ACAAACGACATCGAATTTGCTGACGTGGACGACAATACTCTTAGCAATGCATCCAGAGTG
GCAAGATCTTGCAAGAGAGGAAGTGTTGAAAGTGTGCGG------ATCACGTGAT-----
-ATTCCT-ACTAAA----GATGATGTTGTAAAGCTTAAAACGCTTAGTATGATATTGAAC
GAATCACTGCGATTGTACCCACCTG------CGGTTGCAACAATCAGAAGGGCTAAGGCT
GATGTTGATCTG---GGCAG---------------------CTATAAGATCCCGCGCGGG
ACTGAAGTCTTAATACCAATTATAGCTGTTCATCATGATATTGAGTTATGGGGTCGTGAT
GCAACAGAATTCAATCCAGCTCGATT---C---AGTGAAGGAGTGG-----CTCGTGCAG
CAA-----AACATCCCATGTCTTTCATTCCATTTGGTTTAGGAGCTCGTACTTGCATTGG
ACA------AAATCTAGCAATATTACAAGCGAAATTGGCCATAGCAATTATATTGCAACG
GTTCACATTTCGCTTATCATCGAGTTATCAACA---------------------------
-------------------------------TGCACCAACAGT-------CCTGATGCTC
TTGTA-----CCCACAATATG-----GTGCACC---------------GATTACCTTT--
--------------------------------------------CAATGCTTG-------
-----------------------------------------AAAGATCCCACAAATCCTC
GAGATCATGACTCCTAA-----------

#Vvinifera_GSVIVT01015485001.Genoscope12X
------------------------------------------------------------
------------------------------------------------------------
------------ATG---------------------------------------------
---------------GAGGAGGTGTGGTACTGGTTCAAGCTACTC---------------
---------------------GTGATATGCTTCATGGCGTTAGTGTTCGTGTTGAAGGTG
GTAGTGTTGCTTT-----GGTGGAGACCCAGAAAGATCGAA-CACCATTTTTCCAAGCAA
GG---GATTAGAGGTCCCCCTTATCGTTTCTTCATAGGCAATGTCAAAGAGCTTGTGGGT
CTCATGTTGAAGGCTTCTTC---TCAACCCATGCC---TTTCTC------------TCAC
AACATACTCCCCAGAGTTCTCTCCTTCTACC-----ATCACTGGAAGA-----------A
--AATCTAT---------------------------------------------------
------------------------------------------------------------
------------------------------GGTG-CAACATTTCTCGTGTGGTTCGGCCC
GACCGTTCGTCTCACCATCTC---CGATCCGGACCTTATTCGGGAGATTTTCGCCTC---
CAAGTCGGAATTCTATGAGAAGAACGAGGCACACCCGCTTGT-TAAACAGCTTGAAGGTG
ATGGGCTG--------------CTGAGCCTCAAAGGCGAAAAATGGGCTCATCATAGGAA
AA--TCATAACACCTACCTTGCA---CATGGAGAATCTCAAA--CTGATGGTACCGGTGA
TGGCGAAGAGCGTGACCGAAATGTTGGAGAAAT-GG------------AT------GGCA
ATGTC------------AAAATCAGGTGAG--GTA-GAGATTGAAGTTTCTGAGTGGTAC
CAAACATTGACCGAAGATGTCATCACCCGAATGGCATTCG---------GCAG-------
--CAGCTAT---GAA------GATG--------GTAAGGCCATTTTCCAACTCCAAGCTC
AGCAAATGGTCATGGCTGCCGAGGCATTTCAG--AAAGTTTTCATCCCCGGCTA------
------------------------------------------------------------
---------TAGATTC--CTTCCAACCAAAAGAAACATGAATTCTTGGAAATTGGACAAG
GAGATAAAGAAATCGCTGGTGAAGCTGATTG---ATCGGC---GAA--------------
-------AGGAGAATAGGTGGAAG------------------------------------
GAAAATCCGGAGAAATGTCCA-------------AAAGATTTATTGGGGCTAATGATAGA
---AGA------------------------------------------------------
------------------------------------------------------------
---AACGATTACGGTACAGGACATTGTTGAGGAGTGCAAGAGTTTCTTCTTCGCCGGAAA
GCAGACAACCTCCAATCTGCTGACCTGGACTACGGTTCTCCTTGCAATGCACCCACAGTG
GCAGGTTCGAGCACGTGACGAGGTTTTCCGTGTGTGCGG------AGCACGTGAT-----
-ACACCA-ACCAAA----GATGATGTTGTCAAACTTAAGACGCTAAGCATGATCCTCAAT
GAGTCCCTGCGCCTCTATCCGCCCA------TCATCGCAGCCATCAGACGGGCCAAAACG
GATGTAGAGCTG---GGAGG---------------------CTACAAGATCCCCCGTGGG
ATGGAGCTCCTAATCCCAATCCTAGCCGTTCATCATGATCCCTTGATATGGGGCAATGAT
GCAAATGAATTCAACCCGGCCCGATT---C---GCGGAAGGAGTGG-----CCCGAGCCG
CCA-----AGCATCCGGTGGCGTTCATTCCATTCGGCCTGGGCGTCCGTACATGCATTGG
CCA------AAATTTAGCCATCTTGCAGGCCAAACTGGCCCTTGCCATAATCCTCCAACG
CTTCTCCTTCACTCTTGCCCCCTCCTACCAGCA---------------------------
-------------------------------TGCACCAACGGT-------TTTGATGCTC
TTGTA-----CCCTCAGTACG-----GGGCCCC---------------CATCACCTTTCG
AACTTTATCCACACCTGATCAAGGTTTTGTAACATTATTCATTCATGAACTTG-------
---------------AATGGTGGTTTATTATTAGATTAGTCGCTTTGGCCCTCTTAAAAA
TCTATCCCTACAGCTGA-----------

#Stuberosum_PGSC0003DMT400014545.v3.4
------------------------------------------------------------
------------------------------------------------------------
------------ATG---------------------------------------------
------------GAAGGATTTTGCTTTCAATGGTTATGTGTTATT---------------
---------------------GTATTTTCGTATGTGTTACTGTTGTTTACACAGAAAGCG
TTTGTTCATCTTT-----GGTGGACACCAAAAATAATTCAA-AAACACTTCAAGAAGCAA
GG---AATCACAGGTCCTAAATATCATTTTCTCTTTGGTAACCTCAAAGAAATTGCAAGT
TTCA------------CTAC---TCCATCTTGGCC---TTCCACTTTTACCTC---TCAT
GACATTCTTCCCAATGTTCTCCCCTTCTACC-----ATCATTGGAAGA-----------A
--AATCTAT---------------------------------------------------
------------------------------------------------------------
------------------------------GGTT-CAATATTTGTTATATGGTTTGGACC
AACGGCTCGTGTCACCATTTC---TGATCCAGCTTTAATTAGGGATATATTCGTCCT---
GAAATCAGATAATTTTGAGAAAAATGAGTCGCCGGCGCTTGT-CAAGAAGCTTGAAGGTG
ATGGTTTG--------------CTTAGTCTCAAAGGTGAAAAATGGGCTCACCATAGGAA
GA--TTATTACTCCTACATTCTA---CATAGAAAATCTCAGG--CTAATGATTCCCATGA
TGGGAAAGAGCATGAAGGAGATGTTAGACAAAT-GG------------TC------AAAA
ATGTC---------AAACGCCAGCGGAAAA--GTA-GAGATCGAAGTGTCAGAAATGTTC
TCAACATTAGCAGAAGATGTCATTACGCGTATTGTGTTCG---------GAAA-------
--CAGCTAC---GAA------GATG--------GTAAAGCCATCTTTGAGTTACAAGCAC
AACAAATGGTTTATGCCACCGAAGCTTATCAA--AAAGTATTCATCCCCGGATA------
------------------------------------------------------------
---------CAGGTTT--TTGCCTAGTAAAAAGAATAGAATATGTTGGAGATTGGATAAA
CAAGTGCGTAAATCTTTGATGAAGCTGATTG---AAGAAAGGAGAA--------------
-------AAATAGATGAGGCG---------------------------------------
GTGTTGTCAGAAGAATGTCCG-------------AATGATTTATTGGAAGTAATGATCAA
---AGCAGGTAGTGATGATGAATATAGAAA------------------------------
------------------------------------------------------------
---TAATATCACAGTTAATGACATTGTCGAAGAATGCAAGACCATCTTCTTTGCAGGCAA
ACATACCACGTCTAATTTGCTCACGTGGACCACCATTTTACTCGCCATGCATCCTCAGTG
GCAGGAATTAGCACGTGATGAAGTTTTAACTGTCTGTGG------AGCACGTGAT-----
-CCTCCA-TCTAAA----CACCAAATTTCCAAGCTTAAGACGCTAGGAATGATAATTAAC
GAATCTGTCCGGCTATATCCACCAG------CAGTGGCAGCAATCAGACGAGCCAAAGTT
GATACACAATTA---GGGGA---------------------TTTCACATTACCTAGAGGG
ACTGAACTCCTTATACCAATCATAGCAATTCATCATGATCAAACACTATGGGGACAAGAC
GCTAACGAATTCAATCCAGCAAGATT---T---GGTCTAGGAGTGG-----CACAAGCAT
CAA-----AACACCCCATGGCGTTCATGCCTTTTGGCCTCGGTGCCCGACGATGCGTCGG
GCA------AAATTTAGCAGTGTTACAAGCTAAATTAGCAATAGCTATGATCTTGCAGCG
GTTTTCGTTTAATCTTTCTCCAAATTACCAACA---------------------------
-------------------------------TGCTCCTACTAT-------TTTGATGCTC
TTATG-----TCCACAATATG-----GTGCTCC---------------TATTATATTC--
--------------------------------------------CAAAAGTTG-------
------------------------------------------------------------
--------------TAG-----------

#Graimondii_Gorai.009G020500.1.v2.1
------------------------------------------------------------
------------------------------------------------------------
------------ATG---------------------------------------------
---------------GATGGTGTTTTACAGTGGTTGAAGCTGGTT---------------
---------------------GCTGTATCATTCATGGTGTTAGTTTTGGTGTTAAAAGTG
ATAGTGTTGCTTT-----GGTGGAGACCAAAAAGGATTGAA-GATCATTTCTCAAGACAA
GG---GATTAGAGGACCTCCTTACCATTTCTTCATTGGAAATGTTAAGGAGCTTGTTGGG
ATGATGTTAAAGGCTTCTTC---TCAACCTATGCC---TTTTTC------------CCAC
AATATCCTCCCTAGAGTCCTTTCTTTCTACC-----ATCATTGGAAGA-----------A
--AATCTAT---------------------------------------------------
------------------------------------------------------------
------------------------------GGTG-CAACATTTCTGGTTTGGTTTGGCCC
GACGGTTCGGCTCACGGTGGC---CGACCCTGATCTGATAAGGGAAATCTTCACTTC---
CAAATCCGAATTCTATGAAAAGAATGAAGCTCACCCTCTAAT-TAGACAGCTTGAAGGTG
ATGGTCTC--------------CTTAGTCTCAAAGGCGAAAAATGGGCTCATCATAGAAA
AA--TCATAACCCCCACTTTCCA---TATGGAGAATCTCAAA--TTGCTAGTGCCATTGG
TTGCACAAAGAGTAACCCATATGCTCGACAAAT-GG------------TC------GGCA
ATGTC---------GACCAACACCGGCGAG--ATT-GAAATCGAAGTCTGCGAATGGTTT
CAGACCCTTACCGAAGATGTCATTACTCGTACGGCGTTTG---------GGAC-------
--CAGTTAT---GAA------GATG--------GAAAAGCCATTTTCCGACTACAAGCCC
AACAAATGGTGCTTGCAGCCGAGGCATTTCAA--AAGGTTTTCATCCCTGGTTA------
------------------------------------------------------------
---------TAGGTTT--TTGCCGACCAAGAGGAACATAAGGTTTTGGAAATTGGATAGG
GATATCAAAAAGTCGTTGATGAAGTTAATCG---ATGGAC---GGA--------------
-------AAAACAAGTTGGGGAAC------------------------------------
ACAGTGCAAGAGAAAGGACCT-------------AAGGACTTGCTGGGATTAATGATGCA
---GGC---CTCAAATTCCAGTCC------------------------------------
------------------------------------------------------------
---AAATGTCACAGTCCATGACATAATTGAAGAGTGTAAGAGCTTTTTCTTTGCCGGCAA
ACAGACCACATCCAATTTGTTGACGTGGACGACTGTTCTTCTAGCAATGCACCCACACTG
GCAGGTGCTCGCACGTGAGGAGGTGCTTAAGGTGTGTGG------ATCACGTGAC-----
-ATACCT-TCCAAA----GATGATGTTGTAAAGCTTAAGACGCTCACTATGATATTAAAT
GAATCTTTACGATTATATCCACCAA------CAATAGCAACAATCAGACGAGCCAAAATT
GATGCAGAGTTA---GGAGG----------------TTA--C---AGGATTCTTCGTGAT
ACCGAACTTTTGATACCGATTTTAGCCGTTCATCATGATCAAGCCATATGGGGCAACGAT
GCTAATGAGTTCAACCCGGCTCGGTT---C---TCCGAAGGTGTGG-----CACGTGCAG
CAA-----AACATCCCGTGGGGTTCATCCCGTTTGGGCTTGGGGTCCGCACGTGTATCGG
GCA------AAACCTAGCCATTTTACAAGCCAAGTTAACACTTTCTATCATACTTCAACG
CTTCTCCTTTAGGTTGGCCCCAACTTATCAACA---------------------------
-------------------------------TGCACCGACGGT-------TCTGATGCTA
CTTTA-----CCCACAATATG-----GAGCACC---------------AATCATCTTT--
--------------------------------------------CAACCTCTG-------
-----------------------------------------CCAGAATCCACTGTTCCAA
GAGATCAAGGGTCATGA-----------

#Tcacao_Thecc1EG038000t1.CGDv1.1
------------------------------------------------------------
------------------------------------------------------------
------------ATG---------------------------------------------
---------------GAGGAGGTCTTGTACTGGTTGAAGATGCTG---------------
---------------------GTCGTCTCTTTCATGGTGTTAGTTGTCGTGTTAAAAGTT
GCCGTGTTGCTTT-----GGTGGAGACCTAGGAAGATTGAG-GACCATTTCTCAAGGCAA
GG---GATCAGAGGACCCCCTTACCATTTCTTCATTGGAAATGTTAAGGAGCTTGTGGGC
ATGATGTTAAAGGCTTCTTC---TCAACCCATGCC---TTTCTC------------TCAC
AATATTCTCCCCAGAGTCCTCTCTTTCTACC-----ATCATTGGAAGA-----------A
--AATCTAT---------------------------------------------------
------------------------------------------------------------
------------------------------GGTG-CAACATTTCTTGTTTGGTTTGGACC
CACGGTTCGACTCACCGTCTC---TGACCCCGATCTCATTAGGGAAATCTTCACTTC---
CAAGTCTGAATTCTATGAAAAGAACGAAGCCCACCCTCTGGT-TAAACAGCTTGAAGGGG
ATGGCCTC--------------CTTAGTCTCAAAGGTGAAAAATGGGCTCATCATAGAAA
AA--TCATAACTCCCACTTTCCA---TATGGAAAATCTCAAA--TTGCTAGTGCCGGTGG
TGGCAAAAAGAGTGACGGATATGCTGGACAAAT-GG------------TC------GGCA
ATGTC---------ACGCAGCTCCGGTGAG--ATT-GAGATTGAAGTCTGCGAGTGGTTT
CAGACACTCACAGAAGATGTCATTACCCGTACCGCGTTCG---------GGAG-------
--TAGCTAT---GAA------GATG--------GAAAGGCCATATGTGGTCTACAAGCCC
AACAAATGGTACTTGCAGCCGAGGCATTTCAA--AAAGTTTTCATCCCTGGGTA------
------------------------------------------------------------
---------TAGGTTT--TTGCCCACCAAGCGGAACATAAGTTGTTGGAAATTGGACCGG
GAGATTAAGAAGTCGTTGATGAAGCTGATCG---ATCGCC---GGA--------------
-------AAAGGAATTCGGGGAAC------------------------------------
ATACTGCAAGACAACGGTCCC-------------AAGGATTTGCTAGGATTAATGATGCA
---AGC---CTCAATTTCGAGTCC------------------------------------
------------------------------------------------------------
---AAGTATCACTGTCCATGACATAATTGAAGAGTGCAAGAGCTTTTTCTTTGCGGGCAA
ACAGACCACATCCAACTTGCTGACGTGGACAACTGTTCTTCTAGCAATGCACCCACAGTG
GCAGGTGCAAGCACGTGAGGAGGTTCTAAAGGTGTGTGG------ATCACGTGAC-----
-ACACCC-ACTAAA----GATGATGTTGTAAAGCTTAAGACGATGAGTATGATCTTAAAT
GAATCCCTGCGGTTGTACCCACCAA------CAATAGCCACAATCAGACGGGCCAAAGCT
GATGTTGAGCTT---GGGGG----------------TTA--C---ATGATCCCTCGAGGG
ACCGAGCTTTTGATACCAATCTTGGCCGTTCATCATGATCAAGCCATATGGGGCAATGAT
GCTAATGAGTTCAACCCGGCGCGGTT---C---TCCGAGGGCGTGG-----CACGTGCAG
CCA-----AACATCCTGTTGGGTTCATCCCATTCGGCCTTGGGGTCCGTACGTGCATTGG
GCA------AAACCTAGCCATTTTGCAAGCAAAATTAGCCCTTGCTCTCATACTTCAACG
CTTCTCCTTTAGGTTGGCCCCAACTTATCAACA---------------------------
-------------------------------TGCGCCGACGGT-------TCTGATGCTA
CTTTA-----CCCACAACATG-----GAGCACC---------------GATCATCTTC--
--------------------------------------------CAACCTCTG-------
-----------------------------------------------TCGGAACCGCTAT
CTGTCCCTCAGAGATGA-----------

#Rcommunis_28320.m001078.TIGRR0.1
------------------------------------------------------------
------------------------------------------------------------
------------ATG---------------------------------------------
---GAGGAGCTGTTGTTGCTGTTTAACTACTACTTCTGGTTTAAG---------------
------------TTTCTCGCCGTATCTTTCTTGGTGTGCGTTC---TTGGTTTAAAGATT
GCAGTTCTGCTTT-----GGTGGAGACCCAGAAGAATCGAA-GTTCATTTCTCTAAACAA
GG---TATTAGAGGACCTCCTTATAGGTTCTTTATAGGCAATGTGAAGGAGCTTGTGGAG
ATGATGTTAAAGGCCTCTGC---TCAACCTATGCC---CTTTTC------------CCAC
AACATTCTTCCTAGAGTTCTTTCTTTCTATC-----ATCACTGGAAGA-----------A
--AATCTAT---------------------------------------------------
------------------------------------------------------------
------------------------------GGTG-CAACGTTTCTTGTTTGGTTTGGACC
AACGGTTCGACTCACTGTCTC---CGATCCTGACCTCATTAGAGAAATCTTTACAAC---
AAAGTCCGAATTGTACGAGAAGATTGAAGCTCACCCTCTGGT-TAAACAACTTGAAGGTG
ATGGACTC--------------TTAAGTCTCAAAGGTGAAAAATGGGCTCACCATAGAAA
AA--TCATTACTCCTACATTCCA---CATGGAAAATCTCAAA--TTGCTAGTACCTGTGG
TGGCAAAGAGTGTGATGGATATGTTGGAGCAGT-GG------------TC------GACA
ATGTC------------GAGCTCAGACGAG--GTA-GAAATCGAAGTTTCTGAATGGTTT
CAAACCCTAACAGAAGATGTCATTACAAGAACTGCATTTG---------GTAG-------
--CAGCTAT---GAA------GATG--------GTAAAGCGATTTTCAGACTACAAGCAC
AGCAAATGGTGCTAGCTGCCGAGGCTTTCCAA--AAGGTTTCTATCCCAGGTTA------
------------------------------------------------------------
---------TAGGTTT--TTTCCTACTAGAAGGAACATGAATTCGTGGAAATTGGATAAA
GAAACAAAGAAATCACTGATGAAATTGATCG---ATCGGC---GGC--------------
-------GAGAGAATTCAGGGAACCTA---------------------------------
GTGCAAGAAAAGGGCAGTCCT-------------AAAGATTTGTTAGGACTAATGATACA
---AGC---ATCAAATTCATGCCCGAA---------------------------------
------------------------------------------------------------
---TGCGGTGACAGTACACGACATAGTAGAAGAGTGCAAGAGCTTTTTCTTTGCAGGCAA
ACAGACCACATCCAATTTGCTGACGTGGACAACGGTCCTACTAGCAATGCACCCACACTG
GCAGGTGCAAGCACGTGAGGAGGTGCTGAGGGTGTGCGG------ATCACGTGAG-----
-ATACCC-ACCAAA----GATGATGTTATAAAGCTTAAGACGCTGGGCATGATATTGAAT
GAATCCCTACGTCTATATCCACCCA------CAATCGCAACGATCAGACGGTCGAAAACC
GATGTAGAGCTA---GGGGG----------------CTA--C---AAGATCCCGCGCGGG
ACCGAGCTTTTGATACCAATCTTAGCCCTTCATCATGATCAGACAATATGGGGAAACGAC
GCAAATGAGTTCAATCCAGGACGTTT---T---TCAGATGGTGTAG-----CGAGAGCAG
CTA-----AGCACTCTATAGCCTTCATACCTTTTGGGCTGGGAGTCAGAACTTGCATTGG
CCA------AAACTTAGCCATTTTGCAAGCTAAATTGACTCTTGCTATTCTATTACAACG
CTTCTCCTTTAGATTGGCACCTACTTACCAACA---------------------------
-------------------------------TGCCCCCACCGT-------TCTCATGCTA
CTATA-----CCCACAATATG-----GTGCACC---------------CATCATTTTT--
--------------------------------------------AAAAGGCTA-------
-----------------------------------------------CTCAATCCAATTC
ACCCATCTACCTACTAA-----------

#Slycopersicum_Solyc03g120060.2.1.iTAGv2.3
------------------------------------------------------------
------------------------------------------------------------
------------ATG---------------------------------------------
------------GAAGGATTTTGCTTTCAATGGTTATGTGTTATT---------------
---------------------CTATTTTTGTATGTGTTACTGTTGTGTATACAGAAAGCA
TTTGTTCATCTTT-----GGTGGACACCAAAAATAATTCAA-AAACACTTCAAGAAGCAA
GG---TATCACAGGTCCTAAATACCATTTTCTCTTTGGTAACCTCAAAGAAATTGCAAGT
TTCA------------CTAC---TCCATCTTGGCC---TTCCACTTTTACCTC---TCAT
GACATTCTTCCCAATGTTCTCCCCTTCTACC-----ATCATTGGAAGA-----------A
--AATCTAT---------------------------------------------------
------------------------------------------------------------
------------------------------GGTT-CAATATTTGTTATATGGTTTGGACC
AACGGCTCGTGTCACCATTTC---TGATCCAGCTTTAATTAGGGATATATTCGTCCT---
GAAATCAGATAATTTTGAGAAAAATGAGTCACCAGCCCTTGT-CAAGAAGCTTGAAGGTG
ATGGTTTG--------------CTTAGTCTCAAAGGTGAAAAATGGGCTCACCATAGGAA
GA--TTATTACTCCTACATTCTA---CATAGAAAATCTCAGG--CTAATGATTCCCATGA
TGGGAAAGAGCATGAAGGAGATGTTAGACAAAT-GG------------TC------AAAA
ATGTC---------AAACGCCAGCGGAAAA--GTA-GAGATTGAAGTATCAGAAATGTTC
TCAACATTAGCAGAAGATGTCATTACGCGTATTGTGTTTG---------GAAA-------
--CAGCTAC---GAA------GATG--------GTAAAGCCATCTTTGAGTTACAAGCAC
AACAAATGATTTATGCCACCGAAGCTTATCAA--AAAGTATTCATCCCTGGATA------
------------------------------------------------------------
---------CAGGTTT--TTGCCTAGTAAAAAGAATAGAATATGTTGGAGATTGGATAAA
CAAGTGCGTAAATCTCTGATGAAACTGATTG---AAGAAAGAAGAA--------------
-------AAAAAGAAGAG------------------------------------------
GTTTTGTCAGAAGAATGTCCG-------------AATGATTTATTGGAAGTGATGATCAA
---AGCAGGTAGTGATGATGAATATAGAAA------------------------------
------------------------------------------------------------
---TACTATCACAGTTAATGACATTGTCGAAGAATGCAAGACCATTTTCTTTGCCGGCAA
ACATACCACGTCTAATTTGCTGACGTGGACCACCATTTTACTAGCCATGCATCCTAAGTG
GCAGGAATTAGCACGTGATGAAGTTTTAACTGTCTGTGG------AGCACGTGAT-----
-CCTCCA-TCTAAA----CAACAAATTTCAAAGCTTAAGACGCTAGGAATGATAATTAAC
GAATCTGTGCGGCTATATCCACCAG------CAGTGGCAGCAATTAGACGAGCAAAAGTT
GATACACAACTA---GGGGA---------------------TTTCACATTACCTAGAGGG
ACTGAACTCCTTATACCAATTATAGCAATCCATCACGATCAAACACTATGGGGACAAGAT
GCTAACGAATTTAATCCAGCAAGATT---T---GGTCTAGGAGTAG-----CACAAGCAG
CAA-----AACACCCCATGGCGTTCATGCCTTTTGGCCTCGGCGCGCGGCGATGCGTCGG
CCA------AAATTTAGCAGTGTTACAAGCTAAATTAGCAATAGCTATGATCTTGCAGCG
GTTTTCTTTTGATCTTTCTCCAAATTACCGACA---------------------------
-------------------------------TGCTCCTACTAT-------TTTGATGCTC
TTATG-----TCCACAATATG-----GTGCTCC---------------TATTATATTC--
--------------------------------------------CAAAAGTTG-------
------------------------------------------------------------
--------------TAG-----------

#Mesculenta_Manes.14G129000.1.v6.1
------------------------------------------------------------
------------------------------------------------------------
------------ATG---------------------------------------------
---------GAGAAGCTCTTCTTTTTCTACTGGCTTAAGCTGCTT---------------
---------------------GCCATCTCTTTCTTGGTCTTAGTTTTCGTTTTAAAGATT
GTAGTGTTACTTT-----GGTGGAGACCCAGAAGAATTGAA-GAACATTTCTCCAAGCAA
GG---AATCAGAGGACCCCCTTATCGTTTCTTCATAGGCAATGTGAAAGAGCTTGTGGAG
ATGATGTTACAGGCTTCTTC---TCAGCCTATGCC---TTTCTC------------CCAC
AACATACTTCCTAGAGTTCTTTCCTTCTACC-----ATCATTGGAAGA-----------A
--AATCTAT---------------------------------------------------
------------------------------------------------------------
------------------------------GGTG-CAACATTTCTAGTGTGGTTCGGACC
CACGGTTCGACTCACCGTCTC---CGATCCAGACCTCATCCGAGAAATCTTTTCTAC---
CAAGTCTGAATTCTATGAAAAGATTGAAGCTCACCCTCTAGT-TAAACAGCTTGAAGGTG
ATGGACTC--------------CTCAGTCTCAAGGGTGAAAAATGGGCTCACCATAGGAA
AA--TCATCACTCCCACTTTCCA---CATGGAAAATCTCAAA--ATGCTAGTGCCTGTGG
TGTCAAAGAGTGTGATGGATATGTTAGAGCAGT-GG---TCG------AC------ATTA
ATGTC------------GAACTCTGAGGAG--GTT-GAAATTGAAGTTTCTGAGTGGTTC
CAAACCTTAACAGAAGATGTCATTACAAGAACTGCATTTG---------GTAG-------
--CAGTTAC---GAA------GATG--------GGAAGGCCATTTTCCGATTGCAGGCAC
AGCAAATGGTGCTGGCTGCCGAAGCTTTCCAG--AAGGTTTTTATCCCTGGTTA------
------------------------------------------------------------
---------CAGGTTC--TTTCCCACAAAGCGAAACATGAATTCTTGGAAATTGGACAAG
GAAACTAAGAAATCGCTAATGAAACTGATAG---ATCGGA---GGA--------------
-------GGGAAAATTCGAATAACACA---------------------------------
ATGCAGGAGGTAAAAAATCCG-------------AAAGATTTGTTAGGATTAATGATCGA
---AGC---CTCGTATTCAAGCCC------------------------------------
------------------------------------------------------------
---AAATGTTACTGTTAACGACATTGTTGAAGAATGCAAGAGCTTTTTCTTTGCGGGCAA
ACAGACCACATCCAATTTGCTGACGTGGACAACTGTGTTACTAGCAATGCACCCACAGTG
GCAGGTGCAAGCACGTGAGGAGGTGTTGAGAGTTTGCGG------ATCACGTGAC-----
-ATACCC-ACCAAA----GATGATGTTGTAAAGCTTAAGACGCTGAGCATGATTCTAAAT
GAATCCCTACGGTTATATCCACCAA------CAATCGCGACAATCAGACGGTCAAGAACC
GATGTGGAGCTA---GGAGG----------------ATA--C---AAGATCCCACGTGGG
ACCGAGCTTTTGATACCAATCTTAGCCGTTCATCATGATCAAAGCATATGGGGGAATGAT
GCAAATGAGTTCAATCCAGGGCGGTT---C---AGTGAGGGTGTAG-----CCAAAGCAG
CCA-----AGCATTCAGTAGCCTTCATACCATTTGGGCTCGGAGTGAGAACCTGCATTGG
CCA------AAATCTAGCCATTTTGCAAGCAAAACTGACCCTAGCCATTATACTACAACG
CTTCTCCTTTAGATTGGCTCCTAGCTACCAACA---------------------------
-------------------------------CGCACCCACTGT-------GCTCATGCTT
CTATA-----CCCACAATATG-----GTGCACC---------------CATCAGTTTT--
--------------------------------------------AAGCGGCTA-------
--------------------------------------------------------CCCG
AACCCAGTGACCCATAA-----------

#Spurpurea_SapurV1A.0246s0090.1.v1.0
------------------------------------------------------------
------------------------------------------------------------
------------ATG---------------------------------------------
------------AAAGAGCTGTTCTTGTATCATTACTGGCTCATT---------------
------------AAGCTGCTTGCCATCTCCTTCCTGTCATTCGTTTTTCTGATCAAGATT
GTAGTCTTGCTCT-----GGTGTACACCCCGACGAATTGAG-CACCATTTTTCCAAGCAA
GG---AATCAGAGGACCCCCTTATCGTTTCTTCATTGGCAACGTGAAGGAGATTGTGGAA
ATGATGCTCAAGGCCTCTTC---CCAGCCTATGCC---TTTCTC------------TCAC
AACATACTCCCCAGAGTCCTCTCTTTCTACC-----ATCACTGGAAGA-----------A
--AATATAC---------------------------------------------------
------------------------------------------------------------
------------------------------GGAG-CAACGTTTCTAGTGTGGTTTGGACC
CACGGTTCGACTCACCGTCTC---CGACCCAGATCTCATCCGAGAAATCTTTACCTC---
CAAGTCGGAATTGTATGAGAAGGTGGAGGCTCACCCTCTTGT-TAAACAGCTTGAAGGTG
ATGGACTC--------------CTGAGCCTCAAAGGAGAAAAATGGGCTCGCCACAGGAA
AA--TTATAACACCCACATTCCA---CATGGAAAATCTCAAA--TTGCTGGTACCTGTGG
TGGCGAAGAGCGCGATCGATATGGTGGAGAAAT-GG------------TC------GGCG
ATGAC------------AAATTCTGACGAG--GTA-GAAATTGATGTTTGTGAATGGTTC
CAAACCCTAACAGAAGATGTCATTACCCGAACAGTATTTG---------GTAG-------
--CAGCTAC---GAA------GATG--------GAAAGGCCATTTTTCAATTACAGGCAC
AGCAAATGGTCCTCGCTGCCGTGGCATTCCGA--CGAGTTCTAATCCCTGGATA------
------------------------------------------------------------
---------TAGGTTC--TTACCAACAAAAAGAAACATTAATTCGTGGAGATTGGACAAA
GAAATCAAGAAATCACTGATGAAGCTTATTG---AGAGGA---GAA--------------
-------AAGAGAAATCGAGCATTAACAGG------------------------------
ACGCATCAGGATGGCTGTCCT-------------AAGGATTTGTTGGGGCTGATGATTCA
---GGC---CTCCAACTCATCTAC------------------------------------
------------------------------------------------------------
---TGATGTCACCATACATGACATTGTTGAAGAGTGCAAGAGCTTCTTTTTCGCGGGCCA
GCACACCACATCCAATTTGCTGACGTGGACAACTGTCCTACTAGCGATGCATCCACAGTG
GCAGGCTCAAGCACGTGAGGAGGTTTTGAGGGTGTGCGG------ATCACGTGAC-----
-GTGCCC-ACCAAA----GATGACGTTGCAAAGCTCAAGACGCTGACCATGATTTTAAAT
GAATCCTTGCGGCTGTACCCACCTA------CAATCGCCACGATCCGACGGTCCAGAGCT
GATGTGGAGCTG---GGGGG---------------------CTACAAGGTCCCAGGTGGG
ACCGAGATTTTGATACCCATCCTGGCCCTTCATCATGACCAGTCCATATGGGGCAGCGAC
GCGAATGAATTCAACCCCGCCCGCTT---C---TCTGGAGGTGTGG-----CCCGCGCTG
CCA-----AGCATCACGTGGCGTTCATTCCATTCGGGCTAGGAGTCCGTACCTGCATCGG
CCA------AAATCTAGCCCTCCTGCAAGCCAAGCTAACGCTCGCCGTTCTACTGCAACG
ATTCTCTTTCAGATTGGCCCCTGGCTACCAGCA---------------------------
-------------------------------TGCACCAACAGT-------CCTCATGCTC
CTCCA-----CCCCCAATACG-----GTGCGCC---------------AATCATCTTC--
--------------------------------------------CACCACCTG-------
------------------------------------------------------------
-----TCCAGCCCATGA-----------

#Ptrichocarpa_Potri.018G070900.1.v3.0
------------------------------------------------------------
------------------------------------------------------------
------------ATG---------------------------------------------
------------AAGGAGCTGTTCTTGTATTATTACTGGCTCATT---------------
------------AAGCTGCTTGCCATCTCCTTCTTGGCATTAGTTTTTTTGATAAAGATT
GTAGTCTTGCTAT-----GGTGTAGACCCCGAAGAATTGAA-CACCATTTTTCCAAGCAA
GG---AATCAGAGGACCCCCTTATCGTTTCTTCATTGGCAACGTGAAGGAGATTGTGGAA
ATGATGTTAAAGGCCTCTTC---TCAACCTATGCC---TTTCTC------------TCAC
AACATACTCCCTAGAGTTCTCTCCTTTTACC-----ATCACTGGAAGA-----------A
--AATCTAC---------------------------------------------------
------------------------------------------------------------
------------------------------GGTG-CAACGTTTCTTGTGTGGTTCGGACC
CACGGTTCGACTTACCGTCTC---TGATCCAGATCTCATCCGAGAAATTTTTACATC---
CAAGTCGGAATTGTATGAGAAGGTCGAGGCTCACCCTCTTGT-TAAGCAGCTTGAAGGTG
ATGGACTC--------------CTAAGCCTCAAAGGAGAAAAATGGGCTCTCCATAGGAA
AA--TCATAACACCCACATTCCA---CATGGAAAATCTCAAG--TTGCTAGTACCTGTGG
TGGCAAAGAGCGTAAGCGATATGCTGGAGCAAT-GG------------TC------GGCA
ATGAC------------AAATTCTGACGAG--GTG-GAAATTGAAGTTTCCGAATGGTTC
CAAACCCTAACAGAAGATGTCATTACGCGAACAGCATTTG---------GCAG-------
--CAGCTAC---GAA------GATG--------GAAAGGCCATTTTTCAATTGCAAGCAC
AGCAAATGGTCCTCGCTGCCGTGGCATTCCGA--CGAGTTCTAATCCCTGGTTA------
------------------------------------------------------------
---------CAGGTTC--TTTCCGACAAGAAGGAACATTAATTCGTGGAGATTGGACAAA
GAAATCAAGAAATCACTGATGAAGCTCATTG---AAAGGA---GAA--------------
-------GAGAGAAATCGAGCGTTAACAAA------------------------------
ACGCATCAAGATAGCTGTCCT-------------AAGGATTTGTTAGGACTGATGATTCA
---GGC---CTCAAATTCATGTAC------------------------------------
------------------------------------------------------------
---TGATGTAACCGTACACGACATTGTCGAAGAGTGCAAGAGCTTTTTTTTTGCGGGCCA
GCACACCACATCAAACTTGCTGACGTGGACAACGGTCCTACTAGCAATGCATCCACAGTG
GCAGGCTCAAGCACGTGAGGAGGTCTTGAGGGTGTGTGG------ATCACGTGAC-----
-ACACCC-ACCAAG----GATGATGTTGCAAAGCTTAAGACGCTGACCATGATTTTAAAT
GAATCCTTACGGTTGTACCCACCAA------CAATCGCCACAATCAGACGGTCCAAGGCT
GATGTAGAGCTG---GGGGG---------------------CTACAAAGTCCCAAGTGGG
ACCGAGATCTTGATACCGATCCTGGCCCTTCATCATGATCAATCCATATGGGGCAATGAC
GCAAATGAATTCAATCCTGCTCGCTT---C---TCCGGTGGTGTGG-----CCCGCGCTG
CTA-----AGCATCACGTGGCGTTCATTCCGTTCGGGCTCGGAGTCCGCACCTGCATCGG
TCA------AAATCTAGCCATCTTGCAAGCCAAATTAACGCTTGCTATATTACTGCAACG
ATTCTCTTTCAGACTGGCCCCTAGCTATCAGCA---------------------------
-------------------------------TGCACCAACAGT-------CCTCATGCTA
CTTTA-----CCCCCAGTATG-----GCGCACC---------------CATCATCTTC--
--------------------------------------------CAACATCTG-------
------------------------------------------------------------
-----TCAAATCCATGA-----------

#Ppersica_Prupe.7G237900.1.v2.1
------------------------------------------------------------
------------------------------------------------------------
------------ATG---------------------------------------------
------------GAGCAGGAGCTCTTGTCCTGGCTCAAGTTTGTT---------------
---------------------TGTATATCTCTGATGGTGCTGGTTTTTTCTCTAAGGATG
GCAGTGCTGCTTT-----GGTGGAGGCCCAGAAAAATTGAG-GAACATTTTGGGAAGCAA
GG---GATCAGAGGACCCCCTTACCGTTTCTTCATTGGAAATGTTAAGGAACTTGTGGGG
ATGATGATCAAGGCCTCTTC---TCAAACCATGCC---TTCCAC------CTC---TCAC
AATATCCTCCCCAGAGTTCTTCCTTTTTACC-----ATCACTGGAAGA-----------A
--AATCTAT---------------------------------------------------
------------------------------------------------------------
------------------------------GGTG-CAACATTTCTTGTGTGGTTTGGACC
TACAGTTCGACTCACTGTTTC---TGATCCCGATCTCATCCGTGAAATATTTACTTC---
AAAGTCAGAATTCTATGAGAAAAATGAGGCTCACCCACTTGT-TAAACAGCTCGAGGGCG
ATGGCCTC--------------CTAAGCCTCAAAGGTGAAAAATGGGCTCACCATAGAAA
AA--TCATTACCCCTACCTTCCA---TATGGAGAATGTCAAG--TTGTTGATACCGGTGA
TGGCCACAAGTATAGTAGATATGATGGACAAAT-GG------------TC------AGCA
ATGTC------------CAGCTCTGGTGAG--GTG-GAGATTGAAGTTTCTGAGTGCTTC
CAAAACCTAACAGAAGATATAATTACCAGAACAGCCTTTG---------GAAG-------
--CAGCTAT---GAA------GATG--------GCAAAGCCATTTTCAGGCTTCAAGCTC
AACAAATGGTGCTTGTTGCCGAGGCTTTTCAA--AAAGTTTTCATCCCTGGTTA------
------------------------------------------------------------
---------TAGATTT--TTGCCCACAAAAAGAAACATAAATTCTTGGAAATTGGACAAG
GAAATCAGGAAATCCCTGATAAAGCTAATCG---ACCGGA---GGA--------------
-------GAGAGAATTCAAACTCGGCCAACAACAACAAC---------------------
AATGTGCATGAAAAATGTCCC-------------AAGGATTTACTCGGCCTTATGATTCA
---AGC---CTCAAATTCTTCCCCCTCCTC------------------------------
------------------------------------------------------------
---CAATATCACTGTCAACGACATAGTTGAAGAGTGCAAGAGCTTTTTCTTTGCTGGCAA
ACAGACCACGTCCAATTTGCTGACATGGACAACGGTTCTCCTAGCAATGCACCCACAGTG
GCAGCTACAGGCACGTGCCGAGGTGCAGAAGATGTGTGG------AGCACGTGAC-----
-ATACCA-ACCAAG----GACGATGTTGTGAAGCTTAAGACGCTGAATATGATCCTAAAT
GAATCACTACGGTTGTACCCGCCTA------CGATCGCGACAATCCGACGATCAAGAATG
GATGTGGAGCTT---GGGGG----------------TTA--C---AAGGTCCCACGTGGG
ACCGAGCTTTTGATTCCAATCTTGGCTGTTCATCATGATCAGAGCATATGGGGGAATGAC
GCGAAGGAGTTCAATCCGGCCCGATT---C---GCCGAGGGCGTGG-----CCCGAGCCG
CCA-----AGCATCCGGTGGCTTTCATTCCATTTGGGCTCGGGGTCCGCACATGCATTGG
GCA------AAATCTAGCGTTGTTGCAGGCAAAATTAGCTCTGGCCATCATACTTCAACG
CTTCTCTTTCAGGCTGGCCCCCACCTATCAACA---------------------------
-------------------------------CGCACCAACGGT-------CCTGATGCTA
CTTTA-----CCCTCAATACG-----GTGCGCC---------------CATCATTTTT--
--------------------------------------------CAACGTCTG-------
-----------------------------------------CCCCAACATGATCAGGATC
AAGATCAAGGGTCCTGA-----------

#Spurpurea_SapurV1A.0212s0060.1.v1.0
------------------------------------------------------------
------------------------------------------------------------
------------ATG---------------------------------------------
------------GTGAAGCTGCTGCTGTATTATTGCTGGCTTATT---------------
------------AAGCTGATTGCCATCTCTTTCTTGGCATTCGTTTTGCTGCTAAAGATT
GTGGTGTTACTCT-----GGTGGAAACCCCGAAGAATCGAA-CACCATTTTGCCAGGCAA
GG---AATCAGAGGACCCCCTTATCGTATCTTCATTGGTAATGTGAAGGAGCTTGTGGAG
ATGATGTTGAAGGCCTCTTC---TCAACCTATGCC---CTTCTC------------TCAC
AACATACTCCCTAGAGTTCTCTCTTTTTACC-----ACCACTGGAAGA-----------A
--AATCTAC---------------------------------------------------
------------------------------------------------------------
------------------------------GGGA-CAACGTTTCTGGTGTGGTTCGGACC
CACGGTTCGACTCACCTTATC---CGATCCAGACCTCATTCAAGAGATCTTTACTTC---
CAAGTCTGAATTTTATGAGAAGATTGAGGCTCACCCTCTTGT-TAAACAGCTTGAAGGTG
ATGGCCTG--------------CTTAGCCTCAAAGGAGAGAAATGGGCTCACCACAGGAA
AA--TTATAACACCCACATTCCA---CATGGAGAATCTCAAA--TTGCTGGTTCCTGTGG
TGGCAAAGAGCGTAATGGACATGTTGGAGCCAT-GG---------------TACTCGACA
ATGTC------------AGATTCGGACGAG--GTA-GAGATTGAAGTTTCGGAGTGGTTC
CAAACCCTAACAGAAGAAGTCATTACGAGAACAGCATTTG---------GTAG-------
--CAGCTAC---GAA------GATG--------GAAAGGCCATTTTTCGATTACAAGCAC
AGCAAATGGTCCTTGCTGCCGTGGCGTTCCAA--AGAGTTCTGATCCCTGGCTA------
------------------------------------------------------------
---------TAGGTTC--TTCCCCACAAAAAGTAACGTGAATTCGTGGAGATTGGACAGG
GAAATCAGCAAATCGCTGATGAAGCTTATTG---AAAGGA---GAA--------------
-------GAGAGAATTCAAGCAAC------------------------------------
AAAACACGCCACCATGGTCCG-------------AAGGATTTGTTGGGACTGATGATTCA
---AGC---CTCAAACTCATCTTCTGA---------------------------------
------------------------------------------------------------
---TCATGTAACCGTGCACGACATCGTTGAAGAGTGCAAGAGCTTTTTCTTTGCGGGCAA
ACAGACCACATCCAACCTGCTGACGTGGACAACAGTCCTGCTCGCAATGCACCCGCAGTG
GCAGGTTCAAGCACGTGAGGAGGTTTCGAGGGTATGTGG------ATCACGTGGC-----
-ATACCC-ACCAAA----GATGATGTTGCCAAGCTTAAGACGCTGAGCATGATTCTAAAT
GAATCCTTACGGTTGTACCCCCCAA------CGATCGCAACAATCAGACGGTCGAAAGCT
GATGTAGAGCTG---GGAGG----------------CTA--C---AAAATCCCACGTGGG
ACCGAGCTGCTGATACCGATATTGGCCCTTCATCATGATCAATCCATCTGGGGCCATGAT
GCAAATGAGTTCAATCCTCGTCGCTT---C---TCTAATGGCGTGG-----CCCGGGCTG
CGA-----AGCATCACGTGGCGTTCATTCCATTCGGTCTGGGAGCCCGAACCTGCATTGG
CCA------AAATCTAGCCATCTTGCAGGCCAAATTAACACTCGCTATAATACTGCAGCG
ATTCTCTTTCAGACTGGCCACCAGCTATCAACA---------------------------
-------------------------------CGCACCAACGGT-------CCTGATGCTG
CTTTA-----CCCCCAGTTCG-----GTGCACC---------------TGTCATCTTC--
--------------------------------------------CAACGTCTG-------
------------------------------------------------------------
-----TCCAGCCCATGA-----------

#Gmax_Glyma.05G010200.1.Wm82.a2.v1
------------------------------------------------------------
------------------------------------------------------------
------------ATG---------------------------------------------
---------------GAGGAACTCTTCTCCTCCCTCAAGCTTCTC---------------
---------------------TCTTTTACCTTCATGCTCCTTCTCTTCCTCCTCAAGCTC
ACTGTCTTGCTCT-----GGTGGCGACCCAGAAAAATTGAA-GGCCATTTCTCCAAGCAA
GG---GATCAGAGGCCCCCCTTATCGTTTCTTCATTGGAAACGTTAAGGAACTTGTCGGC
ATGATGTTGAAGGCCTCTTC---TCAACCTATGCC---TTTCTC------------CCAT
AACATTCTCCCCAGAGTCCTTTCCTTCTACC-----ATCACTGGAAGA-----------A
--AATTTAT---------------------------------------------------
------------------------------------------------------------
------------------------------GGTG-CAACATTCCTAGTTTGGTTTGGACC
CACTGTTCGTCTCACCGTCTC---TGAGCCAGACCTCATCCGGGAAATCTTCACATC---
CAAGTCAGAATTTTACGAGAAAAACGAAGCTCCACCACTTGT-GAAGCAGCTAGAAGGTG
ATGGGCTC--------------CTTAGCCTCAAAGGAGAAAAATGGGCTCACCACAGAAA
AA--TTATCTCTCCCACTTTTCA---CATGGAAAATCTCAAA--TTGCTGGTACCGGTGA
TGGCAACAAGCGTGGTAGAGATGCTGGAAAAGT-GG------------TC------GGCA
ATGGG------------TGAGAAGGGCGAG--GTA-GAAATCGAAGTTTCGGAGTGGTTT
CAAAGCCTAACAGAAGATGTCATTACGAGGACCGCGTTTG---------GAAG-------
--CAGCTAC---GAA------GATG--------GCAAAGCCATTTTCCGATTACAGGCCC
AACAAATGGACTTGGCCGCCGATGCTTTCCAA--AAAGTATTCATCCCAGGTTA------
------------------------------------------------------------
---------CAGATTC--TTTCCCACAAGGAGGAATATAAGATCTTGGAAATTGGAGAAG
GAGATTAAGAAATCGCTGGTGAAGCTGATCT---CACGAC---GGA--------------
-------GAGAGAATGAGAAAGGGTGTGGGGTG---------------------------
GAGGAAAAAGAAAAAGGGCCA-------------AAGGATTTGTTGGGACTAATGATTCA
---GGC---ATCGAACATGAACATGAACATGTC---------------------------
------------------------------------------------------------
---CAATGTCACAGTGGATGACATGGTGGAAGAGTGCAAGAGCTTTTTCTTTGCAGGCAA
ACAGACCACATCCAACCTGCTGACGTGGACGACCATTCTCCTTGCTATGCACCCACACTG
GCAGGTGCGGGCACGTGAGGAGGTTCTCAAGGTGTGCGG------ATCACGTGAC-----
-CACCCC-ACCAAA----GACCATGTTGCAAAGCTAAGGACGCTGAGCATGATAGTGAAC
GAGTCGTTAAGACTGTACCCGCCGA------CGATCGCGACGATAAGAAGGGCGAAAGCG
GACGTGGATTTG---GGGGG----------------ATA--C---AAGATACCAGGAGGG
ACGGAGCTGCTGATTCCAATCCTGGCCGTTCATCACGATCAAGCGATATGGGGGAAGGAT
GCGAACGAGTTCAATCCGGGGCGGTT---C---AGAGAAGGGGTGT-----CAAGAGCGG
GCA-----AGCATCCATTGGGCTTCATACCGTTTGGAGTAGGTGTGCGGACATGCATCGG
ACA------AAACCTGGCGCTGCTACAAACCAAACTCGCCCTTGCAATCATACTCCAGCG
TTTTACTTTCTGCTTGGCCCCTACTTATCAGCA---------------------------
-------------------------------CGCCCCAACCGT-------CCTCATGCTT
CTCTA-----CCCTCAGTACG-----GCGCACC---------------TATCATTTTC--
-------------------------------------------CAACTCATCC-------
------------------------------------------------------------
------------ACTAA-----------

#Mtruncatula_Medtr4g113650.1.JCVIMt4.0v1
------------------------------------------------------------
------------------------------------------------------------
------------ATG---------------------------------------------
------------GAGCTAGAGCTCTTGTCTTGGCTCAAACTTGTT---------------
---------------------TCATTTTCTTTCATATTTCTTCTATGTGTTCTCAAAGTA
ACAGTGTTACTAT-----GGTGGAGACCAAGAAAAATTGAA-GGCTATTTTGCTAAACAA
GG---AATTAGAGGACCTCCTTATCATTTCTTCATTGGAAATGTTAAAGAACTTGTTGGT
ATGATGTTGAAAGCTTCTTC---TCAACCCATGCCTAATTTCTC------------TCAC
AACATTCTTCCTAGAGTCCTTTCTTTCTATC-----ATCACTGGAAGA-----------A
--AATTTAC---------------------------------------------------
------------------------------------------------------------
------------------------------GGTG-GAATGTTCCTAGTTTGGTTTGGACC
CACTGTTCGTCTTACAGTGTC---TGATCCAGACCTTATAAGGGAAATCTTCACATC---
CAAGTCAGAATTTTATGAAAAAAATGAAGCCCCCCCACTTGT-GAAGCAGCTAGAAGGTG
ATGGTCTC--------------CTTAGTCTTAAAGGAGAAAAATGGGCTCACCATCGCAA
AA--TTATCTCTCCCACTTTTCA---CATGGAAAATCTCAAA--TTGCTGATACCGGTGA
TGGCAACAAGCGTGGTTGAGATGTTGGAAAAAT-GG------------TC------GGAA
ATGAG------------TGACAAAGGTGAG--GTG-GAAATTGAAGTTTCTGAGTGGTTT
CAAACCCTAACTGAAGATGTTATTACTAAGACCGCGTTTG---------GAAG-------
--CAGCTAC---CAA------GATG--------GCAAAGCCATTTTTCACTTACAAGCCC
AACAAATGATCTTAGCTGCTGATGCTTTTCAG--AAAATTTTCATTCCCGGTTA------
------------------------------------------------------------
---------CAGATTC--TTTCCTACAAGAAAGAATATAAAATCTTGGAAACTGGATAAA
GAAATAAAGAAATCATTGGTGAAGCTAATAA---AACGAA---GGG--------------
-------AAGAGAATTTGAATAATGGGAATGAA---------------------------
GAAAGAATTGAAAAAGGTCCA-------------AAAGATTTACTAGGACTAATGATAGA
---AGCTAGCTCCAACAACAACAACAC---------------------------------
------------------------------------------------------------
---CAATGTGACAGTGGATGATATCGTGGAAGAGTGCAAGAGCTTTTTCTTTGCAGGCAA
ACAAACCACATCAAACTTGCTGACGTGGACGACCATTCTCTTAGCAATGCACCCACAATG
GCAAGTACAGGCACGTGATGAGGTCCTAAAGATGTGTGG------GTCACGTGAC-----
-CTTCCA-ACTAAA----GATCATGTTGTAAAGCTTAAGACGCTGAACATGATTGTAAAC
GAGTCACTAAGATTGTACCCACCAA------CAATTGCGACGATCCGACGGGCTAAAACA
GATGTAGATTTG---GGAGG----------------GTA--C---AAGATACCACGTGGG
ACAGAGCTATTGATTCCAATCCTAGCCGTTCATCATGATATAGCAATATGGGGCAATGAT
GTAAATGAATTCAATCCTGGCCGTTT---C---TCTGAAGGTGTAG-----CTAGAGCTG
CAA-----AACATCCAGTGGCATTCATACCTTTTGGCCTTGGTGTGCGCACATGTATAGG
ACA------AAACCTTGCAGTGCTACAAACAAAATTGGCACTTGCAATCATACTGCAGCG
TCTTAGTTTCAGGTTGGCCCCTAGTTATCAACA---------------------------
-------------------------------TGCACCAACGGT-------TCTGATGCTA
CTTTA-----TCCTCAGTATG-----GTGCACC---------------AATCATATTC--
--------------------------------------------AACCAATTG-------
-----------------------------------------TCCATAGTGGATAACCCAA
ATCAAGGATCCTCATAG-----------

#Pvulgaris_Phvul.003G161200.1.v1.0
------------------------------------------------------------
------------------------------------------------------------
------------ATG---------------------------------------------
---------------GACGGCCTCTTCTCCTCCCTCAAGCTTCTC---------------
---------------------TCCCTCTCCTTCATGTTCTTTTTCTTCCTCCTCAAGCTC
ACCGTCCTCCTCT-----GGTGGCGACCCAGAAAAATTCAA-GGCCACTTCTCCAAGCAA
GG---CATCAGAGGACCCCCTTATCGTTTCTTCATTGGAAACGTTAAGGAACTTGTCGCC
ATGATGTTGAAGGCCTCTTC---CAAACCCATGCC---TTTCTC------------CCAC
AACATTCTCCCCAGAGTCCTTTCCTTCTACC-----ATCACTGGAAGA-----------A
--AATTTAT---------------------------------------------------
------------------------------------------------------------
------------------------------GGTG-CAACATTCCTAGTTTGGTTTGGACC
CACCGTTCGTCTCACCGTCTC---TGATCCAGACCTCATCCGGGAAATCTTCACATC---
CAAGTCAGAATTTTACGAGAAAAACGAAGCTCCACCCCTTGT-GAAGCAGCTAGAAGGTG
ATGGCCTC--------------CTTAGCCTCAAAGGAGAAAAATGGGCTCACCATCGAAG
AA--TTATCTCTCCCACTTTTCA---CATGGAGAATCTCAAA--TTGCTGATACCGGTGA
TGGCAACAAGCGTGGTTGAGATGTTGGAAAAGT-GG------------TC------GGCA
ATGGG------------TGAGAAGGGTGAG--GTG-GAAATCGAAGTTTCGGAGTGGTTT
CAGAGCCTGACAGAGGATGTCATTACGAGGACGGCATTCG---------GAAG-------
--CAGCTAC---GAA------GATG--------GAAAAGCCATTTTCCGGCTACAGGGGC
AACAGATGGACTTGGCCGCCGACGCCTTCCAG--AAAGTGTTCATTCCAGGTTA------
------------------------------------------------------------
---------CAGATTT--GTGCCCACAAGGAGGAATATAAAGTCATGGAAGTTGGAGAAG
GAGATAAAGAAATCGCTGGTGAAGCTGATAG---AGCGAC---GGA--------------
-------GGGAGAACACGGA----------------------------------------
GAGGGTGGAGAAGGGGGCA---------------AAGGATTTGTTGGGGCTAATGATTGA
---GGC---GTCGAACAGGAATTCGAC---------------------------------
------------------------------------------------------------
---GAATGTGACAGTGGATGACATTGTGGAAGAGTGCAAGAGCTTTTTCTTTGCAGGGAA
ACAGACCACATCCAACCTGCTGACGTGGACGACCATTCTCCTAGCTATGCACCCACACTG
GCAGGTACGGGCACGTGAGGAGGTTCTCAAGATGTGTGG------ATCACGTGAC-----
-CTTCCA-ACCAAA----GACCATGTTGCAAAGCTGAGGACGGTGAGCATGATTGTGAAC
GAGTCGCTGAGGCTGTACCCGCCCA------CCATCGCCACAATCAGACGTGCCAAGACG
GACGTGGAGTTG---GGGGG----------------GTA--C---AAGATACCACGTGGG
ACGGAGCTGTTGATTCCAATCCTGGCCGTTCATCACGATCAGGCCATATGGGGAAACGAC
GCCAACGAGTTCAATCCTGGGCGTTT---C---AGCGAGGGGGTGG-----CCCGCGCCG
CGA-----ACCATCCTTTGGCCTTCATACCGTTTGGGGTGGGTGTGCGCACATGCATCGG
ACA------AAACCTGGCAGTGCTACAAACCAAACTGGCCCTCGCAATCATACTGCAGCG
TTTTAGTTTCAGGTTGGCCCCTAGTTATCAGCA---------------------------
-------------------------------CGCACCAACGGT-------CCTCATGCTA
CTCTA-----CCCTCAGTACG-----GCGCTCC---------------AATCATTTTC--
--------------------------------------------CGACACTTGTCCACGC
TGGACCATCCTCACTGCCCTCCTCCGCCGCCTCCTCCTCCTCCTCCTCCTCCTCAACCTC
AACCCTCCTCCTCCTAG-----------

#Gmax_Glyma.17G118100.1.Wm82.a2.v1
------------------------------------------------------------
------------------------------------------------------------
------------ATG---------------------------------------------
---------------GAGGACATCTTCTCCTCCCTCAAGCTTCTC---------------
---------------------TCTTTCTCCTTCATGCTCCTTCTCTTCCTCCTCAAGCTC
ACCATCCTCCTCT-----GGTGGCGACCCAGAAAAATTGAA-GCCCATTTCTCCAAGCAA
GG---AATCAGAGGCCCCCCTTATCGTTTCTTCATTGGAAACGTTAAGGAACTTGTTGGC
ATGATGTTGAAGGCCTCTTC---TCAACCCATGCC---TTTCTC------------CCAC
AACATTCTCCCCAGAGTCCTTTCCTTCTACC-----ATCACTGGAAGA-----------A
--AATTTAT---------------------------------------------------
------------------------------------------------------------
------------------------------GGTG-CAACATTCCTAGTTTGGTTTGGACC
CACTGTTCGTCTCACCGTCTC---TGAGCCAGAACTCATCCGGGAAATCTTCACATC---
CAAGTCAGAATTTTACGAGAAAAACGAAGCTCCACCACTTGT-GAAGCAGCTAGAAGGTG
ACGGACTC--------------CTTAGCCTCAAAGGAGAAAAATGGGCTCACCACAGAAA
AA--TTATCTCTCCCACTTTTCA---CATGGAAAATCTCAAA--TTGCTGATACCGGTGA
TGGCAACAAGCGTGGTAGAGATGTTGGAAAAGT-GG------------TC------GGCA
ATGGG------------TGTGAAGGGAGAG--GTA-GAAATCGAAGTTTCGGAGTGGTTT
CAAACCCTAACAGAAGATGTGATTACGAGGACAGCGTTTG---------GAAG-------
--TAGCTAC---GAA------GATG--------GAAAAGCCATTTTCAGATTACAAGCCC
AACAAATGGACTTAGCCGCCGATGCCTTCCAA--AAAGTATTCATCCCAGGTTA------
------------------------------------------------------------
---------CAGATTC--TTTCCCACGAGGAGGAATATAAAATCTTGGAAATTGGAGAAG
GAGATTAAGAAATCGTTGGTGAAGCTGATCT---GGAGAC---GGA--------------
-------GAGAGTGTGGT------------------------------------------
GGGGTGGAGGAAAAAGGGCCA-------------AAGGATCTGTTGGGGCTAATGATTCA
---GGC---CTCCAACATGAATTCTTCGTC------------------------------
------------------------------------------------------------
---CAATGTCACAGTGGATGACATCGTGGAAGAGTGCAAGAGCTTTTTCTTTGCAGGAAA
ACAGACCACATCCAACCTGCTGACGTGGACGACCATTCTCCTTGCTATGCACCCACACTG
GCAGGTACGGGCACGTGACGAGCTTCTCAAGCTGTGCGG------ATCACGTGAC-----
-CTTCCC-ACCAAA----GACCATGTTGCAAAGCTAAGGACGCTGAGCATGATTGTGAAC
GAGTCACTACGACTGTACCCTCCGA------CGATCGCGACAATCAGAAGGGCCAAAGCG
GACGTTGATTTG---GGGGG----------------ATA--C---AAGATACCACGTGGG
ACGGAGCTGCTGATTCCAATCCTGGCCGTTCATCACGATCAGGCAATATGGGGGAACGAT
GTGAACGAGTTCAATCCGGGGCGTTT---C---AGCGATGGTGTGG-----CCCGCGCGG
GGA-----AGCATCCATTGGCGTTCATACCGTTTGGTCTCGGTGTGCGCACATGCATCGG
ACA------AAACCTCGCAGTGCTACAAACAAAACTGGCCCTGGCAATCATACTGCAGCG
TTTTAGTTTCAGGTTGGCCCCTAGTTATCAGCA---------------------------
-------------------------------CGCACCAACGGT-------CCTGATGCTA
CTCTA-----CCCTCAGTACG-----GTGCACC---------------AATCATTTTC--
-------------------------------------------CAACAATTCT-------
------------------------------------------------------------
CACAATCCTCTTCTTAA-----------

#Mdomestica_MDP0000154776.GDRv1.0.196
------------------------------------------------------------
------------------------------------------------------------
------------ATG---------------------------------------------
------------------------------------------------------------
------------------------------------------------------------
GCGGTGGTTCTCT-----GGTGGAGGCCCAGAAAAATTGAA-CAACATTTTGGGAAGCAA
GG---GATYAGAGGACCCCCTTACCGTTTCTTCATTGGAAATTACAAAGAACTTGCTGGC
ATGATGATCAAGGCCTCCTC---TCAAACCCTTCC---TTCCTC---------CTCTCAC
CATATTCTCCCTAGAGTTCTTCCTTTTTACC-----ATCACTGGAGAA-----------A
--AATCTAT---------------------------------------------------
------------------------------------------------------------
------------------------------GGTG-CAACATTTCTTGTGTGGTTTGGACC
TACAGTTCGACTCACAGTTGC---TAATCCTGATCTAATTAGGGAAATATTTACCTC---
GAAATCAGAATTTTATGAGAAAAACGAGGCTCACCCACTTGT-TAAAAAACTGGAAGGTA
ATGGCCTC--------------CTAAGTCTCAAAGGTGAAAAATGGGCTCGCCACAGAAA
AA--TTATTACCCCTACCTTCCA---TATGGAGAATGTCAAG--TTGTTGATACCGGTGA
TGGCAACAAGTATAGTAGACGTGATGGACAAAT-GG------------TC------AGCA
ATGTC------------CAGCTCCGGTGAG--GTA-GAGATTGAAGTTTCCGAGTGGTTC
CAAAACCTAACTGAAGACATAATCACCCGTACGGCGTTCG---------GAAG-------
--CAGCTAC---GAA------GATG--------GAAAGGCCGTTTTCCGGCTACAAGCTC
AGCAAATGGCGTTTGTTACCGATGCTTTTCAA--AAAGTTTGCATCCCTGGTTA------
------------------------------------------------------------
---------CAGATTC--CTGCCCACAAGAAGGAACATAAATTCTTGGAAATTGGACAAG
CAAATTAGGAAGTCATTGATAAAGCTGATCG---ATCGAC---GGG--------------
-------TGGAGAATTCGAACTCGGGCGAC------------------------------
AATGTGCATGAAAAATGTCCA-------------AAAGATTTACTAGGTCTTATGATTCA
---GGC---CTCAAATTCTTCCCCTTCCTC------------------------------
------------------------------------------------------------
---CAATATCACTGTCAATGACATTGTTGAAGAATGCAAGAGCTTCTTCTTTGCGGGAAA
ACACACCACTTCCAATTTGCTGACATGGACAACGGCTCTCCTAGCAATGCACCCACAGTG
GCAGCTACAGGCACGCGACGAGGTGCTGAGGGTGTGTGG------ATCACGTGAC-----
-ATACCC-ACAAAA----GATGATGTTGTAAAGCTTAAGACGCTGAATATGATCCTCAAT
GAATCACTACGATTGTACCCACCTG------TGATCGCGACGATCCGGCGGTCGAGAACA
GATGTGGAGCTC---GGGGG----------------ATA--C---AAGGTCCCACGTGGA
ACCGAGCTTCTGATTCCGATCATAGCCGTCCATCATGATCAGAGCATATGGGGCAATGAT
GCGAAGGAGTTCAACCCGGRACGGTT---C---GCGGAGGGCGTGG-----CACGGGCCG
CCA-----AGCACCCGGTGGCGTTCATTCCTTTCGGGCTTGGGGTCCGCACATGCATCGG
GCA------GAATCTAGCGCTGTTGCAGGCAAAACTAGCCCTTGCCATCATGCTTCAACG
CTTCTCTTTCAGGCTGGCCCCCACCTATCAACA---------------------------
-------------------------------TGCACCTACGGT-------ACTGATGCTA
CTTCA-----CCCACAATATG-----GTGTACC---------------CATCATTTTC--
--------------------------------------------CAACGCCTG-------
-----------------------------CCACAACATGATCAGGGTCAAGATCAAGATC
GAAATCAAGGGCCATGA-----------

#Graimondii_Gorai.010G065800.1.v2.1
------------------------------------------------------------
------------------------------------------------------------
------------ATG---------------------------------------------
---------------GAGGAGGTTTGGCAGTGGTTGAAGCTGGTT---------------
---------------------GGCATATGTCTGATGTTGTTAATGATGGTGTTAAAAATG
GTAGTGTTGCTTT-----GGTGGAGGCCTAGGAAGATTGAA-GAGCATTTCTCAAGGCAA
GG---GATCAGAGGACCCCCTTACCATTTCTTCATTGGAAATGTTAAGGAGCTTGTGGGC
ATGATGTTAAAGGCTTCTTC---TCAACCCATGCC---TTTCTC------------TCAC
AATATTCTCCCCAGAGTTCTCTCTTTCTACC-----ATCATTGGAAGA-----------A
--AATCTAT---------------------------------------------------
------------------------------------------------------------
------------------------------GGTG-CAACATTTATAGTTTGGTTTGGTCC
AACGGTTCGGCTGACGGTGTC---GGACCCAGATATCATACGGGAAATCTTCACATC---
CAAGTCAGAACTGTACGAAAAAAATGAAGCCCACCCTCTGAT-TAAACAGCTTGAAGGTG
ATGGACTC--------------CTTAGTCTCAAAGGTGAAAAATGGGCTCATCATAGAAA
AA--TCATTTCTCCCACTTTCCA---TATGGAGAATCTCAAA--TTGCTGGTGCCGGTGG
TGGCACAAAGTGTGATTGAAATGGTGGAGAAAT-GG------------TCAGCATTAATA
AAGAG---------AAGCAAATCCGGCGAG--ATT-GAAATCGAAGTATGCGAGTGGTTT
CAGAGCCTAACCGAAGATGTCATCACGCGTACGGCATTTG---------GGAG-------
--CAGCTAT---GAA------GATG--------GAAAGGCCATTTTCGGTCTTCAAGCCC
AACAAATGGTGCTTGTTGCCGAGGCTTTTCAA--AAAGTTTTCATCCCTGGCTA------
------------------------------------------------------------
---------TAGATTT--TTACCGACGAAGAGGAACATAAGTTGTTGGAAATTGGACAGA
GGGATCAAGAAGTCGTTGAAGAAGCTAATCG---AACGGC---GGA--------------
-------GAAGCAATTGTGGGAAC------------------------------------
AAAATGCAAGGAAACGGAGCC-------------AAAGACTTGCTGGGATTATTGATGGA
---AGC---CTCCAA---------------------------------------------
------------------------------------------------------------
---TGACATAAGTGTGAATGACATAATCGAAGAGTGCAAGAGCTTCTTCTTTGCCGGTAA
ACAGACCACTTCCAATTTGCTCACTTGGACCGCCGTTCTTCTTGCAATGCACCCACAGTG
GCAGGTGCAAGCACGTGAGGAGGTTCTTAGGGTGTGTGG------ATTACGTGAC-----
-ATACCC-AACAAA----GATGATTTCGTAAAGCTTAAGACGCTGAGTATGATATTGAAT
GAATCGCTGCGATTGTATCCACCAA------CCGTAGCTACAATAAGACGCACCAAAGTT
GATGCAGAGTTA---GGAGG----------------TTA--C---ATGATCCCACATGGG
ACCGAGCTTTTGATACCAATCTTAGCCGTTCATCATGATAAAGCCATATGGGGCAACGAT
GCAAATGAGTTCAACCCTGCGCGGTT---T---TCCGGGGGCGTGG-----CACGTGCGG
CCA-----AACATCCTATTGGGTTCATCCCATTCGGCCTTGGGGTCCGTACCTGCATTGG
CCA------AAACCTAGCCATTTTGCAAGCAAAATTAGCTCTTTCTATCATACTCCAACG
CTTCTCTTTTAAGTTGGCCCCAACTTATCAACA---------------------------
-------------------------------TGCGCCGACGGT-------TCTGATGTTA
CTTTA-----CCCACAATATG-----GAGCCCC---------------AATCATCTTC--
--------------------------------------------CAACCTTTG-------
------------------------------------------------------------
-----TCTCAGATATGA-----------

#Mdomestica_MDP0000289843.GDRv1.0.196
------------------------------------------------------------
------------------------------------------------------------
------------ATG---------------------------------------------
------------------------------------------------------------
------------------------------------------------------------
GCGGTGGTTCTCT-----GGTGGAGGCCCAGGAAAATTGAA-GAACATTTTGGGAAGCAA
GG---GATCAGAGGACCTCCTTACCGTTTCTTCATTGGAAATTACAAAGAACTTGCTGGG
ATGATGATCAAGGCCTCCTC---TCAAACCCTTCC---TTCCTC------CTC---TCAC
CATATTCTCCCTAGAGTTCTTCCTTTTTACC-----ATCATTGGAGGA-----------A
--AACCTAC---------------------------------------------------
------------------------------------------------------------
------------------------------GGTG-CAACATTTCTTGTATGGTTTGGAAT
TACAGTTCGACTCACAGTTGC---TGATCCTGATCTAATTAGGGAAATATTTACCTC---
AAAATCAGAATTTTATGAAAAAAATGAGGCTCACCCACTTGT-TAAACAGCTCGAAGGTA
ATGGCCTC--------------CTAAGCCTCAAAGGTGAAAAATGGGCTCGCCATAGAAA
AA--TAATTACCCCTACCTTCCA---TATGGAGAATCTCAAG--TTGTTGATACCGGTGA
TGGCAACGAGTATAGTAGACATGATGGACAART-GG------------TC------AGCA
ATGTC------------CAGCTCCGGTGAG--GTC-GAGATTGAAGTTTCCGAGTGGTTC
CAAAACCTAACCGAAGATATAATTACCCGCACGGCGTTCG---------GAAG-------
--CAGCTAC---GAA------GATG--------GCAAAGCCGTTTTCCGGCTACAAGCTC
AGCAAATGGCGTTTGTTACCGAGGCTTTTCAA--AAAGTTTCCATCCCTGGTTA------
------------------------------------------------------------
---------CAGATTC--TTGCCCACAAAACGAAACATAAATTCATGGAAATTGGACAAG
CAAATCAGGAAGTCACTGATGAAGCTGATCG---ATCGAC---GGG--------------
-------TAGAGAATTCGAACTCGGGCGAA------------------------------
AACGTGCATGAAAAATGCCCG-------------AAAGATTTACTAGGTCTTATGATTCA
---GGC---CTCAAATTCTTCTCCTTCTTC------------------------------
------------------------------------------------------------
---CAATATCACTGTCAACGACATTGTTGAAGAATGCAAGAGCTTCTTCTTTGCGGGAAA
AGATACCACATCCAATTTGCTGACGTGGACAACGGTTCTCCTAGCAATGCACCCACAGTG
GCAGATACAGGCACGTGACGAGGTGCTGATGGTGTGTGG------ATCACGTGAC-----
-ATACCC-TCTAAA----GACGACGTAGTMAAGCTTAAGACGTTGAATATGGTCCTCAAT
GAATCACTACGTTTGTACCCGCCTG------CGATCGCAACGATCCGACGGTCGAGAACG
GATGTGGAGCTC---GGGGG----------------ATA--C---AATGTCCCACGTGGG
ACCGAGCTTTTRATTCCAATCATAGCCGTTCATCACGATCAGAGCATATGGGGGAATGAT
GCGAAGGAGTTCAACCCGAGCCGGTT---C---GCRGAGGGCGTGG-----CGCGGGCCG
CCA-----AGCATCCGGTGGCGTTCATTCCGTTCGGGCTTGGTGTCCGCACATGCATCGG
GCA------GAATCTAGCRTTGTTGCAGGCTAAACTAGCCCTTGCCATCATGCTTCAACG
CTTCTCTTTCAGGCTGGCCCCTACCTATCAACA---------------------------
-------------------------------TGCACCTACCGT-------CCTGATGCTA
CTTCA-----CCCACAATACG-----GTGCACC---------------SATCATTTTC--
--------------------------------------------CAACGCCTA-------
-----------------------CCACAGCATAATCAGGGTCAAGATCAAGATCAAGATC
GAAATCAAGGACCTTGA-----------

#Esalsugineum_Thhalv10028574m.v1.0
------------------------------------------------------------
------------------------------------------------------------
------------ATG---------------------------------------------
------GAGGAAGAAAGTAGCAGCTGGTTAATTCCAAAGGTTCTT---------GTTTTG
------------TCTGTAATGTTTGCTCTTG---------------TAATGGTGAAAGGC
ATGTCTCTGCTTT-----GGTGGAGACCGAGAAAGATTGAA-GAACATTTCTCAAAACAA
GG---AATTCGAGGTCCTCCTTATCATTTCTTCATCGGTAATGTTAAAGAACTTGTTGGA
ATGATGCTTAAAGCTTCTTC---TCATCCTATGCC---TTTCTC------------CCAC
AATATTCTTCCCAGAGTTCTCTCTTTCTACC-----ATCACTGGAGAA-----------A
--AATCTAC---------------------------------------------------
------------------------------------------------------------
------------------------------GGTG-CTACATTCCTGGTATGGTTCGGACC
AACTTTCCGGTTGACGGTGGC---GGATCCGGATCTGATCCGAGAGATATTCTCCAA---
---GTCTGAGTACTACGAAAAGAACGAAGCTCACCCTTTGGT-TAAACAGCTTGAAGGCG
ATGGACTT--------------CTTAGCCTAAAAGGCGAAAAATGGGCTCATCATCGCAA
AA--TCATTAGTCCAACTTTCCA---TATGGAGAATCTCAAA--TTGCTTGTACCGGTGG
TGTTGAAGAGTGTGACGGAGATGGTGGATAAAT-GG---TCG------GA------GAAA
TTATC------------GGACAACAGCGAA--GTG-GAGGTCGATGTCTATGAGTGGTTC
CAGATATTGACTGAAGATGTTATAAGTAGAACAGCTTTTG---------GAAG-------
--TAGCTAC---GAA------GATG--------GCCGAGCAATTTTTCGGCTTCAAGCTC
AACAAATGATTCTCTGCGCCGAAGCTTTTCAA--AAAGTCTTCATTCCTGGTTA------
------------------------------------------------------------
---------CAGATTT--TTCCCGACGAAAGGGAATCTGAAATCTTGGAAATTAGACAAG
GAGATAAGGAAATCGTTGTTGAGGCTAATAG---AGCGGC---GGA--------------
-------GAAAAATCGTCGGCGAAGGAGACTGGGAAGA----------------------
AGGTAAGGAGCCGGAGGAACC------GGCGGCAAAGGATTTGCTGGGTTTGATGATTCA
---GGC------------------------------------------------------
------------------------------------------------------------
GAAGAACGTGACGGTGCAGGATATTGTGGAGGAGTGTAAAAGTTTCTTTTTCGCCGGAAA
ACAGACAACATCCAATCTGCTGACGTGGACGACCATCTTGCTCTCCATGCACCCGGAGTG
GCAGGCCAAAGCACGTGATGAGGTCCTCAGGGTCTGCGG------CTCACGTGAT-----
-GTGCCC-ACTAAA----GACCATGTCGTTAAGCTTAAAACGCTGAGCATGATTCTAAAC
GAGTCCCTAAGGTTGTATCCACCAA------TAGTAGCTACTATCAGACGCGCAAAATCA
GATGTAGAGCTA---GGAGG----------------GTA--C---AAAATCCCCTGTGGC
ACAGAGCTTCTAATCCCGATTATAGCTGTCCATCACGATCAAGCGATTTGGGGTAACGAT
GTAAACGAATTCAATCCGGATCGATT---T---GCAAACGGAGTCC-----CTCGTGCCG
CAA-----AGCACCCTGTTGGGTTCATACCATTTGGTCTCGGAGTCCGAACGTGCATTGG
TCA------GAATCTTGCCATACTTCAAGCCAAATTGACACTCGCTATCATGATCCAACG
CTTCACTTTTCTCTTGGCTCCTACTTACCAGCA---------------------------
-------------------------------CGCACCTACTGT-------CCTCATGTTG
CTCTA-----TCCTCAGTACG-----GTGCACC---------------GATCACTTTC--
-------------------------------------------CGGAGAGTAA-------
---------------------------------------------------------ACA
ATGGCGAGTATTGCTAA-----------

#Kmarnieriana_Kalax.0005s0097.1.v1.1
------------------------------------------------------------
------------------------------------------------------------
------------ATG---------------------------------------------
------------------GATAACCGGACCTTGCTCTGGCTCCTG---------ATCAGA
---------------CTGGCTGTCCTGGGCTTCATCTTCCTAGTCTTCTTCCTCAAAGTG
GTGGTGCTGCTCT-----GGCTCAGACCCCGCAAAATCCAA-GACCATTTCTCAAAACAA
GG---CATCAGAGGTCCGCCTTACAAGTTCTTCATCGGCAATGTCAAGGAGCTTATGGGC
TTGACGCTTCGAGCTTCTTC---TCAGCCCATCAC---CCCTTT------CTC---TCAC
AACATCCTCCCTAGGGTCCTCTCCTTCTACC-----ATCACTGGAAGA-----------A
--AATCTAT---------------------------------------------------
------------------------------------------------------------
------------------------------GGTG-CCACTTTCCTGGTCTGGTTCGGCTC
CACCGTCAGGCTCACAGTCGC---CGACCCGGATTTGATCAGGGAAATCTTCGCCTC---
CAAGTCGGAATTCTATGAAAAAAACGAGGCCCACCCGCTAAT-CAAGCAGCTGGAGGGCA
ATGGACTT--------------CTAAGCCTCAAGGGCGAGAAATGGGCTCGTCACCGCAA
AA--TCATCAATCCCGCTTTTCA---CATGGAAAATCTCAAA--TTGATGGTTCCTGTGG
TGGCCGGAAGAGTGTCAGAAATGCTCGACAGAT-GG--------------------TCGG
ATATT-----------TCACAGCAGGAGGGCCGT--GAAATCGAAGTCTCTGACTGGTTT
CAGAATCTAACAGAGGATGTGATCACCAGGACAGCTTTCG---------GCAG-------
--CAGCTAC---GAA------GACG--------GGAAAGCCATTTTCGGATTGCAGAATC
AGCAAATGCTGCTCGCCGCAGACGCCTTCCGA--AAAGTCTTCATCCCCGGCTA------
------------------------------------------------------------
---------CCGATTT--CTTCCGACGAGGAATAACTTGAAGTCATGGAAACTCGACAAG
GAGATCAAGCAATCGCTCATCAAGCTCACCG---ACCTGC---GAC--------------
-------GAGACAACCTCAGTCAGGAA---------------------------------
ATCGCTGACGAGAATCGTCCC-------------AAGGATTTGCTTGGTCTGATGATTCA
---GGCGAGTGCCAAGGAAGGCCGGGCTTCGTCTGTTCATCATCATCCGTCGCAGTCACT
TCCGAC------------------------------------------------------
---ATCGATCACGTACAGCGACATTGTCGAGGAGTGTAAGAGCTTCTTCTTCGCAGGGAA
ACAAACCACCTCCAACCTGATGACGTGGACGACCGTTCTTCTCGCGATGCACCCGCACTG
GCAGGTGCTAGCACGTGACGAGGTCCTCCGAGTCTGCGG------CTCAGGTGAA-----
-GTCCCC-ACCAAG----GACGACATCGTCAAGCTCAAAACGTTGTCGATGATCGTGAAC
GAGTCGCTCCGCTTGTACCCGCCCA------CCGTTGCGACGATCCGCCGCGCGAAGGTG
GATGTGGAGCTT---GGCGG----------------CTA--C---AAAGTCCCACGTGGC
ACGGAGCTCCTCATCCCAATTCTGGCCGTGCATCACGACAAGGCGATATGGGGCAACGAC
GCAAACGAGTTCAACCCGGCGCGTTT---C---GCGGACGGCGTGG-----CGCGAGCCG
CGA-----AGCACCCGATGGCATTCGTACCTTTCGGCCTCGGCGTCCGGACGTGCATCGG
TCA------GAACCTCGCCGTGCTTCAGGCCAAGCTGACGATGGCAATGATTCTCCAGCG
CTTCTCCTTTCGGCTCGGCTCCAGCTATCAACA---------------------------
-------------------------------CGCGCCGACCGT-------GCTTATGATG
CTCTA-----CCCTCAGCACG-----GCGCCCC---------------GATCGTTTTC--
--------------------------------------------GACCGTTTA-------
--------------------------------------------------GATCATCATA
AAGATCGACGGCTGTGA-----------

#Kmarnieriana_Kalax.1140s0009.1.v1.1
------------------------------------------------------------
------------------------------------------------------------
------------ATG---------------------------------------------
------------------GATAACCGGACCTTGCTCTGGCTCCTG---------ATCAGA
------------CTGGCTGTCCTGGGCTTCATCTTCCTAGTCT---TCTTCCTCAAAGTG
GTGGTGCTGCTCT-----GGCTCAGACCCCGCAAAATCCAA-GACCATTTCTCAAAACAA
GG---CATCAGAGGTCCGCCTTACAAGTTCTTCATTGGCAATGTCAAGGAGCTTATGTGC
TTGACGCTTCGAGCTTCTTC---TCAGCCCATCAC---CCCTTT------CTC---TCAC
AACATCCTCCCTAGGGTCCTCTCCTTCTACC-----ATCACTGGAAGA-----------A
--AATCTAT---------------------------------------------------
------------------------------------------------------------
------------------------------GGTG-CCACTTTCCTGGTCTGGTTCGGCTC
CACCGTCAGGCTCACAGTCGC---CGACCCGGATTTGATCAGGGAAATCTTCGCCTC---
CAAGTCGGACTTCTATGAAAAAAACGAGGCCCACCCGCTGAT-CAAGCAGCTGGAGGGCG
ATGGACTT--------------CTAAGCCTCAAGGGCGAGAAATGGGCTCGTCACCGCAA
AA--TCATCAATCCCGCTTTTCA---CATGGAAAATCTCAAA--TTGATGGTTCCTGTGG
TGGCCGGAAGAGTGTCTGAAATGCTCGACAGAT-GG---TCG------GA------TAT-
--TTC-------------ACAGCAGGAGGG--CCGTGAAATCGAAGTCTCTGACTGGTTT
CAGAATCTAACAGAGGATGTGATCACCAGGACAGCTTTCG---------GCAG-------
--CAGCTAC---GAA------GACG--------GGAAAGCCATTTTCGGATTGCAGAATC
AGCAAATGCTGCTCGCCGCAGACGCCTTCCGA--AAAGTCTTCATCCCCGGCTA------
------------------------------------------------------------
---------CCGATTT--CTTCCGACGAGGAATAACTTGAAGTCATGGAAACTCGACAAG
GAGATCAAGCAATCGCTCATCAAGCTCACCG---ACCTGC---GAC--------------
-------GAGACAACCTCAGTCAGGAAATCGCTGACGA----------------------
-----------GAATCGTCCC-------------AAGGATTTGCTTGGTCTGATGATTCA
---GGC------GAGTGCCAAGGAAGGCCGGGCTTCGTC----------------TCTTC
ATCATCATCCGTCGCA-------------------------GTCACTTCCGACAT-----
-----CGATCACGTACAGCGACATTGTCGAGGAGTGTAAGAGCTTCTTCTTCGCAGGGAA
ACAAACCACCTCCAACCTGATGACGTGGACGACCGTCCTTCTCGCGATGCACCCGCACTG
GCAGGTGCTAGCACGTGACGAGGTCCTCCGAGTCTGCGG------CTCAGGTGAA-----
-GTCCCC-ACCAAG----GACGACATCGTCAAGCTCAAAACGTTGTCGATGATCGTGAAC
GAATCGCTCCGCTTGTACCCGCCCA------CCGTTGCAACGATCCGCCGCGCGAAGGTG
GATGTGGAGCTT---GGCGG----------------CTA--T---AAAGTGCCACGTGGC
ACGGAGCTCCTCATCCCAATTCTGGCCGTGCATCACGACAAGGCGATATGGGGCAACGAC
GCAAACGAGTTCAACCCGGCGCGTTT---C---GCGGACGGCGTGG-----CGCGAGCCG
CGA-----AGCACCCGATGGCATTCGTACCTTTCGGCCTCGGCGTCCGGACGTGCATCGG
TCA------GAACCTCGCCGTGCTTCAGGCCAAGCTGACGATGGCAATGATTCTCCAGCG
CTTCTCCTTTCGGCTCGGCTCCAGCTATCAACA---------------------------
-------------------------------CGCGCCGACCGT-------GCTTATGATG
CTCTA-----CCCTCAGCACG-----GCGCCCC---------------GATCGTGTTC--
-------------------------------------------GA-CCGTTTA-------
--------------------------------------------------GATCATCATA
AAGATCGACGGCTGTGA-----------

#Ptrichocarpa_Potri.006G154500.1.v3.0
------------------------------------------------------------
------------------------------------------------------------
------------ATG---------------------------------------------
------------GTGGAGCTGTTGTTGTCTTACCACTGGCTTATT---------AAGCTG
---------------CTTGCTATCTCTTTCTTGGCATTAGTTT---TGTTGTTAAAGATT
GCAGTGTTACTTT-----GGTGGAGACCTCGAAGAATTGAA-CACCATTTTGCCAAGCAA
GG---AATCAGAGGACCCCCTTATCGTTTCTTCATTGGTAATGTGAAGGAGCTTGTGGAA
ATGATGTTAAAGGCCTCTTC---TCAACCCATGCC---TTTCTC------------TCAC
AACATACTTCCTAGAGTTCTCTCTTTTTACC-----ATCACTGGAAGA-----------A
--AATCTAC---------------------------------------------------
GGTCCAAATATTAACCTCTCTGGCTTGACACCCTTGCAACGTACTTACATGGCAACGCAG
TTTGAATTGCATATTCTGGTGTTGTTGGCAGGTG-CAACGTTTCTAGTGTGGTTCGGACC
GACGGTTCGACTCACCGTGTC---CGACCCAGACCTCATTCGAGAAATCTTTACTTC---
CAAGTCTGAATTTTATGAGAAGATTGAGGCTCACCCTCTTGT-TAAACAGCTCGAAGGTG
ATGGACTG--------------CTTAGCCTCAAAGGAGAAAAATGGGCTCACCATAGGAA
AA--TTATAGCACCCACATTCCA---CATGGAGAATCTCAAA--TTGCTAGTTCCGGTGG
TGGCAAAGAGCGTAACGGATATGCTGGAGCAAT-GG------------TC------GACA
GTGTC------------AAATTCCGACGAG--GTA-GAAATTGAAGTTTCTGAATGGTTC
CAAACCCTAACAGAAGAAGTCATTACGAGAACAGCATTTG---------GTAG-------
--TAGCTAC---GAA------GATG--------GAAAGGCCATTTTCCGATTGCAAGCAC
AGCAAATGGTCCTTGCTGCCGTAGCATTCCAA--AGAGTTCTGATCCCTGGCTA------
------------------------------------------------------------
---------CAGGTTC--TTTCCAACAAAAAGAAACGTGAATTCGTGGAAACTGGACAAA
GAAATCAGGAGATCGTTGATGAAGCTTGTAG---AAAGGA---GAA--------------
-------GAGAGGGCTCGAGCATTATCAAC------------------------------
GAAACACATCGTCATGGTCCT-------------AAGGATTTGTTAGGACTAATGATTCA
---AGC---CTCAAATTCATCTAA------------------------------------
------------------------------------------------------------
---AGATGTAACCGTACATGACATTGTTGAAGAGTGCAAGAGCTTTTTCTTTGCGGGCAA
ACAGACCACATCCAACTTGCTGACGTGGACAACAATCCTACTCGCAATGCACCCACATTG
GCAGGTTCAAGCACGTGAGGAGGTCTTGAGGGTGTGTGG------ATCACGTGAC-----
-ATACCC-ACCAAA----GATGATGTTGTCAAGCTTAAGACGCTGACCATGATTCTAAAT
GAATCCTTACGGTTGTACCCACCGA------CGATCGCAACAATTAGACGGTCGAAAGCT
GATGTAGAGCTG---GGGGG----------------CTA--C---AAAATCCCCCGTGGG
ACCGAGCTCCTGATACCGATATTGGCCCTTCATCATGATCAATCCATATGGGGCCACGAT
GCAAATGAATTCAACCCTCGTCGCTT---C---TCGAATGGCGTGG-----CCCGAGCAG
CAA-----AGCACCATGTGGCGTTCATTCCATTCGGGCTAGGAGTCCGAACCTGCATTGG
CCA------AAATCTAGCCATCTTGCAAGCCAAATTAACACTCGCCATAATACTGCAACG
ATTCTCTTTCAGATTGGCCACTAGCTATCAACA---------------------------
-------------------------------TGCACCAACGGT-------CCTGATGCTA
CTTTA-----CCCCCAACATG-----GTGCGCC---------------CATCATCTTT--
-------------------------------------------CA-ACGCCTG-------
------------------------------------------------------------
-----CCCAATCCATGA-----------

#Spolyrhiza_Spipo21G0005700.v2.290
------------------------------------------------------------
------------------------------------------------------------
------------ATG---------------------------------------------
---GGGGCGGAGGCGCTGAGGCTGCTGTCCCAGTGGAAGTGGCTA---------------
------------TTGCCTTCGCTGATTCTGTTGGTGTGCCTATTCATCGCATTCAAGGTG
CTGGACCTGCTGT-----GGTGGAGGCCGAGGAGGGTGGAG-GGGCACTTCGCCAGGCAG
GG---GATAAGGGGCCCGCCCTACCGCTTCTTGCTGGGGAACGTCCGGGAAATGGTCCGC
CTGATGCTGGAGGCTTCCGC---CAAGCCGATGGC---TCCTCC------CTACTCCCAC
AACATCCTCCCCAGGGTGCTCTCCTTCTATC-----ACCACTGGAAGA-----------A
--GGTCTAC---------------------------------------------------
------------------------------------------------------------
------------------------------GGGT-CCAACTTCCTGCTCTGGTTCGGACC
CACCGCCCGGCTCGCCGTCGC---CGACCCGGACCTCATCCGGGAGATCTTCGTCTC---
CAGATCGGAGTTCTTCGAGCGCTACGAGTCGCACCCCCTGGT-CCGCCAGCTCGAGGGGG
AGGGCCTG--------------GTGAGCCTCCGCGGGGAGAAGTGGGCGCACCACCGCAA
GG--TCATCACCCCCACCTTCCA---CATGGAGAACCTCAAG--CTGTTGATTCCGGTCA
TCGGGCGGAGCGTGGTGGACATGCTGGAGAAGT-GG---TCG------GC------CATG
TCGTC---------------CACCGGCGAG--GTC-GAGGTGGACGTCTCGGAGTGGTTC
CAGTCGGTCACCGAGGACGCCATCACCCGCGCCGCCTTCG---------GCCA-------
--GAGCTAC---GAG------GACG--------GCAAGACCGTCTTCCGCCTCCAGGCCC
AGCAGATGGCCTTCGCCGCCGAGGCCTTCCGC--AACGTCCTCATCCCCGGCTA------
------------------------------------------------------------
---------CCGGTTT--CTGCCGACGAAGAGGAACACGAACACGTGGAAGCTGGACAAG
GAGGTGAGGAGGTCCCTGCTGCGGCTCATCG---GCCTCC---GCA--------------
-------AGGACAACGCCGGCGGCGGCGCAGTGTCAGGGGAC------------------
GGCAAGCCCGGCGGCGCCGCC-------------AAGGACATGCTCGGGCTCCTGATGAA
---CGC---CAGCGCCGCCGCCTCCGCTAAGAAGGCCGCGGCCTCGCCGGCTGCGGCGGC
GGCGGACCGCCCGGAGTCGCCGGGACCGAC------------------------------
---GGTGATCACGCTGCACGACATCGTGGAGGAGTGCAAGACATTCTTCTTCGCAGGGAA
GCAGACCACGTCGAACCTGCTGACGTGGGCCACGGTGCTGCTGGCCATGCACCCGGAGTG
GCAGGACCTGGCGCGCCACGAAGTCCTCCGCCTCTGCGG------CTCACGTGAC-----
-ATCCCC-ACCCGC----GACCACGTGGCCAAGCTCAAGACGCTGGGAATGATTCTCAAC
GAGACGTTGCGGCTGTACCCCCCCG------CGGTGGCGACGATACGGACGGCGAAGGTC
GACGTGGAGCTG---GGCGG----------------GTG--C---CACGTGCCGCGCGGG
ACGGAGCTGATGATCCCGATCCTGGCTGTCCACCACGACGCGAGGCTGTGGGGCCCCGAC
GCGGCCCAGTTCAACCCGGGCCGATT---C---GCCAACGGGGTGG-----CTCGGGCGG
CCC-----GCCACCCGACCGCCTTCATCCCCTTCGGGCTGGGAGCCCGCACCTGCATCGG
CCA------GAACCTGGCGCTCCTCGAGGCCAAGATCACCCTCGCCGTCCTCCTCCAGCG
CTACTCCTTCCGCCTCTCTCCCTCCTACGTCCA---------------------------
-------------------------------CGCGCCGACCGT-------CCTCATGCTC
CTCTA-----CCCACAGTACG-----GGGCGCC---------------GGTGATCTTC--
-------------------------------------------CGGCCGCTGG-------
---------------------------CGGAGCACCACCGCAAGGTACCCGCGGCGGCGC
CGCCGTGCTCCTCATGA-----------

#Graimondii_Gorai.004G278200.1.v2.1
------------------------------------------------------------
------------------------------------------------------------
------------ATG---------------------------------------------
------------GAAGTAATGTTACAGTGGCCATCGAAGATTGTT---------TTCATC
------------ACTTC---CATGGCGTTACTCATGGTGGTGA---TGATGATGAAAGTG
GTGGTGTTGTTAT-----GGTGGAAACCAAAGAAGATCGAA-AGCCATTTCTTAAAACAA
GG---GATTAAAGGCCCACCTTACCATTTCTTCATCGGCAATGTTAAAGAACTTGTGGGG
ATGATGTTGAAAGCTTCTGC---AACTCCCATGCC---TGATTT------CTC---TCAT
AATATTCTCCCAAGGGTCCTTTCTTTTTATC-----ACCATTGGAAGA-----------A
--AATCTAT---------------------------------------------------
------------------------------------------------------------
------------------------------GGTA-CACCATTTATTGTCTGGTTCGGACC
CACGGTTCGGGTCACAGTGTC---GGATCCTGATCTGATAAAGGAAATCTTCATCTC---
CAAGTCCGAATTGTATGAAAAAAATGAAGCCCACCCTTTGAT-TAAACAGCTTGAAGGTA
ATGGCCTC--------------CTTAGTCTAAAAGGTCAAAAATGGGCTCATCATCGCAA
AA--TAATTACACCCACTTTCCA---TATGGAAAATCTCAAA--TTGCTTGTGCCGGTGA
TGACACAACGAATGACCGATATGCTAGACAAAT-GG---TCC------GC------AATG
TCGGC---------CAATGGCTCTAGGGAC--GTT-GAAATCGACGTCTGCGAGTGGTTT
CAAACGCTGACGGAAGACATCATTACGCGTACCGTGTTCG---------GTAC-------
--TAGTTAC---GAA------GACG--------GGAAGGCTATTTTTTGTTTACAAGCTC
AACAAATGGTACTCGCTGCCGAGACATTTCAG--AAAGTGTTCATCCCTGGCTA------
------------------------------------------------------------
---------TAGGTTT--ATGCCGACGAGACGAAATATAAGGTGCTGGAAATTGGACAAA
GAGATTAGAAAATCGTTGATGAAATTGATCG---AAAGCCGGAAAT--------------
-------CGGAGAAT---------------------------------------------
AGAAGAAGAGAGGACGGAGCG-------------AAAGATTTGCTGGGATTAATGATCGA
---ATC---TTCGTATTCAAGTCC------------------------------------
------------------------------------------------------------
---AGATATGAGTGTGGATGACATAATTGAAGAGTGCAAGAGTTTTTTCTTTGCAGGCAA
ACAAACCACATCCAATTTGCTGACGTGGACAACTGTTTTGCTAGCAATGCACCCACAGTG
GCAGGTGCAAGCACGTGATGAGGTGTTAAAGGTGTGCGG------ATCACGTGAC-----
-TTACCC-ACCAAA----GATGATGTTGTCAAATTGAAGACGTTGACTATGATATTAAAT
GAATCACTTCGGTTGTATCCGCCAA------CGATAGCCACAATAAGACGAGCCAAATCA
GATGCTGAGCTT---GGGGG----------------TTA--C---ATGATCCCACGTGGG
ACTGAACTTTTGATACCAATCTTGGCCGTTCATCATGATCAAGCCATATGGGGCAACGAT
GCTAATGAGTTTAACCCAGGCCGGTT---T---TCCGAAGGTGTGG-----CACGTGCAG
CAA-----AACACCCGATCGGTTTCATCCCGTTTGGTCTTGGGGTTCGGACATGCATTGG
ACA------AAACTTGGCCGTTTTACAAGCCAAGTTAGCCCTTTCAATTATACTTCAACG
GTTTACCTTCCGATTGGCCCCAACTTACCAGCA---------------------------
-------------------------------TGCTCCAACGGT-------TCTCATGCTA
CTTTA-----TCCACAATATG-----GAGCCCC---------------AATCATCTTT--
-------------------------------------------CA-ACCTCGA-------
------------------------------------------------------------
--------------TGA-----------

#Alyrata_932970.v1.107
------------------------------------------------------------
------------------------------------------------------------
------------ATG---------------------------------------------
------GAGGAAGAAAGTAGCAGCTGGTTCATTCCAAAGGTTCTT---------GTTTTG
------------TCTGTAATCTTAAGTCTTG---------------TAATAGTGAAGGGT
ATGTCTCTGTTAT-----GGTGGAGACCAAGAAAGATTGAA-GAACATTTCTCAAAACAA
GG---AATTCGAGGTCCTCCTTATCATTTCTTCATCGGAAATGTTAAAGAACTTGTTGGA
ATGATGCTTAAAGCTTCTTC---TCATCCTATGCC---TTTCTC------------TCAC
AATATTCTTCCTAGAGTTCTCTCTTTTTACC-----ATCACTGGAGAA-----------A
--AATCTAT---------------------------------------------------
------------------------------------------------------------
------------------------------GGTG-CTACATTTCTGGTCTGGTTCGGTCC
AACTTTCCGGTTAACAGTAGC---CGATCCCGATTTGATCCGAGAGATCTTCTCTAA---
---GTCTGAGTTCTACGAGAAGAATGAAGCTCACCCTTTGGT-TAAACAGCTTGAAGGCG
ATGGACTT--------------CTTAGTCTCAAAGGCGAAAAATGGGCTCATCATCGAAA
AA--TCATTAGCCCTACTTTTCA---TATGGAGAATCTTAAG--TTGCTTGTACCAGTGG
TGTTGAAGAGTGTGACTGATATGGTGGATAAAT-GG---TCC------GA------GAAG
TTATC------------GGAAAATGGTGAA--GTT-GAGGTTGATGTCTATGAGTGGTTT
CAGATTTTGACTGAAGATGTTATTAGTAGAACAGCTTTTG---------GAAG-------
--TAGCTAC---GAA------GATG--------GCCGCGCGATTTTTCGACTTCAAGCTC
AACAAATGCTTCTTTGTGCTGAAGCTTTTCAA--AAAGTTTTCATTCCTGGCTA------
------------------------------------------------------------
---------TAGATTT--TTTCCGACAAGAGGGAATTTGAAGTCTTGGAAGTTAGACAAG
GAGATAAGGAAGTCATTGTTGAAGTTGATAG---AGCGGCGGAGAC--------------
-------AGAACGCTATAGAGGGAGACGGCGAAGA-------------------------
ATGTAAGGAGCCGGCGGCG---------------AAGGATTTATTGGGATTAATGATTCA
---GGC---AAA------------------------------------------------
------------------------------------------------------------
---GAATGTGACGGTTCAGGACATTGTGGAGGAGTGTAAAAGCTTTTTCTTCGCTGGGAA
ACAGACAACTTCTAATCTGCTGACGTGGACGACCATCTTGCTATCCATGCACCCGGAGTG
GCAGGCCAAAGCACGTGATGAGGTCCTCAGGGTCTGTGG------CTCACGTGAT-----
-GTCCCT-ACCAAG----GACCATGTCGTTAAGCTTAAAACGTTGAGTATGATCTTGAAC
GAGTCGTTAAGGTTGTATCCACCAA------TAGTTGCTACAATTCGACGCGCTAAATCG
GATGTGAAGCTA---GGAGG----------------GTA--C---AAAATTCCATGTGGC
ACGGAGCTTCTAATACCAATCATAGCGGTTCATCATGACCAAGCCATTTGGGGTAATGAC
GTGAACGAATTCAATCCAGCTCGGTT---T---GCGGATGGAGTGC-----CGCGTGCTG
CCA-----AACACCCCGTTGGCTTCATACCGTTTGGCCTCGGAGTTCGAACATGCATTGG
TCA------GAATCTTGCTATACTTCAGGCCAAATTGACACTGGCGGTAATGATCCAACG
TTTCACCTTTCACTTGGCTCCTACTTACCAGCA---------------------------
-------------------------------TGCACCAACCGT-------CCTAATGTTG
CTTTA-----TCCTCAACATG-----GTGCACC---------------AATCACCTTC--
-------------------------------------------CGGAGATTGA-------
---------------------------------------------------------CCA
ATCATGAGGATCGCTAG-----------

#Lusitatissimum_Lus10033044.BGIv1.0
------------------------------------------------------------
------------------------------------------------------------
------------ATG---------------------------------------------
------TTGGAAAAGGAAGGGTTTCTCTTGTTGTTGTGGGTTGTG---------CTCAAG
------------TTCATAGCAATCAGCTTCCTTGCTCTGCTTT---TTGTGCTCAAGATA
GTGGTGCTGCTAT-----GGTGGAAGCCTAGGAGAATTGAG-GAGCATTTCTCAAGGCAA
GG---AATCAGAGGTCCTCCTTATAGATTCTTCATTGGGAATGTCAAGGAGCTTGTGGAG
ATGATGCTCAAGGCTTCCTC---TCAACCCATGCC---TACTTT------CTC---CCAC
AACATTCTTCCTCGCGTCCTCTCTTTCTACC-----ACCATTGGAAGA-----------A
--GCTCTAT---------------------------------------------------
------------------------------------------------------------
------------------------------GGTT-CAACATTTCTAGTCTGGTTCGGACC
CACGGTCCGGCTCACTGTGTC---TGATCCAGACCTGATCCGTGAAATCTTCACATC---
CAAATCCGAATTTTACGAGAAGGTTGAACCACACCCGCTCGT-CAAACACCTAGAAGGCG
ACGGCCTC--------------CTCAGCCTTAAGGGTGAGAAATGGGTTCATCACCGCAA
AA--TCATTACTCCTACTTTCCA---CATGGAAAACCTCAAG--TTACTGATGCCGGTTG
TGGCGGAGAGCGTGACCGGAATGTTGGACAAGT-GG------------GA---CCACACA
ATGTC------------GGAATCCGCCGAA--GTC-GAGATCGAAGTCTCCGAATGGTAC
CAAACTCTGACCGAGGACGTCATTACTCGAACCTTTTTTG---------GAAT-------
--CAGTTAC---GAA------GACG--------GAAAAGCCATCTTCAAGCTACAGAGTA
GCCAAATTCTCCTGGCCGCCGAATCCTTCCAG--AAAGTCTTCATCCCCGGTTA------
------------------------------------------------------------
---------CCGCTTC--TTCCCGACGAAGAAGAATATGAATTCGTGGAAATTCGACAAG
GAAGTGAGGCACTTACTGACAAAATTGATCG---AGCAACGGAAGC--------------
-------AGAGCAACTCAGGCGACGGAAAGGCAAAGGTGGATGGAGG-------------
AGGTAGTACGGCGGCGGCACC------------AAAGGATTTGCTTGGGGTAATGATTGA
---GGC---GTCCAAGTTGTCTCCGAA---------------------------------
------------------------------------------------------------
---TAACGTGACCCCAAACGACATCGTAGAGGAGTGCAAAAGTTTCTTCTTTGCGGGGAA
ACATACCACATCCAATCTGCTGACGTGGACAACTGTCTTGCTAGCTATGCACCCACAGTG
GCAGGTTCAGGCACGTGACGAGCTCCTCAGGGTGTGTGG------ATCACGTGAC-----
-ATTCCC-TCCAAG----GATGATATCGTCAAACTCAAAACGCTGACGATGATAGTGAAT
GAGTCTCTACGATTGTACCCGCCGA------CAATTGCCACCATCCGTAGGACGAAGACG
GATGTGGAACTA---GGAGG----------------GTA--C---AAGGTGCCCTCAGGG
ACGGAGCTGCTCATCCCAATCTTAGCACTTCATCACGATCAGAAAATATGGGGGAATGAT
GTAAATGAGTTCAACCCTACTCGATT---T---TCTGAAGGCGTCG-----TTCGTGCCG
CAA-----AACATCCAGCAGCTTTCATTCCGTTCGGACTCGGGGTTCGCAGTTGCATTGG
GCA------GAACCTAGCTCTATTGCAGACCAAGCTCACGCTCGCCATCATAATCCGACG
ATTCAGCTTCAAGCTAGCCCCAACTTATAAACA---------------------------
-------------------------------TGCGCCAACCGT-------TCTGTTGATG
CTTTA-----TCCTCAATATG-----GTGCCCC---------------CGTAATTTTT--
-------------------------------------------GAGAAGCTTA-------
------------------------CAACCTCACAATCATCGTCGTCGGAGTTATTATCTG
ATAGTTATCATCAATGA-----------

#Athaliana_AT2G26710.1.TAIR10
------------------------------------------------------------
------------------------------------------------------------
------------ATG---------------------------------------------
------GAGGAAGAAAGTAGCAGCTGGTTCATTCCAAAGGTTCTT---------GTTCTG
------------TCTGTAATCTTAAGTCTTG---------------TAATAGTGAAGGGT
ATGTCTCTGTTAT-----GGTGGAGACCAAGAAAGATTGAA-GAACATTTCTCTAAACAA
GG---AATTCGAGGTCCTCCTTATCATTTCTTCATCGGAAATGTTAAAGAACTTGTTGGA
ATGATGCTTAAAGCTTCTTC---TCATCCTATGCC---TTTCTC------------TCAC
AATATTCTTCCTAGAGTTCTCTCTTTTTACC-----ATCACTGGAGAA-----------A
--AATCTAC---------------------------------------------------
------------------------------------------------------------
------------------------------GGTG-CTACATTTCTGGTTTGGTTCGGTCC
AACTTTCCGGTTAACGGTAGC---CGATCCTGATTTGATCAGAGAGATCTTCTCTAA---
---GTCTGAGTTCTACGAGAAGAATGAAGCTCACCCTTTGGT-TAAACAACTTGAAGGCG
ATGGACTA--------------CTTAGTCTCAAAGGTGAAAAATGGGCTCATCATCGAAA
AA--TCATTAGCCCTACTTTTCA---TATGGAGAATCTTAAG--TTGCTTGTACCAGTTG
TGTTGAAGAGTGTGACTGATATGGTGGATAAAT-GG---TCC------GA------TAAG
TTATC------------AGAAAACGGTGAA--GTT-GAGGTAGATGTCTATGAGTGGTTT
CAGATTTTGACTGAAGATGTTATTAGTAGAACAGCTTTTG---------GAAG-------
--TAGCTAT---GAA------GATG--------GTCGAGCAGTTTTTCGACTTCAAGCTC
AACAAATGCTTCTTTGTGCTGAAGCTTTTCAA--AAAGTCTTCATTCCTGGCTA------
------------------------------------------------------------
---------TAGATTT--TTTCCGACAAGAGGGAATTTGAAGTCTTGGAAGTTAGACAAG
GAGATAAGGAAGTCGTTGTTGAAGCTGATAG---AGCGGCGGAGAC--------------
-------AAAACGCTATAGATGGAGAAGGGGAAGA-------------------------
ATGTAAGGAGCCGGCGGCG---------------AAGGATTTGTTGGGATTAATGATTCA
---GGC---AAA------------------------------------------------
------------------------------------------------------------
---GAATGTGACGGTTCAGGACATTGTGGAGGAGTGTAAAAGCTTTTTCTTCGCCGGGAA
ACAGACAACTTCTAATCTGCTGACGTGGACGACCATCTTGCTATCCATGCACCCGGAGTG
GCAGGCCAAAGCACGTGATGAGGTCCTCAGGGTCTGCGG------CTCACGTGAT-----
-GTCCCT-ACCAAG----GACCATGTCGTTAAGCTTAAAACGTTGAGTATGATCTTGAAC
GAGTCTTTAAGGTTGTATCCACCAA------TAGTAGCTACGATTCGACGCGCTAAATCG
GATGTGAAGCTA---GGAGG----------------GTA--C---AAAATCCCATGTGGC
ACGGAGCTTCTAATCCCAATCATAGCGGTCCATCATGACCAAGCCATTTGGGGTAATGAC
GTGAACGAATTCAATCCAGCTCGGTT---T---GCGGATGGAGTGC-----CGCGTGCTG
CCA-----AACACCCCGTTGGCTTCATACCGTTTGGCCTCGGAGTTCGTACATGCATTGG
TCA------GAATCTTGCTATACTTCAGGCCAAATTGACACTCGCTGTAATGATCCAACG
CTTCACCTTTCACTTGGCTCCTACTTATCAGCA---------------------------
-------------------------------TGCACCTACCGT-------CCTTATGTTG
CTTTA-----TCCTCAACATG-----GTGCACC---------------AATCACCTTC--
-------------------------------------------CGGAGATTGA-------
------------------------------------------------------------
CCAATCATGAGGATTGA-----------

#Stuberosum_PGSC0003DMT400002738.v3.4
------------------------------------------------------------
------------------------------------------------------------
------------ATG---------------------------------------------
------------------------GAAAATTGGTTGAAGATTGTT---------------
------------------GGAGTTTCTTTGTTGATTTCAATTT---TTATGATAAGAGTT
TTTGGTAATTTAT-----GGTTAAGACCAAGAAAAATTGAA-AAACATTTTGCTAAACAA
GG---TATTAGAGGCCCACCTTATAAATTCTTCATTGGAAATGCTAAAGAAATTGTTAGT
CTAATGTTAAAGGCTTCTTC---TCAAACTATGCC---TTTATC------------ACAC
AATATTCTACCAAGAGTTCTTTCCTTCTATC-----ATCATTGGAAGA-----------A
--AATTTAT---------------------------------------------------
------------------------------------------------------------
------------------------------GGTG-CAACATTTCTAGTGTGGTTTGGGTC
AACACCACGTTTGGCTGTGGC---TGATCCTGATCTTATTAGAGAAATTTTCACTAC---
AAAATCTGAATTTTATGAGAAAAATGAAGCTCATCCACTGAT-AAGACAACTTGAAGGAG
ATGGTCTT--------------CTTAGTCTCAAAGGTGAAAAATGGGCTCATCATAGGAA
AA--TTATTACCCCTACTTTCCA---TATGGAAAATCTCAAA--TTGTTAGTACCAGGGG
CAGCTAGCAAAGTGATTGAAATGTTGGACAAATTGA--------------------CACC
AAATT-----------TAAAGAATGGAGAG--ATA-GAAATTGAAGTATCAGAGTGGTTT
CAAACTCTAACAGAAGACATTGTAGCACAAACAGCTTTTG---------GTCA-------
--TAGTTAT---GAA------CAAG--------GAAAAGCTATTTTTAGGCTACAAGCTC
AACAAATGGTCCTTGCTTCTGAAGCATTTCAA--AAAGTCTTCATACCTGGCTA------
------------------------------------------------------------
---------CAGGTTC--CTACCCACAAAGCGAAACATCAAATCGTGGAAACTTGACACA
GAGGTTAAGAAGTTGTTAATGACGTTAATTC---AAGAAA---GGA--------------
-------CAGATAATTGGGAGAAGAATGAG------------------------------
ATGCAAGAAAACAATGGGCCA-------------AAAGACTTATTGGGCCTTATGATCCA
---AGC---AAGCATCAAGGAATCATCACAATTATCATCATCCATTAACAGCCCAATTCA
TCATAGTTCTTCAACAC------------------------ATAATCATAATAATAATCC
CTCCATGATCACTGCAAATGATATTGCTGAAGAATGCAAGACTTTCTTCTTTGCTGGTGA
ACAAACGACGTCGAATTTGCTGACGTGGACGACCGTCTTACTAGCTATGCATCCACAGTG
GCAAGACCTAGCACGCGACGAGGTGATCAAAGTGTGCGG------CTCACGTGCC-----
-ATACCT-TCCAAA----GATGATCTTGCCAAGCTTAAAATGCTGAGCATGATTCTCAAT
GAGTCCTTGCGCCTTTACCCTCCGA------TCGTCGCGACGATTCGAAGAGCAAAGGCT
GATGTGGATCTC---GGAGG----------------ATG--C---AAAATCCCTCTTGGG
ACCGAAGTATTGATTCCGATTCTAGCGATTCATCACGATCAAGCTATATGGGGTAACGAT
GCTAACGAGTTCAACCCTTGTAGATT---C---TCCGAAGGGGTGG-----CTCGAGCCG
CTA-----AGCATCCTGTGGGGTACATTCCATTTGGGCTTGGAGTTCGCCAATGCATAGG
TCA------GAACTTAGCCATCTTGCAAACTAAGTTGACTCTAGCAATTATACTTCAGCG
ATACGTCTTACGATTATCACCACAATATAAACA---------------------------
-------------------------------CGCTCCAACTGT-------GTTGATGCTA
CTTCA-----TCCTCAATATG-----GTGCACC---------------CGTCATCTTC--
--------------------------------------------AAACAACGG-------
-----------------------------------------TTGACTCATGACCCCACAA
TTGACAAAAGCTCATAA-----------

#Slycopersicum_Solyc12g006860.1.1.iTAGv2.3
------------------------------------------------------------
------------------------------------------------------------
------------ATG---------------------------------------------
------------------------GAAAATTTGTTGAAGATTATT---------------
------------------GGAGTAATTTTGTTGCTTTCAATTT---TAATGATAAGAGTT
TTTGGTTATTTAT-----GGTTAAGACCAAGAAAAATTGAA-AAACATTTTGCTAAACAA
GG---TATTAGAGGTCCACCTTATAAATTTTTCATTGGAAATGCTAAAGAAATTGTTAGT
TTAATGCTAAAGGCTTCTTC---TCAAACTATGCC---TTTATC------------ACAC
AATATTCTACCAAGAGTTCTTTCATTCTATC-----ATCATTGGAAGA-----------A
--AATTTAT---------------------------------------------------
------------------------------------------------------------
------------------------------GGTG-CAACATTTTTAGTGTGGTTTGGGCC
AACACCACGTTTGGCTGTGGC---TGATCCTGATCTTATTAGAGAAATTTTCACTAC---
AAAATCTGAATTTTATGAGAAAAATGAAGCTCATCCATTGAT-TAAACAACTTGAAGGAG
ATGGTCTT--------------CTAAGTCTAAAAGGTGAAAAATGGGCTCATCATAGGAA
AA--TTATTACCCCTACTTTCCA---TATGGAAAATCTTAAA--TTGTTAGTACCAGGGG
CAGCTAGCAAAGTGATTGAAATGTTGGACAAATTGA--------------------CACC
AAATT-----------TAAAGAATGGAGAG--ATT-GAAATCGAAGTATCAGAGTGGTTT
CAAACTCTTACAGAAGACATCGTAGCTCAAACAGCTTTTG---------GCCA-------
--TAGTTAT---GAA------CAAG--------GAAAAGCTATTTTTAGGCTACAAGCTC
AACAAATGGTACTTGCTGCTGAAGCATTTCAG--AAAGTCTTCATACCTGGCTA------
------------------------------------------------------------
---------CAGGTTC--CTACCGACGAAACGAAACATCAAATCGTGGAAACTTGACACG
GAGGTTAAGAAGTTGCTAATGAGGTTAATTC---AAGAAA---GGA--------------
-------CAGATAATTGGGATAAGAATGAA------------------------------
ATGCAAGAAAACAATGGGCCA-------------AAAGACTTATTGGGCCTTATGATCCA
---AGC---AAGTATTAAGGAATCATTACAATTATCATCATCCATTAACAGCCCAATTCA
TCATAATTCTTCTACACATAATCATAATCACAATCATAATAATAATCATAATAATAATCC
CTCCATGATCACACCAAATGATATTGCTGAAGAATGCAAGACTTTCTTCTTTGCTGGTGA
ACAAACGACGTCGAATTTGCTGACGTGGACGACCGTGCTACTAGCTATGCATCCACAATG
GCAAGACCTAGCTCGCGACGAGGTGATCAAAGTGTGCGG------CTCACGTGCC-----
-ATACCT-TCCAAA----GACGATCTTGCCAAGCTTAAAATGCTGAGCATGATACTCAAT
GAGTCCTTGCGCCTTTACCCTCCGA------TCGTCGCGACGATTCGAAGGGCAAAGGCT
GATGTGGATCTC---GGAGG----------------ATG--C---AAAATCCCTCTCGGG
ACGGAAGTGTTGATTCCGATTCTAGCGATCCATCACGATCAAGCTATATGGGGTAACGAT
GCAAACGAGTTCAACCCTAGTAGATT---C---TCCGAAGGGGTGG-----CTCGAGCCG
CTA-----AGCATCCTGTGGGGTACATTCCATTTGGGCTTGGAGTACGACAATGCATAGG
TCA------GAACTTAGCGATCTTACAAACTAAGTTGACTCTAGCAATTATACTTCAGCG
ATACGTCTTACGATTATCGCCACAATATAAACA---------------------------
-------------------------------CGCCCCAACCGT-------GCTGATGCTA
CTTCA-----TCCTCAATATG-----GTGCACC---------------CGTCATCTTC--
--------------------------------------------AAACAACGG-------
-----------------------------------------TTGACTCATGACCCCACAT
TTGACAAAAGCTCATAA-----------

#Bstricta_Bostr.15860s0005.1.v1.2
------------------------------------------------------------
------------------------------------------------------------
------------ATG---------------------------------------------
-------------------GAGGAAGAAAGTAGTAGCAGCTGGTT---------A-----
------------ATTCTTGTTTTGTCTATAATGTTCAGTCTTG---TAATAGTGAAGGGC
ATGTCTCTGTTAT-----GGTGGAGACCAAGAAAGATCGAA-GAACATTTCTCGAAACAG
GG---AATTCGTGGACCTCCTTATCACTTCTTCATCGGAAATGTTAAAGAACTTGTTGGA
ATGATGCTTAAGGCTTCTTC---TCATCCTATGCC---TTTCTC------------TCAC
AATATTCTTCCCAGAGTTCTCTCTTTTTACC-----ATCACTGGAGAA-----------A
--AATCTAT---------------------------------------------------
------------------------------------------------------------
------------------------------GGTG-CCACATTTCTGGTATGGTTCGGTCC
AACTTTCCGGTTAACGGTAGC---TGATCCAAATCTGATCCGAGAGATCTTCTCAAA---
---ATCTGAGTTGTATGAGAAGAACGAAGCTCACCCTTTGGT-TAAACAACTCGAAGGCG
ATGGACTT--------------CTTAGTCTCAAAGGTGAAAAATGGGCTCATCATCGCAA
AA--TCATTAGCCCTACTTTTCA---TATGGAGAATCTTAAG--TTGCTTGTACCAGTGG
TGTTGAAGAGTGTGACTGATTTGCTTGATAAAT-GG---TCG------GA------GAAG
TTATC------------GGAAGACGGTGAA--ATT-GAGGTTGATGTCTATGAGTGGTTT
CAGATTTTGACTGAAGATGTTATTAGTAGAACAGCTTTTG---------GAAG-------
--TAGCTAT---GAA------GATG--------GCCGAGCAATTTTTCGACTTCAAGCTC
AACAAATGCTTCTATGTGCTGAAGCTTTTCAA--AAAGTCTTCATTCCAGGCTA------
------------------------------------------------------------
---------TAGATTT--TTTCCGACAAGAGGGAATCTGAAGTCTTGGAAGTTAGACAAG
GAGATTAGGAAGTCGTTGATGAAGCTGATAG---AGCGGC---GGA--------------
-------GGGAGAACGCTGTTGACGAAGACGACGGCGAAGAAGA----------------
ATGTAAGGAGCCGACGGCT---------------AAGGATTTGTTGGGATTAATGATTCA
---AGC------------------------------------------------------
------------------------------------------------------------
AAAGAATGTGACGGTTCAAGACATTGTGGAGGAGTGTAAAAGCTTCTTCTTTGCCGGGAA
ACAGACAACTTCTAATCTGCTGACGTGGACGACCGTCTTGCTATCCATGCACCCGGAGTG
GCAGGCCAAAGCACGTGATGAGGTCCTCAGGGTATGCGG------CTCACGTGAT-----
-GTCCCT-ACCAAG----GACCATGTCGTTAAGCTTAAAACGTTGAGTATGATCTTGAAC
GAGTCCCTAAGGTTGTATCCACCAA------TAGTTGCTACGATTCGGCGTGCTAAATCG
GATGTGAAGCTA---GGTGG----------------GTA--C---AAAATCCCTTGTGGC
ACGGAGCTTTTAATCCCAATCATAGCGGTCCATCATGACCAAGCCATATGGGGCAACGAT
GTTAACGAATTCAATCCAGCTCGGTT---T---GCAGATGGAGTGC-----CGCGTGCTG
CCA-----AACACCCCGTTGGATTTATACCGTTTGGCCTCGGAGTCCGTACATGCATTGG
TCA------GAATCTTGCTATACTTCAGGCCAAATTGACACTCGTTTTAATGATCCAACG
CTTCACCTTTCACTTGGCTCCTACTTACCAGCA---------------------------
-------------------------------TGCACCTACCGT-------CCTCATGTTG
CTTTA-----TCCTCAGCACG-----GTGCACC---------------AATCACTTTC--
-------------------------------------------CGGAGATTGA-------
---------------------------------------------------------ACA
ATCATGAGGATCGCTAA-----------

#BrapaFPsc_Brara.G01283.1.v1.3
------------------------------------------------------------
------------------------------------------------------------
------------ATG----GAG--------------------------------------
-------------------------GACGAAAGTAGCAACTGGTT---------GATTCC
AAAG--------GTTCTCCTTTTGTCTGTAATCCTTACTCTTG---TAATTGTGAAAGGC
ATGTCTCTGTTTT-----GGTGGAGACCCAGAAAGATCGAA-GAACACTTCTCAAAACAG
GG---AATTCGAGGTCCTCCCTATCATTTCTTCATCGGTAACGTTAAAGAACTTGTTGGC
ATGATGCTTAAAGCTTCTTC---TCATCCTATGCC---TTTCTC------------TCAC
AATATCCTTCCAAGAGTCCTCTCTTTCTACC-----ATCACTGGAGGA-----------A
--AATCTAT---------------------------------------------------
------------------------------------------------------------
------------------------------GGTG-CTACGTTTTTGGTATGGTTCGGGCC
AACTTCCCGGTTAACGGTGGC---GGATCCGGATCTGATCCGAGAAATATTTTCAAA---
---GTCTGAGTTCTATGAGAAGAACGAAGCTCATCCTTTGGT-TAAACAGCTTGAAGGCG
ATGGACTT--------------CTTAGCCTCAAAGGAGAAAAATGGGCTCATCATCGCAA
AA--TCATTAGCCCCACATTTCA---TATGGAGAATCTCAAA--TTGCTTATACCGGTGG
TGTTGAAAAGTGTGACGGAGATGGTGGAGAAAT-GG---TCG------GA------GAAG
CTATC------------AGAAACTGGGGAA--GTT-GAGGTCGACGTGTATGAGTGGTAT
CAAAATTTGACCGAAGATGTTATAAGCAGAACAGCTTTTG---------GAAG-------
--TAGCTAC---GAA------GATG--------GCCGAGCGATTTTTAGACTACAAGCTC
AACAGATGATTCTTTGCGCCGAAGCTTTCCAG--AAGGTCTTCATCCCTGGTTA------
------------------------------------------------------------
---------CAGTTTC--TTTCCGACCAAAGGAAATTTGAAATCTTGGAAGTTAGACAAG
GAGATAAGGAAGTCTTTGTTGAAGCTAATAG---AATGGC---GGA--------------
-------GAAAGAGTGAAGAAAGTAAGGAGCT----------------------------
AGAGCCAGAGCCGGCAGCAGCGGCG---------AAGGATTTGTTGGCTTTTATGATTCA
---GGC------------------------------------------------------
------------------------------------------------------------
GAAAAATGTGACGGTGCAGGACATTGTGGAGGAGTGTAAAAGCTTCTTTTTCGCCGGAAA
ACAGACAACATCCAATCTGCTGACGTGGACGACCATCTTGCTAGCCATGCACCCGGAGTG
GCAGGCCAAAGCACGTGATGAGGTCCTCAGGGTCTGCGG------CTCACGTGAT-----
-GTCCCC-ACTAAA----GACCATGTCGTTAAGCTCAAAACGTTGGGCATGATTCTGAAC
GAGTCCCTAAGGCTGTATCCACCAA------TTGTAGCAACAATCAGACGCGCAAAATCG
GATGTTGAGCTA---GGAGG----------------GTA--C---AAAATCCCATGTGGC
ACGGAGCTTCTGATCCCAATCATAGCTGTCCATCACGATCAAGCAATATGGGGTAACGAC
GTAAACGAATTCAATCCAGATCGATT---C---GCAAACGGAGTGC-----CTCGTGCTG
CGA-----AACACCCTGTTGGGTTCATACCATTTGGTCTTGGAGCCCGTACCTGCATCGG
TCA------GAATCTTGCCATTCTTCAAGCCAAATTGACCCTTGCTATAATGATCCAACG
CTTCACTTTTCACTTGGCTCCTACTTACCAACA---------------------------
-------------------------------CGCACCTACCGT-------GCTCATGTTG
CTCTA-----TCCTCAGCACG-----GTGCACC---------------GATCACTTTT--
-------------------------------------------CGGAAGTTGA-------
---------------------------------------------------------ACA
GTTGCGAGGATCGCTAA-----------

#Kmarnieriana_Kalax.0334s0049.1.v1.1
------------------------------------------------------------
------------------------------------------------------------
------------ATG---------------------------------------------
------------------GATAACCAGACGTTGCTCTGGCTCCTC---------ATCAGG
------------CTGGCTGTCACAGGATTCATCTGCTTAGTCT---TCTTTCTCAAAGTG
GTGGTGGCGCTCT-----GGCTCAGACCCCGCAAAATCCAA-CACCATTTCTCAAAACAA
GG---CATCAGAGGTCCGCCCTACAAGTTCTTCGTTGGCAACGTCACGGAGATCATGGGC
TTGACCGTTCGAGCTTCCTC---TCACCCCATCAC---TCCCTT------CTC---GCAC
AACATCCTCCCAAGAGTCCTCTCCTTCTACC-----ATCACTGGAAGA-----------A
--AATCTAT---------------------------------------------------
------------------------------------------------------------
------------------------------GGCG-CCACATTCTTGGTGTGGTTCGGCTC
CAACGTCAGGCTCACCGTCGC---CGAACCGGATTTGATCAGGGAAATCTTCGCCTC---
CAAGTCTGATTTCTACGAGAAGAGCGAGGCGCATCCGCTGAT-GAAGCAGCTGGAAGGCG
ATGGACTT--------------CTGAGCCTCAAGGGAGAGAAATGGGCTCGTCACCGCAA
AA--TCATCAATCCGGCTTTCCG---CATGGAAAATCTCAAA--CTGATGGTTCCTGTGA
TGGCCGGAAGAGTGTCGGAAATGCTGGAGAGAT-GG---TCG------GA------GATT
TCACA---------------GCCGGGGGAC--GTT-GAAATCGAAGTCTCTGACTGGTTT
CAGAATCTAACCGAGGATGTGGTCACCAGGACAGCTTTCG---------GCAG-------
--CAGCTAC---GAA------GACG--------GGAAAGCCATTTTCGGATTGCAGAATC
AGCAAATGCTGCTCGCTTCCGACGCTTTCCGG--AAAGTCTTTATCCCCTGCTA------
------------------------------------------------------------
---------CCGATTC--CTACCGACGAGGAGCAACTTGAAGTCACGGAAACTCGAGAAG
GAGATCAAGCAGTCGCTCATCAAGCTCATCG---ACATGC---GAC--------------
-------GAGACAACCTCAGCCAGGAG---------------------------------
ACCCTTGACGAGAACAGTCCC-------------AAGGATTTGCTGGGTCTGATGATTCG
---GGC---GAGTGTCAAGGAAGGCCGGCTGTCGTCTCTTCATCGTCATCCATCTCAGTC
GCTTCCAAC---------------------------------------------------
---ATCGATCACGCACAGCGACATTGTCGAGGAGTGTAAGAGCTTCTTCTTCGCCGGGAA
ACAGACCACCTCGAACCTGCTGACGTGGACGACCGTGCTGCTCGCGATGCACCCCTACTG
GCAGGTCCTGGCACGTGGCGAGGTCCTCCGAGTCTGCGG------CTCGCGTGAT-----
-GTCCCC-ACCAAG----GACGACGTCGTCAAGCTCAAAACGCTGTCGATGGTTCTGAAC
GAGTCGCTTCGGCTGTACCCGCCAA------CTGTGGCGACCATCCGCCGCGCGAAGGTG
GACGTGGAGCTC---GGCGC----------------CTA--C---AAAGTGACACGTGGA
ACCGAACTCCTCATCCCGATTCTGGCCGTGCACCACGACAAGGCCGCATGGGGCAGCGAC
GTACACGAGTTCAACCCGGCGAGGTT---C---GCGGACGGCGTGG-----CGCGAGCCG
CCA-----AGCACCCGATGGCTTTCGTACCGTTCGGCCTCGGTGTCCGGACGTGCATCGG
TCA------GAATCTCGCCGTGCTTCAAGCGAAGTTGACGGTGGCGATGATTCTGCAGCG
GTTCTCGTTTCGGCTCGGCTCGAGCTATCAACA---------------------------
-------------------------------CGCGCCGACTGT-------GCTCATGATG
CTCTA-----TCCGCAGCACG-----GCGCGCC---------------GATCATTTTC--
--------------------------------------------GACCGTTTA-------
-----------------------------------------------------------G
ATCATGATGAAGATTAA-----------

#Sbicolor_Sobic.003G048200.1.v3.1
------------------------------------------------------------
------------------------------------------------------------
------------ATG---------------------------------------------
-----------GGGTGGGGGTGGACGGCGCTGGCGGCGGCAGGCG---------------
----------------------------------CGGTGGCGTACGTGGTGGTGAAGCTG
ATGGAGGTGCTGT-----GGTGGCGGCCGCGGCGGGTGGAG-CGGCACTTCGCGCGGCAG
GG---GATCAGGGGCCCCCGCTACCGCTTCTTCGTCGGCTGCGTCCGCGAGATGGTGGCG
CTCATGGTGGCCGCCTCCGC---CAAGCCAATGCC---GCGCCCCTACCGCTC---CCAC
AACGTCCTCCCGCGCGTCCTCGCCTTCTACC-----ACCACTGGAAGA-----------A
--AATCTAC---------------------------------------------------
------------------------------------------------------------
------------------------------GGTT-CCACGTTCCTGATATGGTTCGGCCC
GACGCCGAGGCTCGCCGTCGC---CGACCCGGACCTCATCCGGGAGATCCTCCTGTC---
CCGCGCCGACCACTTCGACCGCTACGAGTCGCACCCGATGGT-GCGCCAGCTCGAGGGCG
AGGGGCTC--------------GTCAGCCTGCGCGGCGACAAGTGGGCGCACCGCCGCAA
GG--TGCTCACGCCGGCGTTCCA---CATGGAGAACCTCAAG--CTGCTGCTGCCGTTCG
TCGGGCAGACAGTGGTCGACATGGTGGACAAGT-GG--------------------CACG
ACATG----GCCGCCGCGGCGTCCGGCGAG--GTC-GAGATCGACGTGTCCGAGTGGTTC
CAGGTGGTGACGGAGGACGCCATCACCCGCACGGCGTTCG---------GCCG-------
--GAGCTAC---GAG------GACG--------GCAAGGCCGTCTTCAAGCTCCAGACTC
AGCTCATGGCCTTCGCCTCCGAGGCATTTCGC--AAGGTCTTCATCCCTGGATA------
------------------------------------------------------------
---------CAGGTTC--CTGCCGACCAAGAAGAACACGAGCTCGTGGAAGCTGGACAAG
GAGATCAGAAAGAACCTGGTGACGCTCATCG---GCCGGC---GGC--------------
-------AGGAAGCTGCGGACGAC------------------------------------
GAGAAGCTCAGCGGCTGTGCC-------------AAGGACCTCCTCGGCCTCATGATCAG
---CGCGAGCAGCAACGGCGGCAAGGTGAG------------------------------
------------------------------------------------------------
---CCCCATCACCGTCAACGACATAGTGGAGGAGTGCAAGACGTTCTTCTTCGCCGGCAA
GCAGACCACGTCGAACCTCCTGACATGGACCACAGTCTTGCTCGCCATGCACCCCGAGTG
GCAGGAGCTCGCCCGACAGGAGGTACTCCAAGTCTGCGG------GGCGCGTGAC-----
-ATCCCC-TCCCGC----GAGCAGCTCGCCAAGCTCAAGACACTCGGGATGATCCTGAAC
GAGACGCTGCGGCTGTACCCGCCGG------CTGTGGCGACGGTGCGCCGAGCCAAGACC
GACGTGGAGCTC---GGCGG----------------GTG--C---CTGATCCCGCGCGAC
ACGGAGCTGCTGATCCCGATCATGGCCGTGCACCACGACGCGCGGCTGTGGGGCGCGGAC
GCCACGCAGTTCAACCCGGCGCGGTT---C---GCCAAGGGCGTGG-----CGCAGGCCG
CCG-----CGCACCCCACGGCGTTCATCCCGTTCGGCCTGGGCGCGCGGATGTGCATTGG
CCA------GAACCTGGCGCTCCTCGAGTCCAAGCTCACGGTGGCCATCATCCTCCAGCG
GTTCGACTTCCGGCTGTCGCCCAGCTACCTCCA---------------------------
-------------------------------TGCGCCGACGGT-------ACTGATGCTC
CTCCA-----CCCGCAATACG-----GGGCGCC---------------CGTGATCTTCCG
GCCGCGATCATGTG------------------------------AGCCGTCCG-------
------------------------------------------------------ATCGCG
ACAATCGGGATATGTGA-----------

#Kmarnieriana_Kalax.0468s0022.1.v1.1
ATGGCGGCCCTACGCCGTTTTCCTTTCATCCTTAAATCTCCATCTTCCACCCTCTTCACC
CACTCCAAAAAACAGAGCACTCTGTTTCTTTCATCTTCTTCTCGCTCCCTTTCGTGTTCA
AGGAGTAATAATATG---------------------------------------------
------------------GATAACCAGACGTTGCTCTGGCTCCTC---------ATCAGG
------------CTGGCTGTCACAGGATTCATCTGCTTAGTCT---TCTTTCTCAAAGTG
GTGGTGGCGCTCT-----GGCTCAGACCCCGCAAAATCCAA-CACCATTTCTCAAAACAA
GG---CATCAGAGGTCCGCCCTACAAGTTCTTCATTGGCAACGTCACGGAGATCATGGGC
TTGACCGTTCGAGCTTCCTC---TCACCCCATCAC---TCCCTT------CTC---GCAC
AACATCCTGCCAAGAGTCCTCTCCTTCTACC-----ATCACTGGAAGA-----------A
--AATCTAT---------------------------------------------------
------------------------------------------------------------
------------------------------GGCG-CCACATTCTTGGTGTGGTTCGGCTC
CAACGTCAGGCTCACCGTCGC---CGAACCGGATTTGATCAGGGAAATCTTCGCCTC---
CAAGTCTGATTTCTACGAGAAGAGCGAGGCGCATCCGCTGAT-GAAGCAGCTGGAAGGCG
ACGGACTT--------------CTGAGCCTCAAGGGAGAGAAATGGGCTCGTCACCGCAA
AA--TCATCAATCCCGCTTTCCG---CATGGAAAATCTCAAA--CTGATGGTTCCTGTGA
TGGCCGGAAGAGTGTCGGAAATGCTGGAGAGAT-GG---TCG------GA------GATT
TCACA---------------GCCGGGGGAC--GTT-GAAATCGAAGTCTCGGACTGGTTT
CAGAATCTAACCGAGGATGTGGTCACCAGGACAGCTTTCG---------GCAG-------
--CAGCTAC---GAA------GACG--------GGAAAGCCATTTTCGGATTGCAGAATC
AGCAAATGCTGCTCGCTTCCGACGCTTTCCGG--AAAGTCTTCATCCCCTGCTA------
------------------------------------------------------------
---------CCGATTC--CTACCGACGAGGAGCAACTTAAAGTCATGGAAACTCGACAAG
GAGATCAAGCAGTCGCTCATCAAGCTCATCG---ACATGC---GAC--------------
-------GAGACAACCTCAGCCAGGAG---------------------------------
ACCCTTGACGAGAACAGTCCC-------------AAGGATTTGCTGGGTCTGATGATTCG
---GGC---GAGTGGCAAGGAAGGCCGGCTGTCGTCTCATCATCGTCATCCATCACAGTC
GCTTCCAAC---------------------------------------------------
---ATCGATCACGCACAGCGACATTGTCGAGGAGTGCAAGAGCTTCTTCTTCGCCGGGAA
ACAGACCACCTCGAACCTGCTGACGTGGACGACCGTCCTGCTCGCGATGCACCCCCACTG
GCAGGTCCTGGCACGTGACGAGGTCCTCCGAGTCTGCGG------CTCGCGTGAT-----
-GTCCCC-ACCAAG----GACGACGTCGTCAAGCTCAAAACGCTGTCGATGATTCTGAAC
GAGTCGCTTCGGCTGTACCCGCCAA------CTGTGGCGACCATCCGCCGCGCGAAGGTG
GACGTGGAGCTC---GGCGC----------------CTA--C---AAAGTGCCACGTGGA
ACCGAACTCCTCATCCCGATCCTGGCCGTTCACCACGACAAGGCCGCATGGGGCAACGAC
GCACACGAGTTCAACCCGGCGAGGTT---C---GCGGACGGCGTGG-----CGCGAGCCG
CCA-----AGCACCCGATGGCCTTCGTACCGTTCGGCCTCGGTGTCCGGACGTGCATCGG
TCA------GAATCTCGCCGTGCTTCAAGCGAAGTTGACGGTGGCGATGATTCTCCAGCG
GTTCTCGTTTCGGCTCGGCTCGAGCTATCAACA---------------------------
-------------------------------CGCGCCGACTGT-------GCTCATGATG
CTCTA-----TCCGCAGTACG-----GCGCGCC---------------GATCATTTTC--
--------------------------------------------GACCGTTTA-------
-----------------------------------------------------------G
ATCATGATGAAGAATAA-----------

#Pvulgaris_Phvul.009G199200.1.v1.0
------------------------------------------------------------
------------------------------------------------------------
------------ATG---------------------------------------------
-----------------------GGAGAAGTATTTAAGATTCTTT---------------
----------------------TTGTCTTTCTCATCACTCTGCTACTTCTGCTCAAGGTA
GCACTCTCTTTCT-----GGTGGAGACCAAGGAAAATTCAA-GGACATTTCTTCAACCAA
GG---AATAAGAGGACCCCCTTATCGTTTCTTCGTTGGAAATGTTCAAGAACTTGTGGGA
ATGATGCTCAAAGCCTCTTC---TCAACCCATGCC---TTTCTC------------TCAC
AACATTCTCCCTAGAGTCCTTTCCTTCTACC-----ATCACTGGAAGA-----------A
--ACTTTAC---------------------------------------------------
------------------------------------------------------------
------------------------------GGTG-CAACATTCCTCGTCTGGTTTGGACC
CACCGCTCGAGTCACCATCTC---TGATCCAGACCTCATCCGCGAAATCTTCACCTC---
CAAGTCAGAATTCTACGAGAAAAACGAATCTCCCCCACTGGT-GAAGCAGCTTGAAGGTG
ATGGACTC--------------CTCAGCCTCAAAGGAGAAAAATGGGCTCACCACCGAAG
AA--TCATCGCTCCCACCTTTCA---TATGGAGAATCTAAAA--TTGTTGATACCGATTA
TGGCAACAAGCGTGGTTGAGATGATGGAGAAGT-GG--------------------AGGA
GCATG----------GCGGAGACGGGTGAA--GTG-GAAATCGAAGTTTCGGAGTGTTTT
CAAACCTTAACAGAAGATGTGATTACTAGGACAGCGTTTG---------GAAG-------
--CAGCTAC---GAA------GATG--------GCAAAGCCATTTTCCAGTTACAAGCCC
AACAAATGGAACTAGCAGCTGGTGCCTTCCAA--AAAGTGTTGATTCCAGGTTT------
------------------------------------------------------------
---------TAGATTC--TTTCCGACGAGGAAGAATTTAAATTCTTGGAAACTGGATAAG
GAAATGAAGAGATCGTTGGTGAAGCTGATCG---ATCGAC---GAA--------------
-------AAGAGAATGCGTGTGGG------------------------------------
AAGGAAGATACGAAAGGGGCG-------------AAGGATTTGCTGGGGCTTATGATTCG
---GGCTTCGCACAGCAGCAGCAGCAGCAGCAATGT------------------------
------------------------------------------------------------
---GAATGTAACGGTTGATGACATTGTGGAAGAGTGCAAGAGTTTTTTCTTTGCAGGGAA
ACACACGACTTCGAACCTGCTGACGTGGAGCACGATTCTGCTTGCTATGCACCCGCAGTG
GCAGGTACAGGCACGTGAGGAGGTGGAGATGGTGTGCGG------TGCACGTGAC-----
-ATCCCT-GGCAAG----GACGATCTTGTGAAGCTTAAGACATTGACGATGATCGTGAAT
GAGTCTCTGAGACTGTACCCTCCCA------CAATCGCAACCATCAGAAGGGCGAAAGCT
GACGTGGAGCTA---GGGGC----------------GTT--C---AAGATCCCGTGCGGG
ACGGAGCTCCTGATCCCCATCCTAGCCGTTCATCACGATCAGGCCACGTGGGGAAGCGAC
GCCACCGAGTTCAATCCTGGCCGTTT---C---TCCAACGGCGTGT-----CTCGCGCCG
CAC-----TCCGCCCTTTTGCGTTTATCCCCTTCGGCCTCGGTGCGCGTACCTGCGTGGG
ACA------GAACCTCGCGCTTCTTCAAACCAAACTCACCCTCGCCATCATGCTTACCCG
TTTCACTTTCAAATTGGCCCCTACCTATCGCCA---------------------------
-------------------------------CGCGCCGACGGT-------CCTCATGTTG
CTCTA-----CCCTCAGTACG-----GCGCGCC---------------GATCATTTTC--
-------------------------------------------CAACCCATCG-------
------------------------------------CCACCGCAACCACAACCACAACCA
CTTCGGATTGTTCCTGA-----------

#Gmax_Glyma.06G215200.1.Wm82.a2.v1
------------------------------------------------------------
------------------------------------------------------------
------------ATG---------------------------------------------
---------------------ATGATGGAAGAGTTTAAGATTCTT---------------
---------------------TTTGTCTTTCTCATGACTTTGCTACTTGTGCTCAAGGTC
ACAATCTCGCTCT-----GGTGGAGACCAAGGAAAATTGAG-GGCCATTTCTCCAACCAA
GG---AATCAGAGGACCCCCTTATCGTTTCTTCATTGGGAATGTGAAAGAACTCGTGGGA
ATGATGATGAAAGCTTCCGA---AAAACCCATGCC---TTTCTC------------TCAC
AACATTCTCCCAAGAGTGCTTTCTTTCTACC-----ACCACTGGAAGA-----------A
--AATTTAC---------------------------------------------------
------------------------------------------------------------
------------------------------GGTG-CAACATTCCTTGTATGGTTTGGACC
CACTGTTCGAGTCACCATCTC---TGATCCAGACCTCATCCGGGAAATCTTCACCTC---
CAAGTCAGAATTATATGAGAAAAACGAATCTCCCCCACTTGT-GAAGCAGCTTGAAGGTG
ATGGACTC--------------CTTAGCCTCAAAGGAGAAAAATGGGCTCACCACAGAAA
AA--TCATCTCTCCCACCTTTCA---TATGGAAAACCTCAAA--ATGTTGATACCGATTA
TGGCAACAAGCGTGGTTGAGATGTTGGAGAAGT-GG------------AA------GGCA
ATGGC---------AGAGGAGAAGGGTGAG--GTG-GAAATCGAAGTTTCGGAGTGTTTT
CAAACCTTAACAGAAGATGTCATTACTAGGACAGCGTTTG---------GGAG-------
--CAGCTAC---GAA------GATG--------GCAAAGCCGTTTTTCGGTTACAAGCCC
AACAAATGGTCCTAGCAGCTGATGCCTTCCAG--AAAGTGTTCATTCCAGGTTA------
------------------------------------------------------------
---------TAGATTC--TTCCCCACGAGGAGGAATATAAATTCTTGGAAACTGGACAAG
GAAATCAAGAAATCGTTGGTGAAGATCATCG---AACGACGAAGAA--------------
-------AAGAGAATGCGTGTGGG------------------------------------
AAAGAAGAAACAAAAAGGCCA-------------ACGGATTTGCTGGGGCTCATGATTTG
---GGCTTCCAACAACAACAACAACACCACCTCCAATGT---------------------
------------------------------------------------------------
---GAACGTAACGGTGGATGACATAGTGGAAGAGTGCAAAACCTTTTTCTTCGCAGGCAA
ACACACCACTTCGAATTTGCTAACGTGGACCACGATCCTGCTCGCGATGCATCCGCAGTG
GCAGATACGGGCACGTGAGGAGCTCGTGAGTGTGTGCGG------TGCACGTCAC-----
-ATCCCC-ACCAAG----GAGGATCTTGCCAAGCTTAAGACACTGAGCATGATCGTGAAC
GAGTCTCTGAGGCTCTACCCTCCCA------CAATCGCGACCATTAGAAGAACAAAAGCC
GACGTGGAGCTA---GGGCC----------------GTA--C---AAGATCCCGTGCGGG
ACGGAGCTCCTGATCCCCATCCTGGCCGTGCACCACGACCAGGCCACGTGGGGCAGCAAC
GCGACCGAGTTCAACCCGGGTCGCTT---C---TCGAACGGCGTGT-----CCCGCGCCG
CGC-----GCCTCCCTTTCGCCTTCATCCCCTTCGGCCTCGGCGCCCGCACCTGCATCGG
CCA------GAACCTCGCACTTCTCCAGACCAAACTCACCCTCGCCGTCATGGTTCGAGG
TTTCAACTTCAGGCTGGCGCCGACTTATCAACA---------------------------
-------------------------------CGCGCCAACGGT-------TCTCATGCTG
CTCTA-----CCCTCAATATG-----GTGCACC---------------AATCCGTTTC--
----------------------------------------CAACCAATACCCG-------
------------------------------------------------------CACCCA
CTGTGAATTGTTACTGA-----------

#Csativus_Cucsa.131870.1.v1.122
------------------------------------------------------------
------------------------------------------------------------
------------ATG---------------------------------------------
-----------------------------------GTGGTCGGTT---------------
-------------------GGATTTTTTGTTGGTTTTTGTTCGTGCTGGTTCTAAGGGCG
GTGGTGGTTCTTT-----GGTGGCGGCCGAGAAGAATAGAA-CAGCATTTCTTTCGTCAA
GG---AATTCGTGGCCCTCCCTATCGTTTCTTCATTGGAAATGTTAAGGAACTGGTTGGC
ATGATGATTAAAGCTTCTTCAGATCATTCTTTTCCTAATTCTTC------------TCAT
AATATTCTGCCTCGTGTTCTTCCTTTTTATC-----ATCATTGGAAGA-----------A
--AATTTAT---------------------------------------------------
------------------------------------------------------------
------------------------------GGGT-CAAAATTTCTAGTGTGGTTTGGACC
GACGGTGAGATTGGCGGTGTC---TGATCCAGATTTGATAAGAGAAATATTCACATC---
GAAGTCAGAATTTTGTGAGAAAAATGAACCACACCCACTTGT-TAAACAGCTAGAAGGTG
ATGGACTC--------------CTTAGCCTCAAAGGCCAAAAATGGGCTCTTCATCGAAA
GA--TCATCTCTCCTTCCTTTCA---CATGGACAATCTCAAA--TTGTTGATTCCAGTGA
TGGCAAAAAGTGTTGTGGACATGTTGGAGAAAT-GG------------TCAGCATTAATG
ACGTC---------AGCAGATTCCGATGAG--GTG-GAAATTGAAGTATCCGAATGGTTC
CAAACCCTAACCGAAGATGTCATCACTAGAACAGCATTTG---------GCTC-------
--AAGCTAT---GAA------GATG--------GAAAAGCCATTTTCCGGTTACAAGCCC
AACAAATGGTCCTTGCTTCTCAAGCCTTTGAA--AAAGTTTTCATCCCCGGCTA------
------------------------------------------------------------
---------CCGATTC--TTGCCTACGAGAACGAACGTGAATTCGTGGAGATTGGATAAA
GAAATAAGGAAATCGTTGATGAAATTGATCG---ACCGAC---GAC--------------
-------GAGAGAATTCGATTGA-------------------------------------
GACGAGCTCG------------------------AAGGATTTACTAGGGTTAATGATTAG
---GGC---ATCAAAGTCATCTCCATCATC------------------------------
------------------------------------------------------------
---AACAATCACTGTTAATGACATTGTTGAAGAGTGCAAAGGGTTTTTCTTTGCTGGCAA
ACAGACCACATCCAATTTGCTGACGTGGACAATGATCCTCATGGCAATGCACCCACAATG
GCAGGTACAGGCACGTGATGAAGTACTAAGGGAGTGTGG------AGCACGTGAC-----
-ATACCC-TCCAAA----GATGATGTTACAAAGCTCAAAATGTTGAGTATGATCATCAAC
GAATCGTTACGGTTATATCCGCCGA------CAGTGGCGACTATTCGACAAGCGAAAGTT
GATGTGGAGCTT---GGTGG----------------TTA--C---ATGCTTCCACGAGGC
ACTGAGTTGTTGATACCGATTTTGGCGGTTCACCATGATCAAACGATATGGGGGAATGAT
GTGAATGAGTTCAATCCAGCGCGATT---T---GCCGAAGGTGTTG-----CAAAGGCAG
CCA-----ATCATCGAGTTGGGTTCATTCCGTTCGGGTTAGGAGCTCGAACCTGTATTGG
CCA------AAACCTAGCTATATTGCAAGCAAAGTTGGCTCTTGCACTCATACTCCAAAG
ATTCTCTTTTCGATTGGGACCCTCTTATCAACA---------------------------
-------------------------------CTCACCAGCAGT-------TCAAATGCTA
CTTTA-----TCCACGACATG-----GTGCACC---------------TATTATCTTC--
--------------------------------------------AAGAAATTA-------
-----------------------------------------TCCACTCCATTAGCTCATC
AAGATCAACAGTCATGA-----------

#Sviridis_Sevir.5G120400.1.v1.1
------------------------------------------------------------
------------------------------------------------------------
------------ATG---------------------------------------------
-------------------------------------GGGTGGTG---------------
-----------CTGGGCGGCGGCGGCGGTGCTTGCGGCGGCGTACATGGCGGCGAAGCTG
ATGGAGGTGCTGT-----GGTGGCGGCCGCGGCGGGTGGAG-GAGCACTTCGCGCGGCAG
GG---GATCAGGGGCCCCCGCTACCGCTTCTTCGTCGGCTGCGTCCGCGAGATGGTGGCG
CTCATGGTCGCCGCCTCCGC---CAACCCAATGCC---GCGCCCCTACCGCTC---CCAC
AACGTGCTCCCGCGCGTCCTCGCCTTCTACC-----ACCACTGGAGGA-----------A
--AATCTAC---------------------------------------------------
------------------------------------------------------------
------------------------------GGCT-CCACGTTCTTGATATGGTTCGGCCC
GACGCCGAGGCTCGCCGTCGC---CGACCCCGACCTCATCCGGGAGATCCTCGTGTC---
CCGCGCCGACCACTTCGACCGCTACGAGTCGCACCCAATGGT-GCGCCAGCTCGAGGGCG
AGGGCCTC--------------GTCAGCCTGCGCGGCGATAAGTGGGCGCACCGCCGCCG
GG--TGCTCACGCCGGCGTTCCA---CATGGAGAATCTCAAG--CTGCTGCTGCCGTTCG
TGGGGAGGACGGTGGTCGACATGGTGGACAAGT-GG--------------------CGCG
ACATG----GCCGCGGCGGGGTCCGGCGAG--GTC-GAGATCGACGTGTCCGAGTGGTTC
CAGGTGGTGACGGAGGACGCCATCACCCGCACGGCCTTCG---------GCCG-------
--GAGCTAC---GAG------GACG--------GCAAGGCCGTCTTCAAGCTCCAGACCC
AGCTCATGGCCTTCGCCTCCGAGGCATTCCGC--AAGGTCTTCATCCCTGGATA------
------------------------------------------------------------
---------CAGGTTC--TTGCCAACCAGGAAGAACACGAGCTCGTGGAAGCTGGACAAG
GAGATCAGGAAGAACCTTGTGACGCTCATTA---GCCGGC---GAC--------------
-------AGGAAGCCGCAGACGAC------------------------------------
GAGAAGCTCAGCGGGTGTGCC-------------AAGGACCTCCTCGGGCTCATGATCAA
---CGCGAGCAGCAACGGCGGCAAGGTGAG------------------------------
------------------------------------------------------------
---CCCCATCACCGTGAACGACATCGTGGAGGAGTGCAAGACGTTCTTCTTCGCCGGCAA
GCAGACGACGTCGAACCTCCTGACGTGGACCACCGTCGTGCTCGCAATGCACCCCGAGTG
GCAGGAGCTCGCCCGGCAGGAGGTCCTCGACGTCTGCGG------CGCTCATGAC-----
-ATCCCC-TCCCGC----GAGCAGCTCGTCAAGCTCAAGACACTCGGGATGATCCTGAAC
GAGACGCTGCGGCTGTACCCGCCGG------CGGTGGCGACGGTGCGCCGTGCCAAGGCC
GACGTGGAGCTC---GGCGG----------------GTG--C---CTGATCCCACGTGAC
ACGGAGCTGCTGATTCCGATCATGGCCCTGCACCACGACGCCCGGCTGTGGGGCCCTGAT
GCCACGCAGTTCAACCCGGCGCGGTT---C---GCCAGGGGCGTGG-----CGCAGGCCG
CCG-----CGCACCCGACGGCGTTCATCCCGTTCGGGCTCGGCGCCCGGATGTGCATCGG
CCA------GAACCTGGCGCTCCTGGAGGCCAAGCTCACCGTGGCCATCATCCTCCAGCG
GTTCGACTTCCGGCTATCTCCCAGCTACCTCCA---------------------------
-------------------------------CGCGCCGACGGT-------CCTGATGCTC
CTCCA-----CCCGCAGTACG-----GGGCGCC---------------GGTCATCTTCCG
GCCTCGATCATCC------------------------------GAGCCGTCCG-------
---------------------------------------------------------ATC
ATAATCGGGGCATGTGA-----------

#Sitalica_Seita.5G123900.1.v2.2
------------------------------------------------------------
------------------------------------------------------------
------------ATG---------------------------------------------
---------------------------GGGTGGTGCTGGGCGGCG---------GCGGCG
------------GTGCTTGCGGCGGCGTACA---------------TGGCGGCGAAGCTG
ATGGAGGTGCTGT-----GGTGGCGGCCGCGGCGGGTGGAG-GAGCACTTCGCGCGGCAG
GG---GATCAGGGGCCCCCGCTACCGCTTCTTCGTCGGCTGCGTCCGCGAGATGGTGGCG
CTCATGGTCGCCGCCTCCGC---CAACCCAATGCC---GCGCCCCTACCGCTC---CCAC
AACGTGCTCCCGCGCGTCCTCGCCTTCTACC-----ACCACTGGAGGA-----------A
--AATCTAC---------------------------------------------------
------------------------------------------------------------
------------------------------GGCT-CCACGTTCTTGATATGGTTCGGCCC
GACGCCGAGGCTCGCCGTCGC---CGACCCCGACCTCATCCGGGAGATCCTCGTGTC---
CCGCGCCGACCACTTCGACCGCTACGAGTCGCACCCAATGGT-GCGCCAGCTCGAGGGCG
AGGGCCTC--------------GTCAGCCTGCGCGGCGATAAGTGGGCGCACCGCCGCCG
GG--TGCTCACGCCGGCGTTCCA---CATGGAGAATCTCAAG--CTGCTGCTGCCGTTCG
TGGGGAGGACGGTGGTCGACATGGTGGACAAGT-GG---CGC------GA------CATG
GCCGC---------GGCGGGGTCCGGCGAG--GTC-GAGATCGACGTGTCCGAGTGGTTC
CAGGTGGTGACGGAGGACGCCATCACCCGCACGGCCTTCG---------GCCG-------
--GAGCTAC---GAG------GACG--------GCAAGGCCGTCTTCAAGCTCCAGACCC
AGCTCATGGCCTTCGCCTCCGAGGCATTCCGC--AAGGTCTTCATCCCTGGATA------
------------------------------------------------------------
---------CAGGTTC--TTGCCAACCAGGAAGAACACGAGCTCGTGGAAGCTGGACAAG
GAGATCAGGAAGAACCTTGTGACGCTCATTA---GCCGGC---GAC--------------
-------AGGAAGCCGCAGACGAC------------------------------------
GAGAAGCTCAGCGGGTGTGCC-------------AAGGACCTCCTCGGGCTCATGATCAA
---CGC---GAGCAGCAACGGCGGCAAGGTGAG---------------------------
------------------------------------------------------------
---CCCCATCACCGTGAACGACATCGTGGAGGAGTGCAAGACGTTCTTCTTCGCCGGCAA
GCAGACGACGTCGAACCTCCTGACGTGGACCACCGTCGTGCTCGCAATGCACCCCGAGTG
GCAGGAGCTCGCCCGGCAGGAGGTCCTCGACGTCTGCGG------CGCTCATGAC-----
-ATCCCC-TCCCGC----GAGCAGCTCGTCAAGCTCAAGACACTCGGGATGATCCTGAAC
GAGACGCTGCGGCTGTACCCGCCGG------CGGTGGCGACGGTGCGCCGTGCCAAGGCC
GACGTGGAGCTC---GGCGG----------------GTG--C---CTGATCCCACGTGAC
ACGGAGCTGCTGATTCCGATCATGGCCCTGCACCACGACGCCCGGCTGTGGGGCCCTGAT
GCCACGCAGTTCAACCCGGCGCGGTT---C---GCCAGGGGCGTGG-----CGCAGGCCG
CCG-----CGCACCCGACGGCGTTCATCCCGTTCGGGCTCGGCGCCCGGATGTGCATCGG
CCA------GAACCTGGCGCTCCTGGAGGCCAAGCTCACCGTGGCCATCATCCTCCAGCG
GTTCGACTTCCGGCTATCTCCCAGCTACCTCCA---------------------------
-------------------------------CGCGCCGACGGT-------CCTGATGCTC
CTCCA-----CCCGCAGTACG-----GGGCGCC---------------GGTCATCTTCCG
GCCTCGATCATCC------------------------------GAGCCGTCCG-------
---------------------------------------------------------ATC
ATAATCGGGGCATGTGA-----------

#Crubella_Carubv10022970m.v1.0
------------------------------------------------------------
------------------------------------------------------------
------------ATG----------------------------------------GAGGA
AGAAAGTAACAACAACAACAACAACAACAGCAGTAGCAGCTGGTT---------A-----
------------ATTCTTGTTCTGTCTGTAATGTTGTTTAGTCTTGTAATAGTTAAAGTT
ATGTCTTTGTTAT-----GGTGGAGACCAAGAAAAATCGAA-GAACATTTCTCTAAACAA
GG---GATTCGTGGTCCTCCTTATCATTTCTTCATTGGAAATGTTAAAGAACTTGTTGGT
ATGATGCTTAAAGCTTCTTC---TCATCCTATGCC---TTTCTC------------TCAC
AATATCCTTCCTCGTGTTCTCTCTTTTTACC-----ATCACTGGCGAA-----------A
--AATCTAT---------------------------------------------------
------------------------------------------------------------
------------------------------GGTG-CTACATTTCTGGTTTGGTTCGGTCC
AACTTTTCGGTTAACAGTAGC---TGATCCAAATCTAATCAGAGAGATCTTCTCCAA---
---GTCTGAGTTTTATGAGAAGAACGAAGCTCACCCTTTGGT-TAAACAGCTTGAAGGTG
ATGGACTA--------------CTTAGTCTAAAAGGCGAGAAATGGGCTCATCATCGTAG
AA--TCATTAGTCCTACATTTCA---TATGGAGAATCTTAAG--TTGCTTGTGCCAGTGG
TGTTACAGAGTGTGACTGATTTGCTTGATAAAT-GG---TCG------GA------GAAG
TTATC------------TGAAGACGGTGAA--ATT-GAAGTTGATGTCTATGAATGGTTT
CAGATTTTGACTGAAGATGTTATTAGTAGAACAGCTTTTG---------GTAG-------
--TAGCTAT---GAA------GATG--------GTAGAGCAATTTTTAGACTTCAAGCTC
AACAAATGCTTCTTTGTGCTGAAGCTTTTCAA--AAAGTCTTCATTCCTGGCTA------
------------------------------------------------------------
---------TAGATTT--TTTCCGACAAGAGGGAATCTTAAGTCTTGGAAGTTAGACAAA
GAGATAAGGAAGTCGTTGTTGAAGCTGATAG---AGCGGC---GGA--------------
-------GAGAGAACGTTGTTGTTGTCGCTGATGGAGACGGC------------------
GAAGAATGTAAAGAGTCGCCG----ACGACGGGTAAGGATTTGTTGGGATTAATGATTCA
---AGC------------------------------------------------------
------------------------------------------------------------
AAAGAATGTGACGGTTCAAGACATTGTGGAGGAGTGTAAAAGCTTCTTCTTTGCCGGGAA
ACAGACAACTTCTAATCTGCTGACGTGGACGACCATCTTGCTATCCATGCACCCAGAGTG
GCAGGCCAAAGCACGTGATGAGGTCCTCAGGGTATGCGG------CTCACGTGAT-----
-GTCCCT-ACTAAA----GACCATGTCGTTAAGCTCAAAACGTTGAGTATGATCTTGAAC
GAGTCTCTAAGGTTGTATCCACCTA------TTGTTGCTACGATTCGACGCGCTAAATCG
GATGTGAAGCTA---GGAGG----------------GTA--C---AAAATCCCTTGTGGT
ACGGAGCTTTTAATCCCAATTATAGCGGTCCATCATGACCAAGCTATATGGGGAAACGAT
GTAAACGAATTCAATCCAGCTCGGTT---T---GCGGATGGAGTGC-----CGCGGGCTG
CCA-----AACACCCCGTTGGCTTTATACCATTCGGCCTCGGAGCCCGGACGTGTATTGG
TCA------GAATCTTGCTATACTTGAAGCTAAATTAACACTCGCTGTAATGTTGCAACG
CTTCACCTTTCACTTGGCTCCTACTTACCAGCA---------------------------
-------------------------------TGCACCTACCGT-------TCTCATGTTG
CTTTA-----TCCTCAGCATG-----GTGCACC---------------AATCACCTTC--
--------------------------------------------AGGAGATTG-------
--------------------------------------------------------ACCA
ATCATGAGGATCGCTAA-----------

#Zmays_GRMZM2G138750_T01.v6a
------------------------------------------------------------
------------------------------------------------------------
------------ATG---------------------------------------------
------------------------GGGTGGGGGTGGACGGCGCTG---------GCGGCG
------------GCCGCGATGGCGTACG------------------TGGCGGTGAAGCTG
ATGGAGGTGCTGT-----GGTGGCGGCCGCGGCGGCTGGAG-CAGCACTTCGCGCGGCAG
GG---GATAAGGGGCCCCCGCTACCGCTTCTTCGTCGGCTGCGTCCGCGAGATGGTGGCG
CTCATGGTGGCCGCCTCCGC---CAAGCCAATGCC---GCGCCCCTACCGCTC---CCAC
AACGTCCTCCCGCGCGTCCTCGCCTTCTACC-----ACCACTGGAAGA-----------A
--AATCTAC---------------------------------------------------
------------------------------------------------------------
------------------------------GGTT-CCACGTTCCTGATATGGTTCGGCCC
GACGCCGAGGCTCGCCGTCGC---CGACCCGGACCTCATTCGGGAGATCCTCCTGTC---
CCGCGCCGATCACTTCGACCGCTACGAGTCGCACCCGATGGT-GCGCCAGCTCGAGGGCG
AGGGGCTC--------------GTCAGCCTGCGCGGCGACAAGTGGGCACACCGGCGCAA
GG--TGCTCACGCCGGCGTTCCA---CATGGAGAACCTCAAG--CTGCTGCTGCCGTTCG
TCGGGAGGACGGTGGTCGACGTGGTGGACAAGT-GG---CAC------GA------CATG
GCCGC---------CGCGGCGTCCGGCGAG--GTC-GAGATCGACGTGTCCGAGTGGTTC
CAGGTGGTGACGGAGGACGCCATCACCCGTACGGCGTTCG---------GCCG-------
--GAGCTAC---GAG------GACG--------GCAAGGCCGTCTTCAAGCTCCAGACCC
AACTCATGGCCTTCGCCTCCGAGGCGTTTCGC--AAGGTCTTCATCCCTGGATA------
------------------------------------------------------------
---------CAGGTTC--CTGCCGACCAAGAAGAACACGACCTCGTGGAAGCTGGACAAG
GAGATCAGGAAGAACCTGGCGACGCTGATCG---GCCGGC---GGC--------------
-------AGGAAGCCGCGGACGAC------------------------------------
GAGAAGCTCAGCGGCTGTGCC-------------AAGGACCTCCTTGGTCTCCTGATCAA
---CGC---GGGCAGCAACGGCGGCAAGGTGAG---------------------------
------------------------------------------------------------
---CCCCATCACCGTGAACGACATAGTGGAGGAGTGCAAGACGTTCTTCTTCGCGGGCAA
GCAGACCACGTCGAACCTCCTGACATGGACCACAGTCCTGCTCGCCATGCACCCCGAGTG
GCAGGAGCTCGCCCGGCAGGAGGTGCTCCAAGTCTGCGG------GGCGCGTGAC-----
-ATCCCC-TCCCGC----GAGCAGCTCACCAAGCTCAAGACACTCGGGATGATCCTGAAC
GAGACGCTGCGGCTGTACCCGCCGG------CGGTGGCGACGGTGCGTCGCGCCAAGGCG
GACGTGGAGCTG---GGCGG----------------GTG--C---CTGATCCCGCGCGGC
ACGGAGCTGCTGATCCCGATCATGGCCGTGCACCACGACGCGCGGCTGTGGGGGCCGGAC
GCCACGCAGTTCAACCCGGCGCGGTT---C---GCCAGGGGCGCGG-----CGCAGGCGG
CCA-----GGCACCCCACGGCGTTCATCCCGTTCGGGCTGGGCGCGCGGATGTGCATCGG
CCA------GAACCTGGCGCTCCTGGAGTCTAAGCTCACGCTGGCCATCGTCCTCCAGCG
GTTCGACTTCCGGCTGTCGCCCAGCTACCTCCA---------------------------
-------------------------------CGCGCCGACGGT-------GCTGATGCTC
CTCCA-----CCCGCAGTACG-----GGGCGCC---------------CGTGGTCTTCCG
GCCGCGACCGTCT------------------------------GAGCCGTCCG-------
------------------------------------------------------ATCGCG
ACAGTAGGGATGTGTGA-----------

#Bdistachyon_Bradi2g04660.1.v3.1
------------------------------------------------------------
------------------------------------------------------------
------------ATG---------------------------------------------
---------------------------ATGGGTTGGTGGTGGATC---------GCGGCG
------------GCG------GCGGCGGCGTGCGCGGCGGCGTACATGGCGGTGAAGCTC
CTGGAGGTGCTGT-----GGTGGCGGCCGCGGCGCGTGGAG-GCGCACTTCGCCCGGCAG
GG---GATCAGGGGTCCGCCCTACCGCTTCTTCATCGGCTGCGTCAGGGAGATGGTGGCG
CTCATGGTGGCCTCCTCCGC---CAAGCCAATGCC---GCCCCCTTACCGCTC---CCAC
AACGTCCTCCCCCGCGTCCTCGCCTTCTACC-----ACCACTGGAAGA-----------A
--AATCTAC---------------------------------------------------
------------------------------------------------------------
------------------------------GGTT-CCACGTTCCTCATATGGTTCGGCCC
GACGCCGCGGCTCGCTGTCGC---CGATCCCGACCTCATCCGGGAGATCTTCATCTC---
GCGCGCGCAGCATTTCGACCGCTACGAGTCACACCCCATGGT-GCGGCAGCTCGAGGGCG
AGGGGCTC--------------GTCAGCTTGCGCGGTGAGAAGTGGGCGCACCACCGCAA
GG--TGCTCCAGCCCACCTTCCA---CATGGAGAACCTCAAG--ATGCTGCTGCCGTTCA
TCGGGAAGACGGTCGTGGACATGGTGGAGAAGT-GG---CAC------GG------CATG
GCTGA---------CACTGAGTCAGGCGAG--GTC-GAGATCGACGTGTCCGAGTGGTTC
CAGATTGTGACAGAGGACGCCATCACACGCACAGCCTTCG---------GACG-------
--GAGCTAC---GAG------GACG--------GCAAGGCCGTATTCAAGCTCCAGACGA
AGCTCATGGCCTTCGCCTCCGAGGCATTTCGC--AAGGTCTTCATCCCTGGATA------
------------------------------------------------------------
---------CAGGTTC--TTGCCGACCAAGAAGAACACCAGCTCGTGGAAGCTGGACAAG
GAGATCAGAAAGAACCTGGTGACGCTCATCG---GCCGGA---GGC--------------
-------AGGAGGCCACAGACGAC------------------------------------
GAGCGGCTCGAAGGGTGCGCC-------------AAGGACCTCCTAGGCCTCATGATCAA
---CGC---CGGCAGCAACAGCGACAGGAGAACACAGCTGGTCAG---------------
------------------------------------------------------------
---CCCCATTACTGTGAATGACATCGTGGAGGAATGCAAGACCTTCTTCTTCGCCGGCAA
GCAGACGACGTCAAACCTCCTGACATGGACCACCGTGGTGCTCGCCATGCATCCAGAGTG
GCAGGAGCTCGCCCGGCAGGAGGTCCTCGAAGTCTGCGG------CACGCAGGAC-----
-ATCCCC-TGCCGC----GAGCAGCTCGCCAAGCTCAAGACTCTCAGCATGATCCTGTAC
GAGACACTGCGTCTGTACCCTCCTG------CGGTTGCAACGGTGCGGCGAGCAAAGTCC
GACGTGGTGCTC---GGCGG----------------GTA--C---CATATCCCGCGCGAC
ACAGAGCTGCTGATCCCGATCATGGCCGTGCACCACGACGTGCGGCTGTGGGGGCCGGAC
GCGACAGAGTTCAACCCGGCGCGGTT---C---GCGGAAGGTGTGT-----CACGAGCGG
CCA-----AACACCCGACGGCGTTCATACCGTTTGGCCTGGGCGCGAGGATGTGCATCGG
CCA------GAACCTGGCGCTCCTGGAGGCCAAACTCACGGTGGCCATCATTCTCCAGCG
TTTCGAGTTCTGGCTGTCGCCCAAGTACATCCA---------------------------
-------------------------------TGCTCCGACGGT-------CCTGATGCTC
CTCCA-----CCCGCAGTACG-----GGGCACC---------------CATCATCTTCCG
ATCCCGCTCATCT------------------------------CAGACGTCCG-------
------------------------------------------------ATCATATGACGA
CATCTGTGAAAAGATGA-----------

#Egrandis_Eucgr.C01114.1.v2.0
------------------------------------------------------------
------------------------------------------------------------
------------ATG---------------------------------------------
------------GAGGACGAGGCGTTGGCGTGGCTGAAGCTGGCG---------------
---------------------CTGATATGCGCGGCCGTGGCGGCCGCTGCACTGAGGATC
GCGGCGGTGCTGT-----GGTGGCGGCCGAGGAGGATCGAG-GACCACTTCTCGCGGCAA
GG---CATAAGGGGCCCGCCGTATCGGTTCTTCATCGGGAACGTGAAGGAGCTGGTGGGG
ATGATGATGAAGGCGTCGTC---GCAGCCCATGGC---GCCCCC------CTTCTCCCAC
AACATCCTCCCCAGGGTCCTCTCCTTCTACC-----ACCACTGGAAGA-----------A
--GATTTAC---------------------------------------------------
------------------------------------------------------------
------------------------------GGGT-CAACGTTTCTGGTGTGGTTCGGACC
CACGGTCCGGCTCACGGTGTC---GGACCCCGAGCTGATCAGGGAGATCTTCACCTCCAA
GCAGTCGGAATTCTACGAGAAGAGCGAGTCGCACCCCCTCGT-GAAGCAGCTCGAGGGCG
ACGGCCTC--------------CTCAGCCTCCGGGGCGAGAAATGGGCTCACCACCGCAA
GA--TCATCGTCCCCACATTCTA---CATGGAGAATCTCAAA--CTGCTGGTGCCGGTGG
TGGCGAGTAGCGTGACGAGCATGCTGGAGAAATGGG----------------AGGTATTG
ATGTC------------CAAATCGGGAGAG--GTC-GAGATTGAGGTCTCCGAGTGGCTC
CAGAACCTGACCGAGGACATCATCACCAGGACAGCATTCG---------GCAT-------
--CAGCTAC---GAA------GATG--------GCAAGGCCATCTTCAGGCTCCAAGCTC
GGCAGATGGTCCTCGCGGCGGACGTCTTCCAG--AAAGTCTTCATCCCTGGCTA------
------------------------------------------------------------
---------TAGGTTC--TTGCCAACGAAGAGGAACATAGTCTCTTGGAAGCTGGACCGC
GAAATCAAGAAGTCGCTCGTCAAGCTCATCGACCGCCGGAAAGAGGAGTCGGGCGGCAGC
AGCGACGATGGCGGCGGTGATGGCGGCGGCGATGGCGGCAACGATGCGGCGGCCCTCGAG
GGGCGGAGCCGAAGCCGGCCC-------------AACGACCTGCTGGGGCTGATGATCCA
---GGC---TTCCAAGTTGTCGGA------------------------------------
------------------------------------------------------------
---CGCGGTCTCGGTGAACGACATCGTGGAGGAGTGCAAGGGGTTCTTCTTCGCCGGCAA
GCACTCCACGTCGAACATGCTGACGTGGACGACAGTCCTCCTGGCGATGCACCCACAGTG
GCAGGTCCGGGCACGTGACGAGGTCCTCAGGGTGTGCGG------ATCACGTGAC-----
-GTCCCC-ACCAAG----GACGAGCTTGTCAAGCTCAAGACGCTGACCATGGTGGTGAAC
GAATCCCTGCGGCTGTACCCGCCGG------TCGTGGCGATGATCCGGCGGGCTCGCGCG
GACGCGGAGCTC---AACGG----------------GTA--C---CAGATCCCCCGCGGC
ACGGAGATCCTGATCCCGATCCTGGCCCTCCACCACGACCAGGCCATATGGGGCAGCGAC
GCGAACGAGTTCAACCCGGGCCGGTT---C---GCGGACGGCGTGG-----CCCGGGCAG
CAA-----AGCACCCGGGGGCGTTCATACCCTTCGGCCTGGGCCCCCGGAACTGCATCGG
ACA------GAACCTGGCCCTCCTGCAGGCCAAGCTGGCCCTGGCCATCATAATCCAGCG
GTTCTCGTTCGTCCTCGCGCCGAGCTACCGGCA---------------------------
-------------------------------CGCGCCAACGGT-------GCTGATGCTG
CTGTA-----CCCGCAGCATG-----GGGCGCC---------------CATCATATTT--
--------------------------------------------AAACGGTTG-------
-----------------------------------------GCGGATCCCCCGGCCCCAC
GAGATCAACGGTTGTGA-----------

#Fvesca_mrna30974.1-v1.0-hybrid.v1.1
------------------------------------------------------------
------------------------------------------------------------
------------ATG---------------TCATTAACAAAATCCTCCTCTCCCTTCTCA
ATCGTTGACCCTTTAGAATTCCAATGGCGGCCCCTACGCCTGATCATCAACATGGAGCTA
TTGTCCTGGCTCAAGTTTGTGTCTTTGTGTTTCATTCTTGGAGTGTTTGGTCTGAGGATT
CTGGTGCTGCTTT-----GGTGGAGGCCCAGAAGAATTGAG-GAACATTTTGCAAGGCAA
GG---GATCAGAGGACCTCCTTATCAGTTCTTCATTGGAAATGTCAAAGAGCTTGTGGGG
ATGATGATCAAGGCCTCTGC---TCATACCATGCC---TTCTTCCTG---------TCAC
AATATTCTCCCCAGAGTCCTCCCTTTTTACC-----ATCACTGGAAAA-----------A
--AATATAT---------------------------------------------------
------------------------------------------------------------
------------------------------GGTG-CATCATTTCTTGTGTGGTTCGGACC
AACAGTTCGTCTCACCGTCTC---CGACCCCGATCTCATCCGAGAAGTGTTCACTTC---
TAAGTCGGAATGCTATGAGAAAAATGAGGCTCACCCTCTTGT-GAAGCAACTCGAAGGCG
ACGGCCTC--------------TTGAGCCTCAAAGGTGAGAAGTGGGCTCACCACAGAAA
GA--TCATCACCCCTACATTTCA---TATGGAGAATCTCAAG--TTACTCATACCTGTCA
TGGCAACGAGTATGGTGGACATGATGGACAAAT-GG---TCA------GC------AATG
TCGTC------------CGACTCTGGTGAG--GTT-GAGATTGAAGTTTCCGAATCGTTC
CAAACCCTAACCGAAGACATTATTACCCGAACTGCATTTG---------GTAC-------
--CAGCTAC---GAA------GACG--------GCAAAGCCATTTTCCGGCTACAAGCTG
AGCAAGTGCTCTTCGTTGCCGAGGCCTTTCAA--AAAGTCTTCATCCCCGGTCA------
------------------------------------------------------------
---------TAGATTT--CTACCCACTAGACGGAACATAAACTCGTGGAAATTGGACAAA
GAAATCCGGAAAAAGCTCATGGAGCTGATCG---ATTTGA---GGA--------------
-------GGGAGAATTCGATGAAG------------------------------------
AACGTGAACGGAAAATGTTCC-------------AAGGATTTACTAGGGCTTATGATTCA
---GGC---CTCGGATTCTGCTTCATCCTCATCGTCCGACATTGA---------------
------------------------------------------------------------
---CCCCATTACTGTGAACGACATTGTGGAAGAGTGCAAGGCCTTCTTCTTTGCTGGCAG
CCAAACCACATCCAATTTGCTGACGTGGACGACGGTTCTCTTGGCAATGCACCCACAGTG
GCAGCTGCAGGCACGTGCCGAGGTGCTCAGGGTGTGTGG------ATCACGTGAC-----
-ATACCC-ACCAAA----GACGATGTCGTAAAGCTCAAGACGCTCAATATGATCCTCAAT
GAGTCCCTGAGGTTGTACCCGCCCA------CGGTTGCGACGATCCGACGGTCGAGGACG
GATGTGGAGCTC---GGGGG----------------ATA--C---AAGATCCCCCGTGGG
ACCGAGCTTTTGATCCCAATTTTGGCCGTTCATCATGATCAAGCCTTATGGGGAAATGAC
GTGAATGAGTTCAACCCGGCCAGGTT---C---GCGGACGGGGTGG-----CTCGGGCCG
CCA-----AGCATCCGGTGGCGTTCATTCCTTTCGGGCTCGGCAACCGCACGTGCATTGG
GCA------AAATCTAGCGCTCTTGCAGGCGAAACTAGCCCTGGCCATCATGCTTCAACG
GTTCTCGTTTAAGATGTCTCCCACTTATCAACA---------------------------
-------------------------------CGCACCAACGGT-------CCTGATGATG
CTTTA-----CCCTCAATATG-----GTGCACC---------------CGTCATCTTT--
--------------------------------------------CAACGTCTC-------
--------------------------------------------CCCCAAGATCAAGGAA
AAGATCAAGCGTCTTGA-----------

#Mguttatus_Migut.I00807.1.v2.0
------------------------------------------------------------
------------------------------------------------------------
------------ATG---------------------------------------------
------------------------------------------------------------
------------------------------------------------------------
------------------------------------------------------------
------------------------------------------------------------
---------------------------CCTTTGTC---------------------ACAC
AATATTCTTCCCAGGGTTCTTTGCTTCTACC-----ATCATTGGAAGA-----------A
--AATCTAT---------------------------------------------------
------------------------------------------------------------
------------------------------GGTT-CGGTGTTCCTAGTGTGGTTCGGGCC
AACACCGCGGCTGACAATATC---CGACCCGGCAATGATCAGAGAGATATTCGTATT---
GAAATCGGAACATTTCGAGAAAAACGAGTCGCCCCCACTTGT-TAGGAAGATTGAAGGCG
ATGGTTTG--------------TTGAGCCTCAAAGGACAAAAATGGGCTCACCATAGAAA
GA--TTATTCAACCCACTTTCCA---CACCGAAAATCTCAAG--TTGATGATACCAACGA
TGGCGAAAACAATGGAAGAAGCGGTGATGAAGT-GG---TCG------GA------AGAA
ATGTC------------GAATTCCGGCAAA--GTC-GAAATCGAAGTTTCCGATTGGTTT
GAGAAATTGGTGGAGAACGCGATTACCAGAGCTACTTTCG---------GAAG-------
--CAGCTATTACGAA------GATG--------GTAAAGCAATTTTCCAATTGCAGTCGC
AGCAAATGCTTTACGCCACCGAGGCTTATCAG--AAGATCTTCATCCCTGGCTA------
------------------------------------------------------------
---------CCGGTTT--CTGCCGACGAAAAAGAATAGAATATCTTGGGGATTGGAAAAG
GAGATTCGGACATCGTTATTGAAGCTCATCG---ATCGGA---GGA--------------
-------GGAGGAATTGGGGTAGTGGTGGCGGTGGTGGTGGAAATTGTCAG---------
GCGGTGTCAGACGAATGTCCG-------------AGCGATTTATTGGAGCTCATGATTAA
---GGCGAGCCTCAAAGACAGCGCCGATTGCGAATCGCCGTCGTCGGCGGCGGCGGCGGT
------------------------------------------------------------
---GGCAATCACGGCGAACGACGTGGTGGAGGAGTGCAAGACGATATTCTTCGCCGGGAA
GCACACAACCTCGAATCTGCTGACGTGGACGACCGTGCTTCTGGCCATGCATCCCCAGTG
GCAGGAACAGGCACGTGAGGAGGTCCTGAGGGTGTGTGG------GGCACGTGAC-----
-ACCCCT-ACTAAA----GATGATCTCGCTAAGCTCAAAACGCTGGGAATGATTCTGAAC
GAATCACTGAGACTGTACCCACCAG------CAGTGGCAATAATCCGACGGGCCAAGGCG
GATATGCAGTTG---GGTGG---------------------GCTCCACATCCTACGTGGC
ACGGAGCTACTAATTCCAATCCTGGCCGTCCATCACGACCCATCTCTGTGGTGCCACGAT
GTACACGAGTTTAATCCAGCGAGGTT---C---GCCAAGGGCGTGG-----CTCACGCCG
CCA-----AACACCCGATGGCTTTCATGCCCTTCGGCTTGGGGGCGCGCCGCTGCATCGG
CCA------GAACCTAGCCGTTATGCAAGCCAGATTAGCCGTCGCAATGATCCTCCAGCG
GTTCACCTTCGAGCTGGCGCCGACCTATCAGCA---------------------------
-------------------------------CGCGCCATCTGT-------CCTCATGCTC
CTGCA-----CCCGCAGCACG-----GCGCGCC---------------GATTGTCTTT--
--------------------------------------------AGGAAATTA-------
------------------------------------------------------------
--------------TAA-----------

#Bstacei_Brast01G366100.1.v0.1.stacei
------------------------------------------------------------
------------------------------------------------------------
------------ATG---------------------------------------------
------------------------ATGGGCTGGTGGTGGATCGCG---------GCGGTG
---------------GCGGCGGCGGCGTACA---------------TGGCGGTGAAGCTC
CTTGAGGTGCTGT-----GGTGGCGGCCGCGGCGTGTGGAG-GCGCACTTCGCCCGGCAG
GG---GATCAGCGGCCCGCCCTACCGCTTCTTCATCGGGTGCGTCAGGGAGATGGTGGCG
CTCATGGTGGCCGCCTCCGC---CAAGCCAATGCC---GCCCCCTTACCGCTC---CCAC
AACGTCCTCCCCCGCGTCCTCGCCTTCTACC-----ACCACTGGAAGA-----------A
--AATCTAC---------------------------------------------------
------------------------------------------------------------
------------------------------GGTT-CCACGTTCCTCATATGGTTCGGCCC
GACGCCGCGGCTCGCTGTCGC---CGATCCCGACCTCATCCGGGAGATCTTCATCTC---
GCGCGCCCAGCATTTCGACCGCTACGAGTCACACCCCATGGT-GCGGCAGCTCGAGGGCG
AGGGGCTC--------------GTCAGCTTGCGCGGCGAGAAGTGGGCGCACCACCGCAA
GG--TGCTCCAGCCCACCTTCCA---CATGGAGAACCTCAAG--ATGCTGCTGCCGTTCA
TCGGGAAGACGGTCGTGGACATGGTGGAGAAGT-GG--------------------CACG
GCATG----GCCGACGCTGAGTCAGGCGAG--GTC-GAGATAGACGTGTCCGAGTGGTTC
CAGATTGTGACAGAGGATGCCATCACACGCACGGCCTTCG---------GACG-------
--GAGCTAC---GAG------GACG--------GCAAGGCCGTATTCAAGCTCCAGACGC
AGCTCATGGCCTTCGCCTCCGAGGCGTTTCGC--AAGGTCTTCATCCCTGGATA------
------------------------------------------------------------
---------CAGGTTC--TTGCCGACCAAGAAGAACACCAGCTCGTGGAAGCTGGACAAG
GAGATCAGGAAGAACCTGGTGACGCTCATCG---GCCGGA---GGC--------------
-------AGGAGGCCACAGACGAC------------------------------------
GAGAGGCTTGAAGGATGCGCC-------------AAGGACCTCCTAGGCCTCATGATCAA
---CGC---CGGCAGCAACGGCGACAGGAGAACGCAGCCGGTCAG---------------
------------------------------------------------------------
---CCCCATTACCGTGAATGACATCGTGGAGGAATGCAAGACCTTCTTCTTCGCCGGCAA
GCAGACGACGTCAAACCTCCTGACATGGACCACCGTGGTGCTGGCCATGCATCCAGAGTG
GCAGGAGCTCGCCCGGCAGGAGGTCCTCGACGTATGCGG------CAGGCAGGAC-----
-ATCCCCTGCCGC-----GAGCAGCTCACCAAGCTCAAGACTCTCGGCATGATCCTGTAC
GAGACGCTGCGTCTGTACCCTCCTG------CGGTGGCAACGGTGCGGCGAGCAAAGTCC
GACGTGGTGCTC---GGCGG----------------GTA--C---CACATCCCACGCGAC
ACGGAGCTGCTGATCCCGATCATGGCCGTGCACCACGACGCGCGGCTGTGGGGGCCGGAC
GTGACAGAGTTCAACCCGGCGCGGTT---C---GCGGAAGGCGTGT-----CACGAGCGG
CCA-----AGCACCCGACGGCGTTCATACCGTTTGGCTTGGGCGCGAGGATGTGCATCGG
CCA------GAACCTGGCGCTCCTGGAGGCCAAACTCACGGTGGCCATCATTCTCCAGCG
TTTCGAGTTTTGGCTGTCGCCCAAGTACATCCA---------------------------
-------------------------------TGCTCCGACGGT-------CCTGATGCTC
CTCCA-----CCCGCAGTACG-----GGGCGCC---------------CATCATCTTCCG
ATCCCGCTCATCT------------------------------CAGACGTCCG-------
------------------------------------------------ATCATATGACGA
CATCTGTGAAAAGATGA-----------

#Kmarnieriana_Kalax.0006s0100.1.v1.1
------------------------------------------------------------
------------------------------------------------------------
------------ATG---------------------------------------------
------------GAGGCCCTCTCCCTGCTCTTCCTCCGCCACCTC---------------
------------TTCCCCTCCATCCTCCTCTCAGCCTCACTCCTGCTCGCTCTAAAGCTG
CTCGAGGTCCTGT-----GGTGGAACCCCAGGAAAGTCCAG-CACCATTTCTCCAGACAA
GG---CGTCCGGGGCCCGCCCTACCGGTTCTTCATCGGGAACGTGAAGGAGCTCGCCGCC
CTGATGTCCGAGGCCTCCTC---CCAGCCCCTCCC---CCCCTC------CTC---CCAC
AACATCCTCCCCAGAGCCCTCTCCTTCTACC-----ACCACTGGAACA-----------A
--AATCTAC---------------------------------------------------
------------------------------------------------------------
------------------------------GGTG-CGACGTTCCTGGTCTGGTTCGGATC
CACGCCGCGGCTGACCGTCTC---CGACCCGGAGCTCATCAGAGAGATCTTCGCGTC---
CAGGGCCCAATCCTATGAAAAACCCGACACCCACCCGCTGGT-CAAGCAGCTCGAGGGCC
ACGGCCTC--------------CTGTCCCTCAAAGGCGAGAAATGGTCTCGCCACAGGAA
GA--TCATCAACCCGACATTCCA---CATGGAAAATCTCAAA--TCGCTGATACCTGCGA
TGGCCAAAAGCGTTTCCGAATCGCTGGACAAATTGG-------------------CCGGC
ATGTC------------GGACTCGGGCGAG--GCG-GAGATCGACGTGTCCGAGTGGTTC
CAGGACCTGACGGAGGAGGTCGTCACCAGAACCGTCTTCG---------GGAG-------
--TAGCTAC---CAG------GACG--------GCAAGGCCATATTCCGACTCCAGGCGG
AGCAGATGCTCTACGCAGCTGAGTCGTTTCAG--AAAGTCTTCATTCCTGGTTA------
------------------------------------------------------------
---------TAGGTTT--ATTCCGACAAAGAAGAATATGAAGTCATGGAAGACGGATAAG
GAAATCCGGAGGTTGTTAGTGAAGCTGATCG---ACAAGA---GAG--------------
-------GAGAAAACCTGGGCGAGGAA---------------------------------
ACGAAGGAGGAAGAGAGTTTT-------------AGGGATTTGTTAGGTGGGATGATAAG
---AGCAAGCCAAGAGGAGATGGGTGCGAGTGGGAGGCCTTCGACGAC------------
------------------------------------------------------------
---AGCCATCACCCACAGCGACATCATCGAAGAATGCAAAACATTTTTCTTTGCTGGCAA
ACAAACCACCTCCAACTTGCTGACCTGGACGACCGTCCTGCTCGCTATGCATCCACACTG
GCAGACCCTCGCACGTGACGAGGTCCTCAAGGTCTGCGG------CTCACGTGAC-----
-CTCCCC-TCCTCA----CGTCACCTCCCCAACCTCAAGCTGCTGAGCATGATTGTAAAT
GAATCGCTGCGGTTGTACCCGCCGA------CGGTCGCCTCGATCAGGCGAGCGAAGGCC
GATGTGGAGCTC---GGGGC----------------CTA--C---AAGGTCCCGAGCGGG
ACGGAGCTGCTGATACCCATTCTCGCAGTGCACCACGACAAGGCCTCATGGGGCAGCGAC
GCCAACGAATTCAACCCTACGCGGTT---C---GCCAACGGGGCCA-----GCAGGGCGG
CCA-----AGCACCCGATGGCGTTCATGCCGTTCGGCGTCGGAGCCCGAAGCTGCATCGG
GCA------GCATCTGGCCACCTTGCAAGCCAAGATAGCCGTGGCTGTGATGCTGCAGAA
GTGTAACCTGAGGCTCGCTCCCAGCTATAGGCA---------------------------
-------------------------------CGCGCCCACGGT-------CCTACTAATG
CTGCA-----CCCGCAACATG-----GGGCGCC---------------GGTCATCTTC--
--------------------------------------------GAACGACGA-------
-----------------------------------------------CGTATGGAGTCAA
ATGACCCTTCCCAATAG-----------

#Kmarnieriana_Kalax.0363s0005.1.v1.1
------------------------------------------------------------
------------------------------------------------------------
------------ATG---------------------------------------------
------------------GAGTCCCTCTCCCTGCTCTTCCTCCGC---------CACCTC
------------TTCCCCTCCATCCTCCTCTCAGCCTCATTCCTGCTCGCTCTAAAGCTG
CTCGAGGTCCTGT-----GGTGGAACCCCAGGAAAGTCCAG-CACCATTTCTCCAGACAA
GG---CGTCCGGGGCCCGCCCTACCGGTTCTTCATCGGGAACGTGAAGGAGCTCGCCGCC
CTGATGTCCGAGGCTTCCTC---CCAGCCCCTCCC---CCCCTC------CTC---CCAC
AACATCCTCCCCAGAGCCCTCTCCTTCTACC-----ACCACTGGAACA-----------A
--AATCTAC---------------------------------------------------
------------------------------------------------------------
------------------------------GGTG-CGACGTTCCTGGTCTGGTTCGGATC
CACGCCGCGGCTGACCGTCTC---CGACCCGGAGCTCATCAGAGAGATCTTCGCGTC---
CAGGGCCCAATCCTATGAAAAACCCGACACCCACCCGCTGGT-CAAGCAGCTCGAGGGCC
ACGGCCTC--------------CTGTCCCTCAAAGGCGAGAAATGGTCTCGCCACAGGAA
GA--TCATCAACCCGACATTCCA---CATGGAAAATCTCAAA--TCGCTGATACCTGCGA
TGGCCAAAAGCGTTTCCGAATCGCTGGACAAATTGG---CCG------GC----------
ATGTC------------GGACTCGGGCGAG--GCG-GAGATCGACGTGTCCGAGTGGTTC
CAGGACCTGACGGAGGAGGTCGTCACCAGAACCGTCTTCG---------GTAG-------
--TAGCTAC---CAG------GACG--------GCAAGGCCATATTCCGACTCCAGGCGG
AGCAGATGCTCTACGCAGCTGAGTCGTTTCAG--AAAGTCTTCATTCCTGGTTA------
------------------------------------------------------------
---------TAGGTTT--ATTCCGACAAAGAAGAACATGAAGTCATGGAAGACGGATAAG
GAAATCCGGAGGTTGTTAGTGAAGCTGATCG---ACAAGA---GAG--------------
-------GAGAAAACCTGGGCGAGGAA---------------------------------
ACGAAGGAGGAAGAGAGTTTT-------------AAGGATTTGTTAGGTGGGATGATAAG
---AGC---AAGTCAAGAGGAGATGGGTGCGAGTGGGAGGCCTTCGACGAC---------
------------------------------------------------------------
---AGCCATCACCCACAGTGACATCATCGAAGAATGCAAAACATTTTTCTTTGCTGGCAA
ACAAACCACCTCCAACTTGCTGACCTGGACGACCGTCCTGCTCGCTATGCATCCACACTG
GCAGACCCTCGCACGTGACGAGGTCCTCAAGGTCTGCGG------CTCACGTGAC-----
-CTCCCC-TCCTCA----CGTCACCTCCCCAACCTCAAGCTGTTGAGCATGATTGTAAAT
GAATCGCTGCGGTTGTACCCGCCAA------CGGTCGCCTCGATCAGGCGAGCGAAGGCC
GATGTGGAGCTC---GGGGC----------------TTA--C---AAGGTCCCGAGCGGG
ACGGAGCTGCTGATACCCATTCTCGCAGTGCACCACGACAAGGCCTCATGGGGCAGCGAC
GCCAACGAATTCAACCCTACGCGGTT---C---GCCAACGGGGCCA-----GCAGGGCGG
CCA-----AGCACCCGATGGCGTTCATGCCGTTCGGCGTCGGGGCCCGAAGCTGCATCGG
GCA------GCATCTGGCCACCTTGCAAGCCAAGATAGCCGTGGCTGTGATGCTGCAGAA
GTGCAACCTGAGGCTCGCTCCCAGCTATAGGCA---------------------------
-------------------------------TGCGCCGACGGT-------CCTACTAATG
CTGCA-----CCCGCAACATG-----GGGCACC---------------GGTCATCTTC--
--------------------------------------------GAACGACGA-------
-----------------------------------------------CGTATGGAGTCAA
ATGACCCTTCCCAATAG-----------

#Slycopersicum_Solyc06g067930.1.1.iTAGv2.3
------------------------------------------------------------
------------------------------------------------------------
------------ATG---------------------------------------------
---------------------GAAGATTACTGGTTATGTTATCTT---------ATTATA
------------TTTTGGTTTGTTTTGTTAA---------------TTGTTCAGAAAGTG
GTGATTAATCTTT-----ATTTTAGACCAAGGAGAATTCAA-AATCATTTTTTGAAGCAA
GG---GATTAGGGGTCCTAAATATAATTTTTTGTTGGGAAATCTTAAAGAAATTGCTGAT
TTACAACTTC---CTTCTTC---TCAGCACTTCTC---TTTATC------------CCAT
GACATTGTTCCTAGAGTCTTTTCTTTCTACC-----ATCATTGGAAGA-----------A
--TATATAT---------------------------------------------------
------------------------------------------------------------
------------------------------GGTG-CAACATTTGTTGTGTGGTTTGGGGC
AACAGTTCGTGTGTCCATCTC---AGATCCAACGCTTATTAGGGATATGTTGCTTGT---
AAAATCAGACAACTTTGAGAAAATTGAAACACCTCCATCCGC-CAAGAAGCTCGAAGGAG
ACGGTTTG--------------CCCAATCTCAGAGGAGAAAAATGGGCTCACCATAGAAA
GA--TATTAACTCAAATATTTTA---CTCACAAAATCTCAAG--CTAATGATTCCTATGA
TGGGGAAGAGCATGAAGGATATGTTGAACAAAT-GGTCATCA------AA------AAT-
--GTG------------CAAGGATGGCAAG--GTG-GAAATAGAAGTTTCAAAATGGTTT
TTGAGCTTGTCTGAAGAGGTGGTTACACATACGGTGTTTG---------GAAG-------
--CAGCTAT---GAA------GATG--------GAAAAGCCATCTTCGAGTTGCAAGCAC
AACAATTGGCTTATGCCACTAATGCTTTTCAT--CAACTTTTCATTCCCGCATT------
------------------------------------------------------------
---------TAGGTTC--TTGCCTACTAAGAAGAACATAATTTCTTGGAAATTGGACAGA
GACGTTAGAAGTTCATTGATGAAGCTAATTG---AACATA---GGA--------------
-------AAAAGAGTTTAGAGTTTGAT---------------------------------
GAATCGGAGCTGGAAGGTCCA-------------AAGGATATGTTGGAAGTAATTATCAA
---AGC---TAGTAGTAATAATAATTCAAATAGTCC------------------------
------------------------------------------------------------
---TGCTATCAAAGTTGATGACATTGTAGAAGAATGCAAAACCATGTTCTTAGCTGGCAA
ATATACAACCTCAAATTTGCTGACATGGACAACCATTCTACTAGCCATGAATCCACACTG
GCAACAACTTGCACGTGATGAGGTTTTCAACGTCTGTGG------AGCACGTGAC-----
-ACCCCA-TCTAAG----GACGATATTGCAAAACTTAAAATAGTTGGTATGATCTTGAAT
GAATCCCTCCGGCTCTATCCACCTC------TTGCTGCAATACTCCGACGTGCCAAAATC
GACACGAAATTG---GGGAA---------------------CTTGAATTTGCCTAAAGGG
ACAGAGCTACTTATTCCAACTATAGGAATCCATCATGATGCAGAATTATGGGGAGACGAT
GTGAATGAATTTAATCCTGGAAGATT---T---GAGCGCGGCGTCG-----CTCAAGCAG
CGA-----AAAGCCCCATAGCCTTCATGCCTTTCGGCTTAGGCGCTCGCCACTGCATTGG
ACA------AAATTTAGCTATCATACAAGCTAAATTAGCCATAGCTATGATGTTGATGCG
TTTCTCGTTTCAACTTGCTCCAACTTACCAACA---------------------------
-------------------------------TGCTCCTACTAT-------TCATATATTT
CTATG-----TCCACAATATG-----GAGCTCC---------------AATCATTTTC--
--------------------------------------------AAGAAATTG-------
------------------------------------------------------------
--------------TAG-----------

#Mesculenta_Manes.06G052700.1.v6.1
------------------------------------------------------------
------------------------------------------------------------
------------ATG---------------------------------------------
------------------------------------------------------------
------------------------------------------------------------
GCAGTGTTGATTT-----GGTGGAGACCCAAAAGAATTGAA-TACCATTTTTCAAAACAA
GG---AATCAGAAGCCCCCCTTATCGTTTCTTCACTGGCAATCTGAAAGAGCTTGAGGAG
TTGGTGGTTAAGGCTTCTTC---TCAGCCTATGCC---TTTCTC------------TCAC
AATATTGTCCCTAGAGTTCTTTCCTTCTATC-----ATCACTGGAAGA-----------A
--AATCTAT---------------------------------------------------
------------------------------------------------------------
------------------------------GGTT-CAACTTTTCTTGTGTGGTTCGGACC
CAAGGTTCGTCTCACCGTCTC---TGATCCAGAACTCATCCGAGAAATCTTCACAAC---
CAAGTCTGAATTCTATGAAAAGATTGAAGCTCACCCTCTTGT-TAAACCGCTTGAAGGTG
ATGGACTA--------------CTCAACCTCAAGGGTGAAAAATGGGCTCACCATAGGAA
AC--TCATCACTCCCACATTCCA---TATGCAAAATCTCAAA--ATGCTTGTGCCAGTGG
TGGCAAAGAGTGTGATGGATATGCTGGAACAGT-GG---TCT------GC------ACTA
ATTTC------------AGACTCTGAAGAG--GTT-GAAGTTGAAGTTTCAGAGTGGTAC
CAAACACTGACGGAACATGTCGTTACAAGAACTGCTTTTG---------GTAG-------
--CAGCTAC---GAG------GATG--------GTAAGGCCATTTTCCGATTGCAGGCCC
AGCAAATCGCGCTAGCTGCCGTGGCTTTCCAC--AAGGTTTTTATCCCCGGTTA------
------------------------------------------------------------
---------TAGATTC--ATTCATACCGGTCGGAACGTGAAATCATGGAAATTGGAAAAG
AAAATCAAGAAATCCCTAATCAAACTGATCG---ATAGGA---AGA--------------
-------GAGAAAATTCA------------------------------------------
ACTAATGGAGTCAGTGGTCCA-------------AAAGATTTATTAGGATTAATGATCCA
---AGC---CTCAAATTCAAGCTC------------------------------------
------------------------------------------------------------
---AAATGTAACCGTTAACGATATAATGGAAGAATGCAAGGGCTTTTTCTTTGCTGGAAA
ATATACCACATCCAATTTGCTGACGTGGACAACTGTCTTATTAGCAATGCACCCAGAGTG
GCAGGTTAAAGCACGTGAGGAGGTTCTGAGGGTGTGTGG------ATCACGTGAC-----
-GTACCC-ACCAAA----AATGATATTGTAAAGCTTAAGACGCTGACCATGATTCTGAAT
GAATCCCTGCGGTTATACCCTCCGA------CGATAGCGATGATCCGACGGTCGAGAACA
GACGTAGAGCTT---GGGGG----------------CTA--C---AAGATTCCAGGTGGG
ACTGAGCTTTTGATACCAATCTTGGCTGTTCATCATGATCAGAGCTTATGGGGAAATGAC
GCAAATGAGTTCAATCCGCGGCGTTT---C---AGTGGAGGAGTAG-----CCAAGGCAG
CTA-----AACATTCACTAGGTTTCATACCATTTGGTCTTGGAGCAAGGAACTGTATTGG
CCG------AAATCTAGCCATTCTGCAAGCAAAATTGACCCTAGCCATTATTCTTCAACG
CTTCTCCTTCAGATTGGCTCCTACCTACCAGCA---------------------------
-------------------------------TGCACCCACCGT-------CCTCTTGCTT
CTTCA-----CCCACAATATG-----GTGCACC---------------CATCATTTTT--
--------------------------------------------CGAAGGCTG-------
-----------------------------------------------------------C
CCAATTCGTCAACCTAA-----------

#Graimondii_Gorai.001G002600.1.v2.1
------------------------------------------------------------
------------------------------------------------------------
------------ATG---------------------------------------------
------------GAGGTGTTTTTACAGTACTGGTTGAAGCTGGTT---------------
---------------------ATGATATGCTTGATGGTGTTAGTTTTGGTGTTAAAAATA
GCAGTGTTGCTTT-----GGTGGAGACCTAAGAAGATTGAA-CAACATTTCTCAAGGCAA
GG---GATCAAAGGACCACCTTATCATTTCTACAATGGAAATGTTAAGGAAGTTATGGCC
ATGATGTTAAAGGCTTGTTC---ACAACCTATACC---TTTATG------------TCAC
AACATTCTCCCTAGAGTCTTCGCTTTTTACC-----ACCATTGGAACA-----------A
--AATTTAT---------------------------------------------------
------------------------------------------------------------
------------------------------GGCG-GAATGTTTCTGGTGTGGTTCGGTCC
GACGGTTCGGGTGACAGTGTC---GGATCCTGACATGATAAGGGAAATCTTGAGTTC---
CAAGTCTGAATTGTATGAAAAGAAGGAAGTTCATCATTTGAT-AAAACGGCTAGAAGGTG
ATGGCTTA--------------CTTAGTCTCAATGGTGAAAAATGGGGTCATCATAGAGA
AA--CCACAACTCCCATTTTCCA---TATGGAGAATCTTAAG--CTGCTGGTGCCGATGG
TGGTACAAAGTGTGAGTGAAATGGTAGAGAAAT-GG--------------------CGGA
GGAGC-------------AGATCCGGGGAG--ATT-GAAATTGAAGTTTGCGAATGGTTT
CAGAGACTTACGGAAGATGTGATAATGCGTACGGTGTTTG---------GGAG-------
--CTGGTAT---GAAGATGATGATG--------GGAAAGCCATTTTTCGTTTACAAGCAC
AACAAATGGTGCTTACTGCTCAGGCTTTGCGA--ATTGTTTCCTTACCTGCCTA------
------------------------------------------------------------
---------TAGGTAT--TTACCGACCAAGAGGAACATAAGTTGTTGGAAAATGGACAGG
GAGATTAAGAGGTCGTTGATGAAGCTGATCG---AGCGCC---GGA--------------
-------AAATCGATACGAGGGGC------------------------------------
GTACTGCAAGAGAATGCGGCC-------------AAAGATTTGGTGGGATTAATGATGCA
---ACCCTCTTC------------------------------------------------
------------------------------------------------------------
---TAACATCACCGTCGACGACATGGTTGAAGAATGCAAGACCTTTTTATTCGCCGGCAA
ACACACCACTTCCAATTTGCTGACTTGGACCACTGTTCTTCTAGCAATGCACCCACAGTG
GCAGGTTCAGGCACGTGAGGAGGTGATAAGGGTGTGCGG------ATCACGTGAT-----
-GTTCCC-ACCCAA----GATGATGTTGTTAAGCTTAAGACGCTGACTATGATCTTAAAT
GAATCCTTACGATTATATCCACCAA------CAATAGCCACAATTAGACAGGCCAAAGTT
GATGTAAAGCTA---GGGGA----------------TTA--C---ATCATTCCTCGTGGG
ACCGAGCTTTTGATACCAATCTTGGCCCTTCATCACGATCAAGCCATATGGGGAAGCAAT
GCTAATGAGTTCTACCCGCCTCGCTT---C---TCCGGAGGTGTGG-----CACGAGCAG
CTA-----AACACCCTCTCGGGTTCATCCCATTCGGCCTTGGGGTCCGTACATGTATAGG
AAA------AAACCTCGCCATTTTACAAGCTAAGTTAACCCTTTCCATCATACTTCAACG
CTTCTCCTTTAAGTTAGCCCCAACTTACCAACA---------------------------
-------------------------------TGCACCCACAGT-------TTCGATGCTA
CTTTA-----CCCACAACATG-----GAGCACC---------------AATTATCTTT--
--------------------------------------------AAGCCCTTG-------
-----------------------------------------------------TCCCATA
GAGATGAGTCACCTTGA-----------

#Atrichopoda_evm_27.model.AmTr_v1.0_scaffold00042.17.v1.0
------------------------------------------------------------
------------------------------------------------------------
------------ATG---------------------------------------------
------------ATGGTCGAGCCCAGAGGACTGCTATGGGTATTG---------GCTCTG
---------------------------------CTACTTCTCTCTCTAGGGCTCAAAGGG
TGGGCTCTGATGT-----GGCGCAGGCCGAAAGCCATTGAA-GCTCACTTCAAGCGTCAA
GG---GATTGGGGGCCCTCCTTATCGATTATTCCTTGGAAATGTGAAGGAGATGATGAGT
TTGATGATCAAAGCCTCCTC---TCAACCCATGTC---TCCCTC------------TCAT
AATATCCTCCCTCGTGTTCTCTCTTTCTACC-----ACCACTGGAAGA-----------A
--AGCTTAT---------------------------------------------------
------------------------------------------------------------
------------------------------GGTG-GGACTTTCCTGGTTTGGTTCGGACC
AACACCCAGACTAACCGTGGC---CGATCCCGACCTCATTAGAGAGATCTTTGCTTC---
AAAATCCGAGTTTTATGAGAAGGACGAGTCTCACCCACTGGT-CCGACAACTCGAGGGTG
ATGGTCTT--------------CTGAGCCTTAAGGGCGAGAAGTGGGCTCTCCATAGAAA
GA--TTATTACCCCCACCTTCCA---CATGGAGAACCTCAAA--GTTTTGCTACCAGTTG
TAGGAAAGAGCATCATTAAGATGGTAGAGAATTGGG------------GA----------
------------------GAATCGAGCAAG--ACA-GAGATTGATGTATCAGAGAGCTTC
CAACGCTTAACAGAGGATATCATAACACGCACTGCTTTCG---------GTAG-------
--CAGCTAC---GAA------GACG--------GAAAGGCAGTTTTCTCTCTCCAATCTC
AACAAATGGAGTTAGCTGCTGATGCTTTTCGC--AAAGTCTTCATCCCGGGCTA------
------------------------------------------------------------
---------CAGGTTT--CTGCCGACGACGAAGAACAGGCGGTCTTGGAAGCTGAACAAG
GAAATAAGGAGGTCATTGATGCGGTTGATAG---AGAGGA---GAG--------------
-------AGAAAGAGGCA------------------------------------------
GAGGAAGGTGGGGTTTATGGT-------------GAGGACCTATTGGGGCTTATGATAAA
---GGC---GAGGGCAGAGGG---------------------------------------
------------------------------------------------------------
---GGCAATAAGCGCCAAGGACATAGTGGAGGAGTGCAAGACTTTCTTCTTCGCTGGGAA
GCAAACGACGTCGAACCTGCTGACGTGGGCGGCGGTGCTTCTCGCTATGCACCCCGAGTG
GCAGGAACGGGCTCGGGCCGAACTCCTCGGCCTCCCCGA------CCCTCCTTAC---AT
CATCCCT-TCCAAG----GACCAACTCGACAAGCTCAAGACCATGAGCATGATATTAAAT
GAGGCCCTGAGGCTCTACCCCCCAG------CCGTCGCAACAATAAGACAAGCCAAGACA
AATGTGGAGCTA---GGAGG----------------CTA--C---GCCATCCCAAAGGGC
ATGGAGCTGCTCATTCCAATCCTGGCCGTCCATCACGATCCAGCGTTGTGGGGCCCAGAC
GCCGACGAATTTAACCCGTCCAGATT---T---TCCGATGGCGTCG-----CACGTGCCG
CAA-----CCCATCCCGTGGCCTTCATCCCCTTCGGCCTCGGTGCTCGCACGTGTATAGG
ACA------GAGCCTTGCCCTGTTGGAAGCTAAATTGGTGCTCACCATTATTTTGAGGCG
ATTCGATATCTCTCTATCTCCTGCGTATCGACA---------------------------
-------------------------------CGCACCCACTGT-------GCTCATGCTC
CTTTA-----CCCCCAACATG-----GCGCCCC---------------CCTCTATTTC--
--------------------------------------------AGACCCCTC-------
--------------------------------------------------------CTTT
CCGCCCCCACTTCCTAA-----------

#Pvirgatum_Pavir.Aa02958.1.v1.1
------------------------------------------------------------
------------------------------------------------------------
------------ATG------------------------------------------GGG
GAGGGGATGGACGCGCCCGGCGCGGGCTGGCCGACGTGGCGCGCG---------GCGGCG
------------GCGCTCGCCGTGGCGGCGTGGCTGGCGCTGCACGTGGCGGCGCGCGTC
GCGGACGCGCTGT-----GGTGGCGGCCCCGGCGCCTGGAG-GCGCACTTCGCGGCGCAG
GG---CGTGCGCGGCCCGCCGTACCGGTTCCTGCTGGGGTCCGTGAGGGAGATGGTGGCG
CTCATGGCGGAGGCCTCCTC---CAAGCCCATGTC---GCCGGC------CACCTCCCAC
AACGCGCTCCCCCGGGTGCTCGCCTTCTACC-----ACTACTGGCGGA-----------A
--GATCTAC---------------------------------------------------
------------------------------------------------------------
------------------------------GGGC-CGACGTTCTTGATCTGGTTCGGGCC
GACGCCGCGGCTCACGGTGGC---AGAGCCGGAGCTGGTGCGGGAGATCTTCCTCAC---
GCGCGCCGAGGCGTTCGACCGCTACGAGGCGCACCCCGTCGT-ACGCCAGCTCGAGGGCG
ACGGCCTC--------------GTCAGCCTCCACGGCGACAAGTGGGCGCTCCACCGCCG
CG--TCCTCACCGACGCCTTCTA---CCCGGACAACCTCAAC--CGGCTGGTGCCCCACG
TCGGCAGGTCGGTGGCGGCGCTGGCGGAGGAGT-GG---------CGCGC------CATG
GCGGC------CGCCGGCGGGACCGGCGAG--GTG-GAGGTGGACGTCGCCGAGTGGTTC
CAGGCGGTCACGGAGGAGACCATCACGCGCGCCACCTTCG---------GCCG-------
--CAGCTAC---GAC------GACG--------GCCGCGTCGTGTTCGCCATGCAGGGCC
GCCTGATGGCCTTCGCCTCCGAGGCCTTCCGC--AAGGTCCTCGTCCCCGGCTA------
------------------------------------------------------------
---------CCGGTTC--CTGCCGACCAAGAAGAACTGGCAGTCGTGGAAGCTGGACAGG
GAGATACGGCGGAGCCTGACCCGGCTCATCG---CCCGGC---GCC--------------
-------GCGACGAGGCCGAGGCGGAG---------------------------------
AAGGCCGGCGACGACGGCGCC----------TTCCGCGACCTCCTCGGCGCCATGATCAA
---TGC---CGGCGACAGGAAGGCGGC---------------------------------
------------------------------------------------------------
---GGCGATCCCGGTGGAGGACATGCTGGAGGAATGCAAGACCTTCTTCTTCGCCGGCAA
GCAGACCACGACGAACCTCCTGACCTGGGCCACCGTGCTCCTCGCCATGCACCCGGAGTG
GCAGGAGCGCGCCCGCCGCGAGGTCCTCGCCGTGTGCGG------CCCAGACGAG-----
-CTCCCC-TCCAAG----GAGCACCTCCCCAAGCTCAAGACGCTCGGCATGATCATGAAC
GAGACCCTCCGGCTGTACCCGCCGG------CGGTGGCCACGATCCGCCGCGCCAAGGCC
GACGTCCAGCTCTCCGACGG----------------GTG--C---ACGATCCCCCGCGAC
ATGGAGCTGCTCGTCCCGATCATGGCCATCCACCACGACGCGCGGTTCTGGGGCCCGGAC
GCGGCGCAGTTCAACCCCGCGCGCTT---C---GCCGGCGGCCCGG-----CCAGGGCGG
CGA-----GGCACCCGCTCGCCTTCATCCCCTTCGGTCTCGGCTCCCGGATGTGCGTCGG
CCA------GAACCTCGCCCGGCTGGAGGCCAAGCTCACCATGGCGATCCTGATCCAGCG
CTTCGAGATTCGGGCCTCGCCCAACTACGTGCA---------------------------
-------------------------------CGCGCCGACGGT-------CCTGCTGCTC
CTCTA-----CCCGCAGTACG-----GAGCGCC---------------GGTGATCTTC--
------CGGCCGCGCTCAGCT----------------------CAGCCGTCGG-------
------------------------------------------------------------
ATCCGGCAGCCTCGTAG-----------

#Osativa_LOC_Os02g11020.1.MSUv7.0
------------------------------------------------------------
------------------------------------------------------------
------------ATG------------------------------------GAGGAGGAT
GGCGGCGGTGGCGCGGGGTGGGGGTGGGCGACGTGGAGGGTGGCG---------GCGGTG
------------GCGGCGGCGGCGGCGGTGTGGGTGACGATGCACGTGGCGGCGAGGATG
GCGGACGCGCTGT-----GGTGGCGGCCGCGGCGGCTGGAG-GCGCACTTCGCGGCGCAG
GG---GGTGCGGGGGCCGCCGTACCGGTTCTTGCTCGGCTCCGTGAGGGAGATGGTGGCG
CTCATGGCGGAGGCGTCGTC---CAAGCCCATGTC---GCCGCC------CACCTCCCAC
AACGCGCTCCCCCGCGTCCTCGCCTTCTACC-----ACTACTGGCGCA-----------A
--GATCTAC---------------------------------------------------
------------------------------------------------------------
------------------------------GGGC-ATAGGTTCTTGATTTGGTTCGGGCC
GACGCCGAGGTTGACGGTGGC---GGAGCCGGAGCTGATCCGGGAGATCTTCCTGAC---
GCGCGCCGACGCGTTCGACCGCTACGAGGCGCACCCCGTCGT-GCGCCAGCTCGAGGGCG
ACGGGCTC--------------GTCAGCCTCCACGGCGACAAGTGGGCGCTCCACCGCCG
CG--TCCTCACCGACGCCTTCTA---CCCGGACAACCTCAAC--CGGTTGATACCGCACG
TCGGCAAGTCGGTGGCGGCGCTGGCGGCGAAGT-GG------------GGCGCGATGGCG
GAGGC---------CGGGGGGAGCGGCGAG--GTG-GAGGTGGACGTGGCGGAGTGGTTC
CAGGCGGTGACGGAGGAGGCCATCACGCGCGCCACGTTCG---------GCCG-------
--CAGCTAC---GAC------GACG--------GCCGCGTCGTGTTCGCCATGCAGGGAC
AGCTCATGGCGTTCGCCTCCGAGGCCTTCCGC--AAGGTGCTCGTCCCGGGCTA------
------------------------------------------------------------
---------CCGGTTC--TTGCCGACCAAGAAGAACCGGCTGTCATGGCGGCTGGACAGG
GAGATACGGCGGAGCCTGATGCGGCTCATTG---GCCGGC---GGA--------------
-------GCGACGAGGCCGAGCAAGGCGAG------------------------------
AAGGCCGACGACGGCAGCTTC-------------CGCGACCTGCTCGGCCTGATGATCAA
---TGCCGGCGCCGCCGCCGCCACCCGCGGCAACGCCGGCGGCGAGAAGAACTCCCCGGC
GGC---------------------------------------------------------
---GGCGATCCCCGTGGAGGACATGCTGGAGGAATGCAAGACCTTCTTCTTCGCCGGGAA
GCAGACGACGACCAACCTCCTGACGTGGGCCACTGTGCTCCTCGCCATGCACCCGGATTG
GCAGGAGCGAGCTCGCCGCGAGGTGTTCGACGTCTGCGG------CGCCGGCGAG-----
-CTCCCC-TCCAAG----GAGCACCTCCCCAAGCTCAAAACGCTTGGCATGATCATGAAC
GAGACGCTCCGGCTGTACCCGCCGG------CGGTCGCCACCATCCGCCGAGCCAAGGTC
GACGTCCAGCTCTCGGACGG----------------GTG--C---ATGATCCCGCGGGAC
ATGGAGCTGCTCGTCCCGATCATGGCCATCCACCACGACACGAGATACTGGGGTCCGGAC
GCGTCTCAGTTCAACCCGGCAAGGTT---C---GCCAACGGCGCGT-----CCAAGGCGG
CGA-----AGCACCCGCTGGCGTTCATACCGTTCGGGCTAGGCTCTCGGATGTGCGTAGG
CCA------GAACCTGGCGCGCCTCGAGGCCAAGCTCACGATGGCCATCCTCCTCCAGCG
GTTCGAGATCAGGACATCCCCGAACTACGTACA---------------------------
-------------------------------TGCCCCGACAGT-------GCTGATGCTC
CTATA-----CCCGCAATACG-----GAGCGCC---------------ATTGATCTTC--
-------------------------------------------CGCCCGCTCT-------
---------------------------------------------CATCACATCCACCCG
ATTCGACGGGCCCCTAG-----------

#Sviridis_Sevir.4G236100.1.v1.1
------------------------------------------------------------
------------------------------------------------------------
------------ATG------------------------------------ATGGGGGTG
GTGGCGGTGGAGGAGGCGGGTTCTTCGTGGTGGGCGTGGAGGGCG---------GCGGCG
---------------GCGGCGGCGTGCCTGCTCGTCCTCCTGCACGTGGCAGCGCGGGTG
GCGGACGCGCTCT-----GGTGGCGCCCGCGGCGGCTGGAG-GCGCACTTCGCGCGCCAG
GG---CGTGCGGGGCCCGCCGTACCGCTTCCTCCTCGGCTGCGTCACGGAGATGGTCGCG
CTCATGGCGGACGCCGCCGC---CAAGCCCATGTC---GCCGCCGGACTC------GCAC
GACGCGCTGCCCCGGGTGCTCGCCTTCTACC-----ACTACTGGAGGA-----------A
--GATCTAC---------------------------------------------------
------------------------------------------------------------
------------------------------GGGC-CGATGTTTTTGATATGGTTCGGGCC
GACGCCGCGGCTGACGGTGGC---GGACCCGGAGCTGGTCCGCGAGATCCTCCTGAC---
GAACGCCGACGCGTTCGACCGCTACGAGGCGCACCCCGTCGT-CCGGCAGCTCGAGGGCG
ACGGCCTC--------------GTCAGCCTCCACGACGGCAAGTGGGCGCTCCACCGCCG
CG--TCCTCACCCCGGCCTTCTT---CCCCGACAACCTCAAC--CGACTGGCGCCGCACG
TCGGCAGGTCGGTGGCGGCGCTGGCGGAGCGGT-GG---CGC------GC------CATG
GCCTC---------CGCCGCCGGCGGCGAG--GTG-GAGGTGGACGTGGCGGAGTGGTTC
CAGGCGGTGGCCGAGGAGGCCATCACGCGCGCCACGTTCG---------GCCG-------
--CAGCTAC---GAC------TCCG--------GCCGCGTCGTCTTCCGCATGCAGGCTC
GCCTCATGGCCTTCGCCTCTGAGGCCTTCCGC--AAGGTCCTCGTCCCCGGGTA------
------------------------------------------------------------
---------CCGGTTC--TTGCCGACCAAGAAGAACCGGCTGTCGTGGAGCCTGGACAGA
GAGATCAGGCGGGGGCTCGTCACGCTCATCG---GCCACC---GCA--------------
-------GCGACGAGGCCGAGGAAGGCGGAGGCGCGGAGCTCAAC---------------
GACAAGGGGAGCAACGGCTTC-------------CGGGACCTGCTGGGGCTCATGATCAA
---TGC---CGGGGGCAAGAAGGCGCC---------------------------------
------------------------------------------------------------
---GGCGATACCCGTGGCCGACATGCTGGAGGAATGCAAGACCTTCTTCTTCGCCGGCAA
GCAGACGACCACCAACCTCCTCACCTGGGCCACCGTGCTCCTCGCCATGCACCCGGACTG
GCAGGAGCGCGCACGGCGGGAGGTCCTCGCCGTGTGCGG------CGCCGACGAG-----
-CTCCCG-TCCAAG----GACCACCTCCCCAAGCTCAAGACGCTGGGCATGATCCTGAAC
GAGACGCTCCGCCTGTACCCGCCGG------CGGTGGCCACCATCCGCCGCGCGAGGCGC
GACGTCACCCTCGGCGACGG----------------CGG--CGTATCCGTCCCGCGCGAC
ACCGAGCTGCTCATCCCGATCATGGCGATGCACCACGACGCAGCGCTCTGGGGCCACGAC
GCCACGGAGTTCAACCCGGCCCGGTT---C---GCCGGCGGCGCGT-----CCAGGGCGG
CGG-----CGCACCCGCTGGCGTTCATCCCCTTCGGCCTCGGCCCCCGGATGTGCATCGG
GCA------GAACCTGGCGCTCCTCGAGGCCAAAATCACGCTGGCGATCCTGCTCCAGCG
GTTCGAGCTCGCGCGGTCGCCAAACTACGTGCA---------------------------
-------------------------------CGCGCCGACGGT-------GCTGATGCTG
CTGTA-----CCCGCAGTACG-----GCGCGCC---------------GGTGATCTTC--
-------------------------------------------CGGTCGGTCT-------
------------------------------------------------------CGTCAT
TCCCACCGTCCGACTGA-----------

#Sitalica_Seita.4G224700.1.v2.2
------------------------------------------------------------
------------------------------------------------------------
------------ATG------------------------------------ATGGGGGTG
GTGGCGGTGGAGGAGGCGGGTTCTTCGTGGTGGGCGTGGAGGGCG---------GCGGCG
---------------GCGGCGGCGTGCCTGCTCGTCCTCCTGCACGTGGCAGCGCGGGTG
GCGGACGCGCTCT-----GGTGGCGCCCGCGGCGGCTGGAG-GCGCACTTCGCGCGCCAG
GG---CGTGCGGGGCCCGCCGTACCGCTTCCTCCTCGGCTGCGTCACGGAGATGGTCGCG
CTCATGGCGGACGCCGCCGC---CAAGCCCATGTC---GCCGCCGGA---CTC---GCAC
GACGCGCTGCCCCGGGTGCTCGCCTTCTACC-----ACTACTGGAGGA-----------A
--GATCTAC---------------------------------------------------
------------------------------------------------------------
------------------------------GGGC-CGATGTTCTTGATATGGTTCGGGCC
GACGCCGCGGCTGACGGTGGC---GGACCCGGAGCTGGTCCGCGAGATCCTCCTGAC---
GAACGCCGACGCGTTCGACCGCTACGAGGCGCACCCCGTCGT-CCGGCAGCTCGAGGGCG
ACGGCCTC--------------GTCAGCCTCCACGACGGCAAGTGGGCGCTCCACCGCCG
CG--TCCTCACCCCGGCCTTCTT---CCCCGACAACCTCAAC--CGACTGGCGCCGCACG
TCGGCAGGTCGGTGGCGGCGCTGGCGGAGCGGT-GG---CGC------GC------CATG
GCCTC---------CGCCGGCGGCGGCGAG--GTG-GAGGTGGACGTGGCGGAGTGGTTC
CAGGCGGTGGCCGAGGAGGCCATCACGCGCGCCACGTTCG---------GCCG-------
--CAGCTAC---GAC------TCCG--------GCCGCGTCGTCTTCCGCATGCAGGCTC
GCCTCATGGCCTTCGCCTCTGAGGCCTTCCGC--AAGGTCCTCGTCCCCGGGTA------
------------------------------------------------------------
---------CCGGTTC--TTGCCGACCAAGAAGAACCGGCTGTCGTGGAGCCTGGACAGA
GAGATCAGGCGGGGGCTCGTCAGGCTCATCG---GCCACC---GCA--------------
-------GCGACGAGGCCGAGGAAGGCGGAGGCGCGGAGCTCAAC---------------
GACAAGGGGAGCAACGGCTTC-------------CGGGACCTGCTGGGGCTCATGATCAA
---TGC---CGGGGGCAAGAAGGCGCC---------------------------------
------------------------------------------------------------
---GGCGATACCCGTGGCCGACATGCTGGAGGAATGCAAGACCTTCTTCTTCGCCGGCAA
GCAGACGACCACCAACCTCCTCACCTGGGCCACCGTGCTCCTCGCCATGCACCCGGACTG
GCAGGAGCGCGCACGGCGGGAGGTCCTCGCCGTGTGCGG------CGCCGACGAG-----
-CTCCCG-TCCAAG----GACCACCTCCCCAAGCTCAAGACGCTGGGCATGATCCTGAAC
GAGACGCTCCGCCTGTACCCGCCGG------CGGTGGCCACCATCCGCCGCGCGAGGCGC
GACGTCACCCTCGGCGACGG----------------CGG--CGTATCCGTCCCGCGCGAC
ACCGAGCTGCTCATCCCGATCATGGCGATGCACCACGACGTAGCGCTCTGGGGCCACGAC
GCCACGGAGTTCAACCCGGCCCGGTT---C---GCCGGCGGCGCGT-----CCAGGGCGG
CGG-----CGCACCCGCTGGCGTTCATCCCCTTCGGCCTCGGCCCCCGGATGTGCATCGG
GCA------GAACCTGGCGCTCCTCGAGGCCAAAATCACGCTGGCGATCCTGCTCCAGCG
GTTCGAGCTCGCGCGGTCGCCAAACTACGTGCA---------------------------
-------------------------------CGCGCCGACGGT-------GCTGATGCTG
CTGTA-----CCCGCAGTACG-----GCGCGCC---------------GGTGATCTTC--
-------------------------------------------CGGTCGGTCT-------
------------------------------------------------------CGTCAT
TCCCACCGTCCGACTGA-----------

#Osativa_LOC_Os01g29150.1.MSUv7.0
------------------------------------------------------------
------------------------------------------------------------
------------ATG---------------------------------------------
------------------------GGGTGGTGGGGGTGGGCGGCG---------GCGGCG
------------GCCGCGGCGGCGGCGTGGG---------------TAGCTGTGAAGGTA
TTGGAGGTGCTGT-----GGTGGCGGCCGCGGCGGGTGGAG-GAGCACTTCGCGCGGCAG
GG---GATCACGGGGCCGAGATACCGGTTCCTGGTGGGTTGCGTGCGCGAGATGGTGGCG
CTCATGGTGGCCGCCTCCGC---CAAGCCAATGCC---GCCCCCCTACCGCTC---CCAC
AACGTCCTCCCCCGTGTGCTCGCCTTCTACC-----ACCACTGGAAGA-----------A
--AATCTACGGTAATCCTCCTCCACCTCCTCTGCTTCTTAATTCAATCCTATCTCAAAAA
CAACAACCAAGAACAAGACGTTGGCAAGTGGCGGTGGTGGGCGAGCGATTTGCTCCCGGG
AGATATGATATCGATATGATGGCGGCTTTAGGTT-CCACGTTCCTGATATGGTTCGGCCC
GACGCCGCGGCTGGCCATCGC---CGACCCGGAGCTGATCCGGGAGGTGCTCCTGGC---
GCGCGCCGACCGCTTCGACCGCTACGAGTCGCACCCCATGGT-ACGGCAGCTGGAGGGCG
AGGGCCTC--------------GTCAGCCTCCGCGGCGACAAGTGGGCCCACCACCGCAG
GG--TGCTCACGCCGGCCTTCCA---CATGGACAACCTCCGC--CTCCTCCTCCCCTGCG
TCGGGATGACGGTCCTCGACATGGCCGACAAGT-GG---CGC------GC------CATG
GCCGA------GGCCGACAAGTCCGGCGAG--GTC-GAGATCGACGTGTCCGACTGGTTC
CAGGTTGTCACGGAGGACGCCATCACGCGAACGGCGTTCG---------GCCG-------
--GAGCTAC---GAG------GACG--------GCAAGGTCGTCTTCAAGCTCCAGGCGC
AGCTCATGGCCTTCGCCTCCGAGGCTTTCCGC--AAGGTCTTCATCCCCGGATA------
------------------------------------------------------------
---------CAGATTC--TTGCCGACCAAGAAGAACACGAGCTCGTGGAAGCTGGACAAG
GAGATCAGGAAGAACCTGGTGACGCTGATTG---GTCGGC--------------------
-------GGCAAGAGGCGGGTGACGACGAGAAGCTCGA----------------------
-----------CGGCTGCGCC-------------AAGGACCTCCTCGGTCTAATGATCAA
CGCCGC---CGCCAGCAGCAACGGCGGGAAGAGATCGGCGCTACCGGTGAG---------
------------------------------------------------------------
---CCCCATCACAGTAAACGACATCGTCGAGGAGTGCAAGACATTCTTCTTCGCCGGCAA
ACAGACGACGTCGAACCTCCTGACATGGGCCATCGTCGTACTCGCCATGCACCCGGAGTG
GCAGGAGCGCGCTCGCCAAGAGGTCCTCGACGTCTGCGG------CGCTGACGGC-----
-GTCCCC-TCTCGC----GAGCAGCTTGCCAAGCTCAAAACGCTCGGGATGATCCTGAAC
GAGACGCTGCGGCTGTACCCGCCGG------CGGTGGCGACGGTGCGGCGCGCCAAGGCG
GACGTGGAGCTC---GGCGG----------------TTA--CCTGCGGATCCCACGCGAC
ACGGAGCTGCTGATCCCAATCATGGCCGTGCACCACGACGCGCGGCTGTGGGGGCCCGAC
GCGGCGCAGTTCAACCCGGCGCGGTT---C---GCCGGAGGCGTGG-----CCCGGGCGG
CGA-----GGCACCCGGCGGCGTTCATACCGTTCGGCCTTGGGGCACGGATGTGCATCGG
GCA------GAACCTCGCCATCCTGGAGGCGAAGCTGACCGTCGCCGTCATCCTGCATCG
GTTCGAGTTCCGGTTGTCGGCCAGATACGTCCA---------------------------
-------------------------------CGCGCCGACGGT-------GCTGATGCTC
CTCCA-----CCCGCAGTACG-----GGGCGCC---------------CATCGTCTTCCG
GCCCCGCTCATCA------------------------------TCCCAACCAA-------
-----------------------------------------------------CCTGTGA
AAAGATGAACCCGCTAACCAGCAGCTAG

#Sbicolor_Sobic.004G086400.1.v3.1
------------------------------------------------------------
------------------------------------------------------------
------------ATG---------------------------------------------
---------GACGCGGGCGGCGCCGGGTGGCTGTCGTGGCGAGCG---------GCGGCG
---------------GTGGCCGTGGTGGCGTGGCTGGCGCTGCACGTGGCGGCGCGCGTG
GCGGACGCGCTGT-----GGTGGCGGCCCCGTCGCCTGGAG-GCGCACTTCGCGGCGCAG
GG---CGTTCGAGGCCCGCCGTACCGGTTCCTGCTGGGGTCCGTGAAGGAGATGGTGGGG
CTCATGGCGGAGGCCTCGTC---CAAGCCCATGTC---GCCGCC------AACCTCCCAC
AACGCGCTGCCCCGCGTGCTCGCCTTCTACC-----ACTACTGGCGGA-----------A
--GATCTAC---------------------------------------------------
------------------------------------------------------------
------------------------------GGGC-CGACCTTCTTGATCTGGTTCGGGCC
GACGCCGCGCCTGACGGTGGC---GGAGCCGGAGCTGGTCCGCGAGATCTTCCTCAC---
GCGCGCGGAGGCGTTCGACCGCTACGAGGCGCACCCCGTCGT-GCGCCAGCTCGAGGGCG
ACGGCCTC--------------GTCAGCCTCCACGGCGACAAGTGGGCGCTCCACCGCCG
CG--TCCTCACCGACGCCTTCTA---CCCGGACAACATCAAC--CGGCTGGTGCCCCACG
TCGGCAGGTCGGTGGCGGCGCTGGCGGAGAAGT-GG---------CGCGC------CATG
GCGGC------CGCCGCCGCGAGCGGCGAG--GTG-GAGGTGGACGTCGCGGAGTGGTTC
CAGGCGGTCACCGAGGAGGCCATCACGCGCGCCACCTTCG---------GCCG-------
--GAGCTAC---GAC------GACG--------GCCGCGTCGTGTTCGCCATGCAGGGCC
GCCTCATGGCCTACGCCTCCGAGGCCTTCCGC--AAGGTCCTCGTCCCCGGCTA------
------------------------------------------------------------
---------CCGGTTC--TTGCCCACCAAGAAGAACTGGCAGTCGTGGAAGCTGGACAGG
GAGATACGGCGGAGCCTGACCCGTCTCATCG---CCCGGC---GCA--------------
-------GCGACGAGGCCGAGGCCGAGGAGAAAGAGGAGGTTCAGGCGGCCAGC------
AGCCACTCCGGCGGCGCCTTC-------------CGCGACCTTCTCGGCGCCATGATCAA
---TGCCGGCGAGAGGAAGAAGACCCCAAC------------------------------
------------------------------------------------------------
---AGCGATCCCGGTGGCGGACATGCTGGAGGAATGCAAGACGTTCTTCTTCGCCGGGAA
GCAGACGACGACGAACCTCCTGGCCTGGGCCACCGTGCTCCTGGCCATGCACCCGGAGTG
GCAGGAGCGCGCCCGCCGCGAGGTCCTCGACGTCTGCGG------CCCCGACGAG-----
-CTCCCC-TCCAAG----GAGCACCTCCCGAAGCTCAAGACGCTGGGCATGATCATCAAC
GAGACGCTCCGCCTCTACCCGCCGG------CGGTGGCGACGATCCGGCGCGCCAAGACG
GACGTCCGGCTCTCCGACGG----------------GTG--C---CTGGTCCCGCGGGAC
ACGGAGCTGCTCATCCCGATCATGGCGATCCACCACGACGCCAGGTTCTGGGGCCCCGAC
GCGACGCAGTTCAACCCGGCCAGGTT---C---GCCGGCGGCACGG-----CGAGGGCGG
CGA-----AGCACCCGCTGGCGTTCGTCCCGTTCGGGCTGGGCTCCCGGATGTGCATCGG
CCA------GAACCTGGCGCGCCTTGAGGCCAAGCTCACCATGGCCGTCCTGCTGCAGCG
GTTCGAGATGAAGGCGTCCCCGAACTACGTCCA---------------------------
-------------------------------CGCGCCGACGGT-------GCTGATGCTC
CTCTA-----CCCGCAGTACG-----GAGCGCC---------------GGTGATCTTC--
-------------------------------------------CGGCCACGAG-------
------------------------------------------------------GACCGC
CGGCAGCCTCATCATAG-----------

#Sviridis_Sevir.1G042400.1.v1.1
------------------------------------------------------------
------------------------------------------------------------
------------ATG---------------------------------------------
------GGGGAGGAGATGGACGCGGGATGGCTGACGTGGCGCGCG---------GCGGCG
------------GCGCTCGCCGTGGCGGCGTGGCTGGCGCTGCCCGTGGCGGCGCGCATC
GCGGACGCGCTGT-----GGTGGCGACCCCGGCGGCTGGAG-GCGCACTTCGCGGCGCAG
GG---GGTGCGCGGCCCGCCGTACCGCTTCCTGCTGGGCTCCGTCAAGGAGATGGTGGGG
CTCATGGCGGAGGCGTCGTC---GAAGCCCATGTC---GCCGGC------CACCTCCCAC
AACGCGCTCCCCCGCGTGCTCGCCTTCTACC-----ACTACTGGCGGA-----------A
--GATCTAC---------------------------------------------------
------------------------------------------------------------
------------------------------GGGC-CGACGTTCCTGATCTGGTTCGGGCC
GACGCCGCGGCTGACGGTGGC---GGAGCCCGAGCTGGTGCGGGAGATCTTCCTCAC---
GCGCGCCGACGCCTTCGACCGCTACGAGGCGCACCCCATCGT-GCGCCAGCTCGAGGGCG
ACGGCCTC--------------GTCAGCCTCCACGGCGACAAGTGGGCGCTCCACCGCCG
CG--TCCTCACCGACGCCTTCTA---CCCGGAGAACCTCAAC--CGGCTGGTGCCACACG
TCGGCAGGTCGGTGGCGGCGCTGGCGGAGGAGT-GG---------CGCGC------CATG
GCGGC------CTCCGGCGGGAGCGGCGAG--GTG-GAGGTGGACGTCGCCGAGTGGTTC
CAGGCGGTCACGGAGGAGGCCATCACGCGCGCCACCTTCG---------GCCG-------
--CAGCTAC---CAC------GACG--------GCCGTGCCGTGTTCGCCATGCAAGGCC
GCCTCATGGCCTTCGCCTCCGAGGCCTTCCGC--AAGGTCCTCGTCCCCGGCTA------
------------------------------------------------------------
---------CCGGTTC--TTGCCGACCAAGAAGAACTGGCAGTCGTGGAAGCTGGACAGG
GAGATACGGCGGAGCCTGACCCGGCTCATCG---CCCGGC---GCA--------------
-------GCGACGAGGCCGAGGCGGAGAAC------------------------------
GCCGACGACGCCGGAGCCTTC-------------CGTGACCTCCTCGGCGCCATGATCAA
---TGCCGGCGAAAGGAGGAGGGCGCGGGCGCTGGCGCCGGCGGC---------------
------------------------------------------------------------
---GGCGATCCCGGTGGAGGACATGCTGGAGGAATGCAAGACATTCTTCTTCGCCGGGAA
GCAGACCACGACGAACCTCCTGACCTGGGCCACCGTGCTCCTCGCCATGCACCCGGAGTG
GCAGGAGCGCGCCCGCCGCGAGGTCCTCGACGTCTGCGG------CGCCGACGAG-----
-CTCCCC-TCCAAG----GAGCACCTCCCCAGGCTGAAGATGCTCGGCATGATCATCAAC
GAGACCCTTCGGCTTTACCCGCCGG------CGGTGGCCACCATCCGCCGTGCCAAGACC
GACGTCCAGCTCTCTGATGG----------------GTG--C---ATGATCCCTCGTGAC
ATGGAGCTTCTCATCCCGATCATGGCCATCCACCACGACACGAGGTTCTGGGGTCAAGAC
GCGGCGCAATTCAACCCCATGCGGTT---C---GCCGAGGGCACGG-----CCAGGGCAG
GGA-----AGCACCCCCTGGCGTTTATACCGTTTGGCCTCGGCTCCCGGATGTGCATAGG
CCA------GAACCTAGCTCGACTGGAAGCCAAGCTCACCATGGCCATCCTACTCCAGCG
CTTCGAGATGCGGACTTCTCCGAACTACATACA---------------------------
-------------------------------CGCACCGACGGT-------CCTGATGCTC
CTCTA-----CCCGCAATACG-----GAGCGCC---------------GGTGATCTTC--
------CGGCCTCGGTCAGCTCATCCGTCAGATCCGGCAGCC-CAAACAGCTT-------
---------------------------------------CCCCTGCCCCAAGCCTCACAT
TCAAAAGGTTTCCATGA-----------

#Sitalica_Seita.1G042800.1.v2.2
------------------------------------------------------------
------------------------------------------------------------
------------ATG---------------------------------------------
------GGGGAGGAGATGGACGCGGGATGGCTGACGTGGCGCGCG---------GCGGCG
------------GCGCTCGCCGTGGCGGCGTGGCTGGCGCTGCCCGTGGCGGCGCGCATC
GCGGACGCGCTGT-----GGTGGCGACCCCGGCGGCTGGAG-GCGCACTTCGCGGCGCAG
GG---GGTGCGCGGCCCGCCGTACCGCTTCCTGCTGGGCTCCGTCAAGGAGATGGTGGGG
CTCATGGCGGAGGCGTCGTC---GAAGCCCATGTC---GCCGGC------CACCTCCCAC
AACGCGCTCCCCCGCGTGCTCGCCTTCTACC-----ACTACTGGCGGA-----------A
--GATCTAC---------------------------------------------------
------------------------------------------------------------
------------------------------GGGC-CGACGTTCCTGATCTGGTTCGGGCC
GACGCCGCGGCTGACGGTGGC---GGAGCCCGAGCTGGTGCGGGAGATCTTCCTCAC---
GCGCGCCGACGCCTTCGACCGCTACGAGGCGCACCCCATCGT-GCGCCAGCTCGAGGGCG
ACGGCCTC--------------GTCAGCCTCCACGGCGACAAGTGGGCGCTCCACCGCCG
CG--TCCTCACCGACGCCTTCTA---CCCGGAGAACCTCAAC--CGGCTGGTGCCACACG
TCGGCAGGTCGGTGGCGGCGCTGGCGGAGGAGT-GG---------CGCGC------CATG
GCGGC------CTCCGGCGGGAGCGGCGAG--GTG-GAGGTGGACGTCGCCGAGTGGTTC
CAGGCGGTCACGGAGGAGGCCATCACGCGCGCCACCTTCG---------GCCG-------
--CAGCTAC---CAC------GACG--------GCCGTGCCGTGTTCGCCATGCAAGGCC
GCCTCATGGCCTTCGCCTCCGAGGCCTTCCGC--AAGGTCCTCGTCCCCGGCTA------
------------------------------------------------------------
---------CCGGTTC--TTGCCGACCAAGAAGAACTGGCAGTCGTGGAAGCTGGACAGG
GAGATACGGCGGAGCCTGACCCGGCTCATCG---CCCGGC---GCA--------------
-------GCGACGAGGCCGAGGCGGAGAAC------------------------------
GCCGACGACGCCGGAGCCTTC-------------CGTGACCTCCTCGGCGCCATGATCAA
---TGC---CGGCGAAAGGAGGAGGGCGCGGGCGCTGGCGCCGGCGGC------------
------------------------------------------------------------
---GGCGATCCCGGTGGAGGACATGCTGGAGGAATGCAAGACATTCTTCTTCGCCGGGAA
GCAGACCACGACGAACCTCCTGACCTGGGCCACCGTGCTCCTCGCCATGCACCCGGAGTG
GCAGGAGCGCGCCCGCCGCGAGGTCCTCGACGTCTGCGG------CGCCGACGAG-----
-CTCCCC-TCCAAG----GAGCACCTCCCCAGGCTGAAGATGCTCGGCATGATCATCAAC
GAGACCCTTCGGCTTTACCCGCCGG------CGGTGGCCACCATCCGCCGTGCCAAGACC
GACGTCCAGCTCTCTGATGG----------------GTG--C---ATGATCCCTCGTGAC
ATGGAGCTTCTCATCCCGATCATGGCCATCCACCACGACACGAGGTTCTGGGGTCAAGAC
GCGGCGCAATTCAACCCCATGCGGTT---C---GCCGAGGGCACGG-----CCAGGGCAG
GGA-----AGCACCCCCTGGCGTTTATACCGTTTGGCCTCGGCTCCCGGATGTGCATAGG
CCA------GAACCTAGCTCGACTGGAAGCCAAGCTCACCATGGCCATCCTACTCCAGCG
CTTCGAGATGCGGACTTCTCCGAACTACATACA---------------------------
-------------------------------CGCACCGACGGT-------CCTGATGCTC
CTCTA-----CCCGCAATACG-----GAGCGCC---------------GGTGATCTTC--
------CGGCCTCGGTCAGCT----------------------CATCCGTCAG-------
------------------ATCCGGCAGCCCAAACAGCTTCCCCTGCCCCAAGCCTCACAT
TCAAAAGGTTTCCATGA-----------

#Osativa_LOC_Os06g39880.1.MSUv7.0
------------------------------------------------------------
------------------------------------------------------------
------------ATG---------------------------------------------
---------------------------------ATGGAGGCGGTG---------------
------------GCCGTGGCGGCGGCGGTGCTGCTGCTGCTGCACGTGGCGGCGAGGGTG
GCGGACGCGGTGT-----GGTGGCGGCCGAGGCGGCTGGAG-GCGCACTTCGCGGGGCAG
GG---GGTGCGCGGCCCGCCGTACCGGTTCCTCGTCGGGTGCGTGAGGGAGATGGTGGCG
CTCATGGCGGAGGCCACCGC---GAAGCCCATGCC---GCCCGC------CGCGCCGCAC
AACGCGCTCCCCAGGGTGCTCGCGTTCTACC-----ACTACTGGAGGA-----------A
--GATCTAC---------------------------------------------------
------------------------------------------------------------
------------------------------GGGC-CGACGTTCTTGATTTGGTTCGGGCC
GACACCGCGGCTCACGGTGGC---GGAGCCGGAGATGGTGCGGGAGATCTTCCTCAC---
GCGCGCCGAGGCGTTCGACCGCTACGAGGCGCACCCCGTGGT-CCGGCAGCTGGAGGGCG
ACGGGCTC--------------GTCAGCCTCCACGGCGACAAGTGGGCTCACCACCGCCG
CG--TCCTCACCCCCGGCTTCTA---CCCCGACAACCTCAAC--CGGCTGGTGCCGCACG
TCGGCAGGTCGGTGGCGGCGCTGGCGGAGAGGT-GG---CGC------GC------CATG
GCGTG---------CGCCGGCGGCGGCGAG--GTG-GAGGTGGACGTGGCGGAGTGGTTC
CAGGCGGTGGCGGAGGAGGCCATCACGCGCGCCACGTTCG---------GCCG-------
--CAGCTAC---GAC------TCCG--------GCCGCGTCGTGTTCCGCTTGCAGGCCC
GCCTCATGGCGTTCGCCTCCGAGGCCTTCCGC--AAGGTGCTCGTCCCGGGATA------
------------------------------------------------------------
---------CAGGTTC--CTGCCGACCAAGAAGAACAGGATGTCGTGGGGCCTGGACAGG
GAGATCAGGCGCGGCCTGGTCCGGCTCATCG---GCCGGCGCAGTG--------------
-------GCGGCGACGGCGGCGAGGAAGACGAGACCACCACCGAGCTCAAA---------
GACAAGCAGGACAGCGGCTTC-------------AACGACTTGCTGGGGCTCATGATCAA
---TGCCGGCGTGGACAG------------------------------------------
------------------------------------------------------------
---GACGATGCCGGTGGAGGACATGGTGGAGGAGTGCAAGACCTTCTTCTTCGCCGGCAA
GCAGACGACCACCAACCTGCTCACCTGGGCCACCGTGCTGCTCGCCATGCACCCGGACTG
GCAGGACCGCGCCCGCCGCGAGGTCCTCGCCGTCTGCGGCGATGCCGCCGGCGAG-----
-CTCCCC-ACCAAG----GACCACCTCCCCAAGCTCAAGACGCTCGGGATGATCCTCAAC
GAGACGCTGCGCCTGTACCCGCCGG------CGGTGGCCACCATCCGCCGCGCCAAGTTC
GACGTCACCCTCGGCGGCGGTGGCGACGGCGACGCCGGAGGCATCCATATCCCGCGCGAC
ACGGAGCTGCTCGTCCCGATCATGGCGATCCACCACGACGCCCGGTTGTGGGGGCCCGAC
GCGGCCCAGTTCAACCCGGCGAGGTT---C---GCCAGCGGCGCGG-----CGCGCGCGG
CGA-----AGCACCCGCTCGCCTTCATCCCGTTCGGGCTGGGCTCCCGCATGTGCATCGG
CCA------GAGCCTCGCCATCCTCGAGGCCAAGCTCACCATGGCCGTCCTCCTCCAGCG
CTTCGACCTCGCGCTCTCGCCCACCTACGTGCA---------------------------
-------------------------------CGCCCCCACCGT-------GCTGATGCTG
CTCCA-----CCCGCAGTACG-----GCGCGCC---------------GTTGATCTTC--
-----------------------------------------------CGGCCG-------
-----------------------------------------------------CGCCAAT
CTCAGCCGTCCAATTAG-----------

#Bdistachyon_Bradi3g07690.1.v3.1
------------------------------------------------------------
------------------------------------------------------------
------------ATG---------------------------------------------
GGGGACGAGCAGACGGAGCCATCGCCGGCGTTAGCGTGGCTGACGTGGCGCGCGGCGGCG
---------------GCGGTGGTGTGCGCTTGGGTGGCGCTGCACGTGGCGGCGCGGGTG
GCGGACGCGGTGT-----GGTGGCGGCCGCGGCGGCTGGAG-GCGCACTTCGCGGCGCAA
GG---GGTGCGAGGCCCGCCCTACAGGTTCCTGCTGGGGTCCGTGAGGGAGATGGTGGGG
CTCATGGTGGAGGCCTCCTC---CAAGCCCATGTC---GCCGCC------CACCTCCCAC
AACGCGCTCCCCCGCGTCCTCGCCTTCTACC-----ACTACTGGCGGA-----------A
--GATCTAC---------------------------------------------------
------------------------------------------------------------
------------------------------GGGC-CTACGTTCTTGATCTGGTTCGGGCC
GACGCCGCGGCTGACGGTGGC---GGAGCCGGAGCTCATCAGGGAGATCTTCCAGAC---
GCGCGCCGACGCCTTCGACCGCTACGAGGCGCACCCCGTGGT-GCGCCAGCTGGAAGGCG
ACGGCCTC--------------GTCAGCCTCCACGGCGACAAGTGGGCCCTCCACCGCCG
CG--TCCTCGCCGACGCCTTCTT---CCCCGACAACCTCAAC--CGGCTGGTGCCTCACG
TGGGCGCGTCGGTGGCGGCGCTGGCGGAGAAGT-GG---------CGCGC------CATG
GCGGA------TGGCGCCATGGGAGGCGAG--GTG-GAGGTGGACGTGGCGGAGTGGTTC
CAGGCGGTGACGGAGGAGGCCATCACGCGGGTCACCTTCG---------GCGG-------
--CAGCTAC---AGC------GACG--------GCCGCGTCGTCTTCGGCATGCAGGGCC
GCCTTATGGCCTTCGCCTCCGAGGCCTTCCGC--AAGGTCCTCGTCCCTGGCTA------
------------------------------------------------------------
---------CCGGTTC--GTTCCGACCAGGAAGAACTGGCTGTCATGGAAGCTCGACAGG
GACATCCGCCGGAACCTGACAAGGCTCATCG---GCCGCCGCAGCC--------------
-------ACGAGGCCACCGCCGCCGCTGCGGAGGCCGAGGGGGAGGAGAAGAAGCAGACC
GACTCCGGCGGCGGCGGCTTC-------------CGCGACCTGTTGGGGCTCATGATCAA
---TGCCGGCGAGAGGAGGAGGACGACAGCGAAGTCGGCATC------------------
------------------------------------------------------------
---GGCGATCCCGGTGGGGGAAATGGTGGAGGAGTGCAAGACCTTCTTCTTCGCCGGGAA
GCAGACGACCACCAACCTCCTGACGTGGGCCACCGTGCTCCTCGCCATGCACCCGGAGTG
GCAGGAGCGCGCACGCCGCGAGGTCCTCGACGTCTGCGG------CGCCGGCGAG-----
-CTCCCC-ACCAAG----GAGCACCTCCCCAAGCTCAAAACGCTCGGCATGATCATAAAC
GAGACGCTCCGGCTGTACCCGCCGG------CGGTGGCCACGATCCGCCGCGCCAAGGTC
GACGTCCAGCTCTCTGACGG----------------TTG--C---ATGATCCCCCGTGAC
ATGGAGCTCCTCATCCCGATCATGGCCTTGCACCACGACACGCGGTACTGGGGCCAGGAC
GCGGCGCAGTTCAACCCGGCCCGGTT---C---GCCGACGGCGTGT-----CCAGGGCGG
CCA-----AGCACCCGCTCGCGTTCATACCGTTCGGGCTCGGCTCCCGGATGTGCATCGG
CCA------GAACCTGGCGCGCCTTGAGGCCAAGCTCACCCTTGCGATCCTCCTCCAACG
CTTTGAGATCCGGACGTCCCCCAACTACGTGCA---------------------------
-------------------------------CGCGCCGACGGT-------CCTGATGCTC
CTGTA-----CCCGCAATACG-----GAGCGCC---------------GTTGATGTTC--
--------------------------------------------CGCCCGCTG-------
-----------------------------------------TCGTCGTCGCAGCCTTCGG
ATCCGGTGTCCCCCTAG-----------

#Zmays_GRMZM5G852663_T01.v6a
------------------------------------------------------------
------------------------------------------------------------
------------ATG------------------------------GAGGCGGAGGCGGAG
GCGGAGGCGGCGTCGTCGGGACGGTGGTGCACGTGGAACCTCGCG---------GCGGTG
------------GCCGCGGTGGGTGCGTGTCTGCTCCTGATGCACGTGGCGGCGCGGGTG
GCGGACGCGCTCT-----GGTGGCGCCCGCACCGGCTGGAG-GCGCACTTCGCGCGACAG
GG---CGTGCGCGGGCCGCCGTACCGCTTCCTCCTGGGCTGCGTGAGGGAGATGGTCGCG
CTCATGGCGGAGGCCACCGC---GAAGCCCATGTC---GCCGCCGGACTC------GCAC
GACGCGCTCCCGCGGGTGCTCGGGTTCTACC-----ACTACTGGAGGA-----------A
--GATCTAC---------------------------------------------------
------------------------------------------------------------
------------------------------GGAC-CGATGTTCTTGATATGGTTCGGGCC
GACGCCGCGGCTCACGGTGGC---GGACCCGGAGCTGGTCAGCGAGGTCCTCCTCAC---
ACGCGCTGACGCGTTCGACCGCTACGAGGCGCACCCCGTCGT-CCGGAAGCTCGAGGGAG
ACGGCCTC--------------GTCAGTCTCCACGACGACAAGTGGGCGCTCCACCGCCG
CG--TCCTCACCCCGGCCTTCTA---CCCCGACAACCTCAAC--CGGCTGGCACCGCACG
TCGCCAGGTCGGTGGTGGCGCTGGCGGAGAGGT-GG---CGG------GC------CATG
GCCTC---------CGCCGCGGGAGGCGAG--GTG-GAGGTGGACGTCGCGGAGTGGTAC
CAGGCCGTCGCCGAGGAGGCCATCACGCGCGCTACGTTCG---------GCAG-------
--CAGCTAC---GAC------TCCG--------GCCGCGTCGTGTTCCGCATGCAGGCGC
GCCTCATGGCCTTCGCCTCCGAGGCCTTCCGC--AAGGTCTTCGTCCCTGGGTA------
------------------------------------------------------------
---------CAGGTTC--TTGCCGACCAAGAAGAACCGGCTGCAGTGGAGCCTGGACAGG
GAGATCAGGCGGGGACTCGTCACGCTCATCG---GCCACC---GCA--------------
-------GCGACGAGGCCGCGCAAGACGATGACTCGGAGCTGAACGAC------------
AAGGGAAGCAGCAACGGCTTC-------------CGGGACCTGCTGGGGCTCATGATCAA
---TGCCAGCGACAAGAAGGAGGAGAAGAAGCAGGAGGAGGCGCG---------------
------------------------------------------------------------
---GGCGATGCCCGTGGAGGACATGCTGGAGGAGTGCAAGACGTTCTTCTTCGCCGGCAA
GCAGACGACCACCAACCTGCTCACCTGGGCCACAGTGCTCCTGGCCATGCACCCGGACTG
GCAGGAGCGTGCTCGCCAGGAAGTCCTCGCCGTGTGCGG------CGCCGACGAG-----
-CTCCCG-TCCAAG----GAGCACCTCCCCAAGCTCAAAACGCTGGGGATGATCCTGAAC
GAGACGCTCCGCCTGTACCCGCCGG------CGGTGGCCACGATCCGCCGCGCGAAGCGC
GACGTGACGCTC---GGCGG---------------------CGTGTCCATCCCGCGGGAC
ACCGAGCTGCTGATCCCGATCATGGCGATGCACCACGACGGCGCGCTCTGGGGCCCCGAC
GCCACGCAGTTCAACCCCGCCCGGTT---C---GGCGGCGGCGCGG-----CCAAGGCGG
CGG-----CCCACCCGCTGGCGTTCATCCCCTTCGGGCTCGGCCCGCGGATGTGCATCGG
GCA------GAACCTGGCGCTGCTCGAGGCGAAGCTCACGCTGGCGGTCGTGCTCCAGCG
GTTCCGGCTCGCACGGTCGCCCAGCTACGTGCA---------------------------
-------------------------------CGCGCCGACGGT-------CCTGATGCTG
CTCTA-----CCCGCAGTACG-----GCGCGCC---------------GGTGATCTTTCG
GCCGGTGTCGTCG------------------------------CAGCTATCCG-------
------------------------------------TTTCAGACCGGACGGAGACGACGA
GACCACCACGGCACTGA-----------

#Zmays_GRMZM2G047684_T01.v6a
------------------------------------------------------------
------------------------------------------------------------
------------ATG------------------------------GAGGCGGAGGCGGAG
GCGGAGGCGGCGTCGTCGGGACGGTGGTGCACGTGGAACCTCGCG---------GCGGTG
------------GCCGCGGTGGGTGCGTGTCTGCTCCTGATGCACGTGGCGGCGCGGGTG
GCGGACGCGCTCT-----GGTGGCGCCCGCACCGGCTGGAG-GCGCACTTCGCGCGACAG
GG---CGTGCGCGGGCCGCCGTACCGCTTCCTCCTGGGCTGCGTGAGGGAGATGGTCGCG
CTCATGGCGGAGGCCACCGC---GAAGCCCATGTC---GCCGCCGGA---CTC---GCAC
GACGCGCTCCCGCGGGTGCTCGGGTTCTACC-----ACTACTGGAGGA-----------A
--GATCTAC---------------------------------------------------
------------------------------------------------------------
------------------------------GGAC-CGATGTTCTTGATATGGTTCGGGCC
GACGCCGCGGCTCACGGTGGC---GGACCCGGAGCTGGTCAGCGAGGTCCTCCTCAC---
ACGCGCTGACGCGTTCGACCGCTACGAGGCGCACCCCGTCGT-CCGGAAGCTCGAGGGAG
ACGGCCTC--------------GTCAGTCTCCACGACGACAAGTGGGCGCTCCACCGCCG
CG--TCCTCACCCCGGCCTTCTA---CCCCGACAACCTCAAC--CGGCTGGCACCGCACG
TCGCCAGGTCGGTGGTGGCGCTGGCGGAGAGGT-GG---CGG------GC------CATG
GCCTC---------CGCCGCGGGAGGCGAG--GTG-GAGGTGGACGTCGCGGAGTGGTAC
CAGGCCGTCGCCGAGGAGGCCATCACGCGCGCTACGTTCG---------GCAG-------
--CAGCTAC---GAC------TCCG--------GCCGCGTCGTGTTCCGCATGCAGGCGC
GCCTCATGGCCTTCGCCTCCGAGGCCTTCCGC--AAGGTCTTCGTCCCTGGGTA------
------------------------------------------------------------
---------CAGGTTC--TTGCCGACCAAGAAGAACCGGCTGCAGTGGAGCCTGGACAGG
GAGATCAGGCGGGGACTCGTCACGCTCATCG---GCCACC---GCA--------------
-------GCGACGAGGCCGCGCAAGACGATGACTCGGAGCTGAACGAC------------
AAGGGAAGCAGCAACGGCTTC-------------CGGGACCTGCTGGGGCTCATGATCAA
---TGC---CAGCGACAAGAAGGAGGAGAAGAAGCAGGAGGAGGCGCG------------
------------------------------------------------------------
---GGCGATGCCCGTGGAGGACATGCTGGAGGAGTGCAAGACGTTCTTCTTCGCCGGCAA
GCAGACGACCACCAACCTGCTCACCTGGGCCACAGTGCTCCTGGCCATGCACCCGGACTG
GCAGGAGCGTGCTCGCCAGGAAGTCCTCGCCGTGTGCGG------CGCCGACGAG-----
-CTCCCG-TCCAAG----GAGCACCTCCCCAAGCTCAAAACGCTGGGGATGATCCTGAAC
GAGACGCTCCGCCTGTACCCGCCGG------CGGTGGCCACGATCCGCCGCGCGAAGCGC
GACGTGACGCTC---GGCGG---------------------CGTGTCCATCCCGCGGGAC
ACCGAGCTGCTGATCCCGATCATGGCGATGCACCACGACGGCGCGCTCTGGGGCCCCGAC
GCCACGCAGTTCAACCCCGCCCGGTT---C---GGCGGCGGCGCGG-----CCAAGGCGG
CGG-----CCCACCCGCTGGCGTTCATCCCCTTCGGGCTCGGCCCGCGGATGTGCATCGG
GCA------GAACCTGGCGCTGCTCGAGGCGAAGCTCACGCTGGCGGTCGTGCTCCAGCG
GTTCCGGCTCGCACGGTCGCCCAGCTACGTGCA---------------------------
-------------------------------CGCGCCGACGGT-------CCTGATGCTG
CTCTA-----CCCGCAGTACG-----GCGCGCC---------------GGTGATCTTTCG
GCCGGTGTCGTCG------------------------------CAGCTATCCG-------
------------------------------------TTTCAGACCGGACGGAGACGACGA
GACCACCACGGCACTGA-----------

#Bstacei_Brast07G159900.1.v0.1.stacei
------------------------------------------------------------
------------------------------------------------------------
------------ATG---------------------------------------------
------------GGCGGCGAGGAGGAGTGGTCGTGGACGGCGCTG---------GCCCTG
------------GCCGCGACGGCGGCGTCGTTCGTGCTCCTGCACGTGGCGGCGCGCGTG
GCGGACGCGCTGT-----GGTGGCGGCCGCGGCGGCTGGAG-GCCCACTTCGCGCGGCAG
GG---CGTGCGCGGCCCGCCGTACCGGCTCCTGGTGGGCTGCGTGAGGGAGATGGTGGCG
CTCATGGCGGAGGCCACCGC---GAAGCCCATGTC---GCCGCC------CACCTCCCAC
AACGCGCTCCCCAGGGTGCTCGCCTTCTACC-----ACTACTGGAGGA-----------A
--GATCTAC---------------------------------------------------
------------------------------------------------------------
------------------------------GGGC-CGACGTTCTTGATCTGGTTCGGGCC
GACGCCGCGGCTGACGGTGTC---CGACCCGGAGCTGGTGCGCGAGATCTTCCTGAC---
CCAGGCGGAGGCGTTCGACCGCTACGAGGCGCACCCCGTGGT-CCGGCAGCTCGAGGGCG
ACGGCCTC--------------GTCAGCCTCCACGGCGACAAGTGGGCCCTCCACCGCCG
CG--TCCTCGCGCCCGCCTTCTT---CCCCGACAACCTCAAC--CGGCTGGTGCCGCACG
TGGGCAGGTCGGTGGCGGCGCTGGCGGACAGGT-GG---CGC------GC------GATG
GCGCG------CTCCAGCGGCGCCGGGGAG--GTG-GAGGCGGACGTGGCGGAGTGGTTC
CAGGCCGTGGCCGAGGAGGCCATCACGCGCGCCACGTTCG---------GCCG-------
--CAGCTAC---GGG------CCCG--------GCCGCGCCGTGTTCCGCATGCAGGGCC
GCCTCATGGCCTTCGCCTCCGAGGCCTTCCGC--AAGGTGCTCGTCCCGGGCTA------
------------------------------------------------------------
---------CCGCTTC--CTGCCCACCAGGAAGAACCGGATGTCGTGGGGCCTCGACAGG
GAGATCAGGCGGGGCCTGGCCCGGCTCATCG---CCCGCC---GCA--------------
-------GCGACAACACCAACAGC------------------------------------
AGCGGCGGCGGCGGCGGCTTC-------------AGGGACTTGCTGGGGCTCATGATCAA
---TGC---GCGCGACAAGAAGCCGTCGCA------------------------------
------------------------------------------------------------
---GGCCATGCCGGTCGAGGACATGGTGGAGGAGTGCAAGACCTTCTTCTTCGCCGGCAA
GCAGACGACCACCAACCTGCTCACGTGGGCCACCGTGCTCCTCGCCATGCACCCGGAATG
GCAGGACCGCGCCCGCCAAGAGGTCCTCGCCGTCTGCGG------CCCCAGCGAG-----
-CTCCCC-GGCAAG----GAACACCTCCACAGGCTCAAAACGCTGGGGATGATCCTGAAC
GAGACGCTGAGGCTGTACCCACCGG------CCGTGGCCACCATCCGGAGGGCCAAGGTC
GACGTCACCCTCGGCGGCGA----------------CCG--GCTGGCGATCCCGCGTGAC
ACGGAGCTGCTCATCCCGATCATGGCGATCCACCACGACACCACGCTCTGGGGGGCCGAC
GCGGCCCGGTTCAACCCGGCCCGGTT---C---GCCGCGGGTGCCG-----CCCGGGCCG
CGA-----GCCACCCGCTGGCCTTTATCCCGTTCGGGCTCGGGTCCAGGACGTGCATCGG
CCA------GAACCTGGCGCTCCTCGAGGCCAAGCTCACCGTCGCGATCCTGCTCCAGCG
CTTCGAGTTCAGGCTGTCGCCCAAGTACGTGCA---------------------------
-------------------------------CGCGCCCACGGT-------GCTCATGCTG
CTCTA-----CCCGCAGTACG-----GCGCGCC---------------CGTCATCTTC--
-------------------------------------------CGCCCCATCT-------
------------------------------------------------CCGTCTCGTCGT
CTCCGCCGTCCGATTAA-----------

#Zmays_GRMZM2G045319_T01.v6a
------------------------------------------------------------
------------------------------------------------------------
------------ATG----AGGGAGGAGATGGACATAGACGCGACCGGCGC---------
-----------------------GGGCTGGCTGTCGTGGCGAGAG---------GCGGCG
------------GTCGCCGTGCTCGCGTGGCTGGTGTTGCACG---TGGCGACGCGCGTG
GCGGATGCGCTTT-----GGTGGCGGCCCCGTCGCCTGGAG-GCACACTTCGCGGAGCAG
GG---TGTGCGCGGGCCGCCGTACCGTTTCCTGCTGGGGTCCGTGAAGGAGATGGTGGGG
CTCATGGCGGAGGCCTCGGC---CAAACCCATGTC---GCCGCCAAC---CTC---CCAC
AACGCGCTACCCCGCGTGCTCGCCTTCTACC-----ACTACTGGCGGA-----------A
--GATCTAC---------------------------------------------------
------------------------------------------------------------
------------------------------GGAC-CGAGCTTCTTGATCTGGTTCGGACC
GACGCCTCGCCTAACGGTAGC---GGAGCCGGAGCTGGTGCGCGAGATCTTCCTCAC---
GCGAGCAGAGGCGTTCGACCGCTACGAGGCGCATCCCGTCGT-GCGCCAGCTTGAGGGCG
ACGGCCTC--------------GTCAGCCTCCACGGAGACAAGTGGGCGCTCCACCGCCG
CG--TGCTCACCGACGCCTTCTA---CCCGGACAACCTCAAC--CGGCTGGTGCCCCACG
TCGGCAGGTCGGTGGCGGCGCTGGCGGCGAAGT-GG---------AACGC------CATG
GCGGC------CGCCGCTGGGAACGGCGAG--GTG-GAGGTGGACGTAGCGGAGTGGTTC
CAGGCTGTGACGGAGGAGGCCATCACGCGCGTCACCTTCG---------GCCG-------
--CAGCTAC---GAC------GACG--------GCCGCGTCGTGTTCGCCATGCAGGGCC
GCCTGATGGCCTACGCCTCCGAGGCCTTCCGC--AAGGTCCTCGTCCCCGGCTACCGGTG
CGTACTACCTGATGGCGGCGCATCTCGTCTCCGTCTCGGATTTTCATTCAAGATACGACG
CGTTGTTTGCAGGTTC--TTGCCCACCAAGAAGAACTGGCAGTCGTGGAAGCTGGGCAGG
GAGATACGGCGGAGCCTGACCCGGCTCATCG---CCCGGC--------------------
-------GCAGCGGCATGGCCGAGGAGGAGGAGGAGGTTCAG------------------
GCCGGCCACTCCGGAGGCTTC-------------CGCGACCTTCTCGGTGCCATGATCAA
---TGC------CGGTGAGAGGAAGACGCCGGC---------------------------
------------------------------------------------------------
---GGCGATCCCGGTGGCGGACATGCTGGAGGAGTGCAAGACTTTCTTCTTCGCCGGCAA
GCAGACGACGACGAACCTTCTGGTCTGGGCCACCGTGCTCCTGGCCATGCACCCGGAGTG
GCAGGAGCGCGCCCGCAGCGAGGTGCTCGACATCTGCGG------CCCCGACGAG-----
-CTCCCG-TCCAAG----GAGCACCTCCCGAGACTCAAGACTCTGGGCATGATCATAAAC
GAGACCCTCCGGCTGTACCCGCCGG------CGGTGGCCACCATCCGCCGCGCCAAGACG
GACGTGCAGCTCTCGGACGG----------------GTG--C---ATGATCCCCCGCGAC
ACGGAGCTGCTCATCCCGATCATGGCCATCCACCACGACGCCAGGTTCTGGGGCCCCGAC
GCCGCGCAGTTCAACCCCGCACGGTT---C---GCCGGCGGCACGG-----CCAGGGCGG
CGA-----AGCACCCGCTGGCGTTCATCCCGTTCGGGCTGGGCTCCCGGATGTGCATCGG
CCA------GAACCTGGCACGGCTGGAGGCCAAGCTCACCATGGCGATCCTGCTGCAGCG
GTTCGAGATGAAGGCGTCCCCGAACTACATCCA---------------------------
-------------------------------CGCGCCGACGGT-------CCTGATGCTC
CTCTA-----CCCGCAGTACG-----GAGCGCC---------------GGTGATCTTC--
------CGGCCACGTTCGGC----------------------GCATCCGGCAG-------
------------------------------------------------------------
---------CCTCATAG-----------

#Bstacei_Brast04G257300.1.v0.1.stacei
------------------------------------------------------------
------------------------------------------------------------
------------ATG---------------------------------------------
---------GGGGACGAGCAAACGGCGTGGCTGACGTGGCGTGCG---------GCGGCG
------------GCTGTGCTGGCGTGCGCGTGGGTGGCGCTGCACGTGGCGGCGCGGGTG
GCGGACGCGGTGT-----GGTGGCGGCCGCGGCGGCTGGAG-GCGCACTTCGCCGCGCAG
GG---GGTGCGGGGCCCGCCCTACAGGTTCCTGCTGGGCTCCGTGAGGGAGATGGTGGGG
CTCATGGCGGAGGCGTCCTC---CAAGCCCATGTC---GCCGCC------CACCTCCCAC
AACGCGCTCCCGCGCGTCCTCGCCTTCTACC-----ACTACTGGCGGA-----------A
--GATGTAC---------------------------------------------------
------------------------------------------------------------
------------------------------GGGC-CGACGTTCCTGATCTGGTTCGGTCC
GACGCCGCGGCTGACGGTGGC---GGAGCCTGAGCTGATCCGTGAGATCTTCCAGAC---
GCGCGCCGACGCCTTCGACCGCTACGAGGCGCACCCCGTGGT-CCGCCAGCTGGAGGGCG
ACGGCCTC--------------GTCAGCCTCCACGGCGACACCTGGGCCCTCCACCGCCG
CG--TCCTCGCCGACGCCTTCTT---CCCCGACAACCTCAAC--CGGCTGGTGCCGCACG
TGGGCGCGTCGGTGGCGGCGCTGGCGGAGGAGT-GG---------CGCGCCATGGCCATG
GCGGA---------TGGCGGCGCCGGCGAG--GTG-GAGGTGGACGTGGCGGAGTGGTTC
CAGGCTGTGACGGAGGAGGCCATCACGCGTGTCGCCTTCG---------GCGGCGG----
--CAGCTAC---GGC------GACG--------GCCGCGTCGTCTTCGGCATGCAGGGCC
GCCTCATGGCCTTCGCCTCCGAGGCCTTCCGC--AAGGTGCTCGTCCCGGGCTA------
------------------------------------------------------------
---------CCGGTTC--GTGCCGACCAGGAAGAACTGGCTGTCGTGGAAGCTGGACAGG
GACATCCGCCGCAGACTGACCAGGCTCATCG---CCCGCC---GCA--------------
-------GCGACGAGGCCGCCGCCATGGAGGAGGCCGAGGGGGA----------------
GAGGAAGAAGAAGGCCGAGCC------CGGCTTCCGCGACCTGCTGGGGCTCATGATCAA
---TGC---CGGCGGCAGGAGGAGGAAGACGACGAA------------------------
------------------------------------------------------------
---GGCGATCCCGGTGGGGGAGATGGTGGAGGAGTGCAAGACCTTCTTCTTCGCGGGGAA
GCAGACGACCACCAACCTCCTCACGTGGGCCGCCGTGCTCCTCGCCATGCACCCGGAGTG
GCAGGAGCGCGCGCGCCGCGAGGTCCTCGACGTCTGCGG------CGCCGCCGAG-----
-CTCCCC-TCCAAG----GACCACCTCCCCAAGCTCAAAACGCTGGGCATGATCATCAAC
GAGACGCTGCGGCTGTACCCGCCGG------CGGTGGCCACGATCCGCCGCGCCAAGGTC
GACGTCCGGCTCTCCGACGG----------------GTG--C---ATGATCCCCCGCGAC
ATGGAGCTCCTCGTCCCGATCATGGCCCTCCACCACGACACCAGGTACTGGGGCCAGGAC
GCCGCGCAGTTCAACCCCGCGCGGTT---C---GTGGACGGCGTGT-----CCAAGGCCG
CCA-----AGCACCCGCTGGCGTTCATGCCGTTCGGGCTCGGCTCTCGGATGTGCATCGG
CCA------GAACTTGGCGCGCCTCGAGGCCAAGCTCACCGTGGCGATCCTCCTTCAGCG
GTTCGAGATCCGGACGTCCCCCAACTACGTGCA---------------------------
-------------------------------CGCGCCGACCGT-------CCTGATGCTC
CTCTA-----CCCGCAATACG-----GCGCGCC---------------GTTGATGTTC--
------CGCCCGCTGCCGTCGTC-----------------------GCAGCTG-------
--------------------------------------------------------TCGG
ATCCGGTGTCCCCCTAG-----------

#Lusitatissimum_Lus10017771.BGIv1.0
------------------------------------------------------------
------------------------------------------------------------
------------ATG---------------------------------------------
------CTGGAAAGGGAAGGGTTGCCCTTGTTGTTGTGGGTGGTG---------CTCAAG
------------TTCATAACAATCAGCTTCCTTGCTCTGCTTT---TTGTGCTCAAGATA
GTGGTGCTGCTAT-----GGTGGAAGCCTAGGAGAATTGAG-GAGCATTTCTCAAGGCAA
GG---AATCAGAGGTCCTCCTTATAGATTCTTCATTGGGAATGTCAAGGAGCTTGTGGAG
ATGATGCTCAAGGCTTCCTC---TCAACCCATGCC---TACTTT------CTC---CCAC
AACATTCTTCCTCGAGTCCTCTCTTTCTACC-----ACCATTGGAAGA-----------A
--GCTCTAT---------------------------------------------------
------------------------------------------------------------
------------------------------------------------------------
------------------------------------------------------------
--------------------------------------------------------GGCG
ACGGCCTC--------------CTCAGCCTTAAGGGCGAGAAATGGGTTCATCACCGCAA
AA--TCATTACTCCTACTTTCCA---CATGGAAAACCTCAAG--TTACTGATGCCGGTTG
TGGCGGAGAGCGTGACCGGAATGTTGGACAAGT-GG------------GA---CCACACA
TTGTC------------GGAATCCGGCGAA--GTC-GAGATGGAAGTCTCCGAATGGTAC
CAAACTCTGACCGAGGACGTCATTACTCGAACCTTTTTTG---------GAAT-------
--CAGTTAC---GAA------GACG--------GAAAAGCCATCTTCAAGCTACAGAGTA
GCCAAATTCTCCTGGCCGCCGAATCCTTCCAG--AAAGTCTTCATCCCTGGTTA------
------------------------------------------------------------
---------CCGCTTC--TTCCCGACGAAGAAGAATATGAATTCGTGGAAATTCGACAAG
GAAGTGAGGCACTTACTGACGAAATTGATCG---AGCAACGGAAGC--------------
-------AGAGCAGCTCAGGCGACGGAAAAGCAAAGGTGGATGGAGGAGG----------
TAGTAGTACGGCGGCGGCGCC------------AAAGGATTTGCTCGGGGTAATGATTGA
---GGC---GTCCAAGTTGTCTCCGAA---------------------------------
------------------------------------------------------------
---TAACGTGACCCCAAACGACATCGTAGAGGAGTGCAAAAGTTTCTTCTTTGCGGGGAA
ACATACCACATCCAATCTGCTGACGTGGACAACTGTCTTGCTCGCTATGCACCCACAGTG
GCAGGTTCAGGCACGTGACGAGCTCCTCAGGGTCTGTGG------ATCACGTGAC-----
-ATCCCC-TCCAAA----GATGATATCGTCAAACTCAAAACGCTGACGATGATAGTGAAT
GAGTCTTTACGATTGTACCCGCCGA------CAATTGCCACCATCCGTAGGACGAAGACG
GACGTGGATCTA---GGAGG----------------GTA--T---AAGGTGCCCTCCGGC
ACGGAGCTGCTCATCCCGATTTTAGCACTTCATCATGATCAGAAAATATGGGGGAATGAT
GTAAATGAGTTCAATCCTGCTCGATT---T---TCGGAAGGCGTAG-----TTCATGCCG
CAA-----AACATCCAGCAGCTTTCATACCGTTCGGACTCGGGGTTCGCAGTTGTATTGG
GCA------GAACCTAGCTCTATTGCAAACCAAGCTCACGCTCGCAATCATAATCCGACG
ATTCAGTTTCAAGCTATCCCCAACTTATAAACA---------------------------
-------------------------------TGCGCCAACCGT-------CCTGTTGATG
CTTTA-----TCCTCAATATG-----GTGCGCC---------------CGTAATCTTT--
-------------------------------------------GAGAAACTTA-------
------------------------CAACCTCACAATTATCGTCGTCGGAATTATTATCTA
ACAGTCATCATCAATGA-----------

#Sbicolor_Sobic.010G182966.1.v3.1
------------------------------------------------------------
------------------------------------------------------------
------------ATG--------GAGATGGAGGCGG------------------------
----------AGCTGGCGTCGGGACGGTGGTGGACGTGGAACGCC---------GCGGCG
------------GGGGCGTGTCTGCTGCTGCTCCTCATGCACG---TGGCGGCGCGGGTG
GCGGACGCGCTCT-----GGTGGCGCCCGCGCCGGCTGGAG-GCGCACTTCGCGCGGCAG
GG---CGTGCGCGGGCCGCCGTACCGCTTCCTCCTGGGCTGCGTCACGGAGATGGTCGCG
CTCATGGCGGAGGCCGCCGC---GAAGCCCATGTC---GCCGCCGGA---CTC---GCAC
GACGCGCTCCCGCGGGTGCTCGCGTTCTACC-----ACTACTGGAGGA-----------A
--GATCTAC---------------------------------------------------
------------------------------------------------------------
------------------------------GGAC-CCATGTTCTTGATATGGTTCGGGCC
GACGCCGCGGCTCACGGTGGC---GGACCCGGAGCTGGTCCGCGAGGTCCTCCTGAC---
ACACGCCGACGCGTTCGACCGCTACGAGGCGCACCCCGTCGT-CCGGAAGCTGGAGGGAC
ATGGCCTC--------------ATCAGCCTCCACGACGACAAGTGGGCGCTCCACCGCCG
CG--TCCTCACCCCGGCCTTCTA---CCCCGACAACCTCAAC--CGGCTGGCACCGCACG
TCGCCAGGTCGGTGGCGGCGCTGGCGGAGCGGT-GG---CGG------GC------CATG
GCCTC------CGCCGCCCCCGGAGGCGAG--GTG-GAGCTGGACGTGGCGGAGTGGTAC
CAGGCCGTCGCCGAGGAGACCATCGCGCGCGCCACGTTCG---------GCCG-------
--CAGCTAC---GAC------TCCG--------GCCGCGTCGTGTTCCGCATGCAGGCGC
GCCTCATGGTCTTCGCGTCCGAGGCCTTCCGC--AAGGTCTTCGTCCCCGGGTA------
------------------------------------------------------------
---------CAGGTTC--TTGCCGACCAAGAAGAACCGGATGCAGTGGAGCCTGGACAGG
GAGATCAGGCGGGGACTCGTGGCACTCATCG---GCAACCGCAGCATGGAGGCCGCGCGT
C------AAGACGAAGACGAGGACGACGCCGAACTCAACGAC------------------
AAGGGAAGCAACGGCGGCTTC-------------CGGGACCTGGTAGGGTTCATGATCAA
---TGC------CAACGACAAGAAGACGAAGAAGTCGGCGCC------------------
------------------------------------------------------------
---GGCGATCCCCGTGGAGGACATGCTGGAGGAGTGCAAGACGTTCTTCTTCGCCGGCAA
GCAGACGACCACCAACCTGCTGACCTGGGCCACCGTGCTCCTCGCCATGCACCCGGACTG
GCAGGAGCGTGCTCGCCAGGAGGTCCTCGCCGTGTGCGG---CGGCGCCGACGAG-----
-CTCCCG-TCCAAG----GAGCACCTCCCCAAGCTCAAAACGCTGGGGATGATCCTGAAC
GAGACGCTCCGCCTGTACCCGCCGG------CGGTGGCCACGATCCGGCGCGCGATGCGC
GACGTGACGCTC---GGCGGCGT-------------GTC--C------ATTCCCCAGGAC
ACCGAGCTGCTGATCCCGATCATGGCGATGCACCACGACGCCGCGCTCTGGGGCCCCGAC
GCCGCGCAGTTCAACCCGGCCCGGTTCGCC---GCCGGCGGCGCGG-----CCAAGGCGG
CGT-----CGCACCCGCTGGCGTTCATCCCGTTCGGGCTCGGCCCGCGGATGTGCATCGG
GCA------GAACCTGGCGCTCCTGGAGGCGAAGCTCACGCTGGCGGTGGTGCTCCAGCG
GTTCCACCTCGCGCGGTCGCCCAGCTACGTGCA---------------------------
-------------------------------CGCGCCCACCGT-------TCTCATGCTG
CTCTA-----CCCGCAGTACG-----GCGCGCC---------------GGTGATCTTC--
-------------------------------------------CGGCCGGTGA-------
------------------------------------------CGACGACGGAGACGACGG
GACCACCACCGTCCTGA-----------

#Mguttatus_Migut.D01051.1.v2.0
------------------------------------------------------------
------------------------------------------------------------
------------ATG---------------------------------------------
------------------GAAGATATATTTTATTTGAGGGTATTT---------------
------------------TTAATAATTTTACTCTCGAATATTA---TTGTTCTTGTGGGT
GCGCATAATATAT-----GGGGGACGCCAAAGAAAATAGAG-AATCTCTCTCTGACACAG
GG---AATAAAGGGC---------------------------------------------
--------------------------------------------------------CCAA
AATAT----------GAGCTTTTGTTTTACT-----AT-----GAAGA-----------A
CCAACAAAA---------------------------------------------------
------------------------------------------------------------
------------------------------GGTC-CGACGTTTCTAATATGGTTTGGAAC
GACGCCACGTATCACGATATC---CGATCCGAATCTCATCAAAGAAATATTCTTCTC---
AAAATCGGAGTTTTTCGAGAAAAACGAGTCTCCGATACTTAT-AAAAAAAATCGAAGGTG
ACGGTTTG--------------TTGAATCTCAAAGGTGAAATATGGGCTCACCACAGAAG
TA--TTATTCAGCCTCTTTTTCA---CGCTGAAAATCTCAAG--CTAATGATACCCATGA
TGGCAAAAAGCATGGGAGAAGAAGTAATGAAAT-TG---TCG------GA------AGAA
ATATC---------GAATCATGATGGCAAT--TTT-GTAATTGATGCATCAAATTGGTTC
CAAAATTTAGTGGAAGATGTTATTACAAGAGCAATTTTTG---------GAAG-------
--CTTCTAT---GAA------GAAG--------GGCGGCCCATTTTAAAGCTACAGGCCC
AACAGGTGGCCCATGCCACCGAAGCTTATCAC--AAATCATTCATCCCGGGCTA------
------------------------------------------------------------
---------TAGGTTT--TTGCCAACTAAAAAGAACAGAATTTCTCGGAGATTAAACAAG
GAAATTCGGAAATCGTTGTTGAATCTCATCG---GCCGTCGCCGG---------------
-------AGGACGATGACAAATTCGAGTTCTCCG--------------------------
GCGGTCTGCGGCGAACTTCCG-------------AACGATTTATTGGAAATCATGATCAA
---GGC---CGTAGACGAATCGGCGGCAAATTCAAACCACTTGCT---------------
------------------------------------------------------------
---AGCCATAACAGAAAACGACATCGTAGAAGAGTGCAAGACAATCTTTTTCGCCGGAAA
ACACACTACGTCGAATCTGCTGACGTGGACGGTTGTCCTGCTGGCCATGCATCCTCGGTG
GCAAGACGACGTGCGTGAGGAGGTCTTGCGAGTGTGCGA------ATCACGTGAC-----
-TCGCCT-ACTAAA----GACGATCTCGCAAAGCTCAAAACGTTGGGAATGATTCTAAAC
GAAGCGCTGAGATTGTACCCACCGG------CAGTCGCAATAATCAGGCGAGCAAAGGTG
AATGTTCGATTA---GGTGG----------------GCT--C---CACATTCCGCAAGGT
ACGGAACTCCTAATACCAATCCTAGCCGTCCATCACGATCCGACACTTTGGTCGAGCGAC
GCACGTGAATTTAATCCATCGAGATT---C---GGTGGAGGTGTGG-----CTCAAGCCG
CGA-----AGCATCCCATGGCTTTCATGCCCTTCGGCTTAGGGGCCCGCCGATGCATCGG
CCA------GAACCTAGCTGTTTTACAAGCCAAATTAGCCATGGCTATGATTCTTCGGCG
CTTCTCTTTTGAGCTTGCGCCGGACTATAAACA---------------------------
-------------------------------CGCGCCCTCGGT-------GCTTATGCTT
TTGCA-----CCCGCAACACG-----GTGCACC---------------TATTGTGGTT--
--------------------------------------------CGGAATTTA-------
------------------------------------------------------------
--------------TAG-----------

#Pvirgatum_Pavir.J13746.1.v1.1
------------------------------------------------------------
------------------------------------------------------------
------------------------------------------------------------
------------------------------------------------------------
----------------------------------------------CAGCAGCGCGTACA
GTGCAA------------TGCGGCGGCGGGGG---------------TTGCGCAGGGCGT
GG--------------TGTCGTACCTGCTCCGCCTCGGC---------------------
------------GCGTACAC------------------------------------GCAC
GCCGTGC-----------------------------------------------------
------------------------------------------------------------
------------------------------------------------------------
-------------------------------GTT-CCACGTTCCTGATATGGTTCGGCCC
GACGCCGAGGCTCGCCGTCGC---CGACCCCGACCTCATCCGGGAGATCCTCGTGTC---
CCGCGCCGAGCACTTCGACCGCTACGAGTCGCACCCCATGGT-GCGCCAGCTCGAGGGGG
AGGGGCTC--------------GTCAGCCTGCGCGGCGAGAAGTGGGCGCACCGCCGCAG
GG--TGCTCACGCCGGCGTTCCG---CATGGAGAACCTCAAG--CTGCTGCTGCCGTTCG
TGGGGAGGACGGTGGTCGACATGATGGACAAGT-GG---CGC------GA------CATG
GCCGC---------CGCGGGGTCCGGCGAG--GTC-GAGATCGACGTGTCCGAGTGGTTC
CAGGTGGTGACGGAGGACGCCATCACCCGCATGGCCTTCG---------GCCG-------
--CAGCTAC---GAG------GACG--------GCAAGGCCGTCTTCAAGCTCCAGACCC
AGCTCATGGCCTTCGCCTCCGAGGCGTTCCGC--AAGGTCTTCATCCCTGGATA------
------------------------------------------------------------
---------CAGGTTC--TTGCCAACCAAGAAGAACACAAGCTCGTGGAAGCTGGACAAG
GAGATCAGGAAGAACCTGGCGACGCTCATTG---GCCGGC---GGC--------------
-------AGGAAGCATCGGACGAC------------------------------------
GAGAAGCTCAGCGGGTGCGCC-------------AAGGACCTCCTTGGGCTCATGATCAA
---TGC---GAACAGCCACGGCGGCAAGGTGAG---------------------------
------------------------------------------------------------
---CCCCATCACCGTGAACGACATCGTGGAGGAGTGCAAGACGTTCTTCTTCGCCGGCAA
GCAGACGACGTCGAACCTCCTGACGTGGACCACGGTCGTGCTCGCCATGCACCCCGAGTG
GCAGGAGCTCGCCCGGCAGGAGGTCCTCGACGTCTGCGG------CGCGCGTGAC-----
-ATCCCC-TCCCGC----GAGCAGCTCGCCAAGCTCAAGACGCTCGGGATGATCCTGAAC
GAGACGCTGCGGCTGTACCCGCCGG------CGGTGGCGACGGTGCGGCGGGCCAAGACC
GACGTGGAGCTG---GGTGG----------------GTG--C---CTGATCCCGCGCGAC
ACGGAGCTGCTGATCCCGATCATAGCCGTGCACCACGACGCGCGGCTGTGGGGCCCCGAC
GCCACGCAGTTCAACCCGGCGCGGTT---C---GCCAAGGGCGTGG-----CGCAGGCCG
CCA-----GGCACCCGACGGCGTTCATCCCCTTCGGGCTGGGCGCCCGGATGTGCATCGG
CCA------GAACCTGGCGCTCCTGGAGGCCAAGCTCGCGGTGGCCATCATCCTCCAGCG
GTTCGACTTCCGGCTGTCGCCCAGCTACCTCCA---------------------------
-------------------------------CGCGCCCACGGT-------CCTGATGCTC
CTCCA-----CCCGCAGTACG-----GGGCGCC---------------CGTGATCTTC--
-----------------------------------------------CGGCCG-------
-----------------------------------CGACCACCATCCGAACCATCCGATC
GCGACCGGGAAGTGTGA-----------

#Pvirgatum_Pavir.Da00625.1.v1.1
------------------------------------------------------------
------------------------------------------------------------
------------ATG---------------------------------------------
-----------------GGGGCGGCAGCGGCGGCGGGGGCGTGCC---------------
-------------------------TGCTCCTCCTCCTCCTGCACGTGGCGGCGAGGGTG
GCGGACGCGCTCT-----GGTGGCGCCCGCGGCGGCTGGAG-GCGCACTTCGCGCGGCAG
GG---CGTGCGGGGCCCGCCATACCGGCTCCTCCTCGGCTGCGTCACGGAGATGGTCGCG
CTCATGGCGGAGGCCGCCGC---CAAGCCCATGTC---GCCGCCGGACTC------GCAC
GACGCGCTCCCCCGGGTGCTCGCCTTCTACC-----ACTACTGGAGGA-----------A
--GATCTAC---------------------------------------------------
------------------------------------------------------------
------------------------------GGGC-CGATGTTCCTGATCTGGTTCGGGCC
GACGCCGCGGCTGACGGTGGC---GGACCCGGAGCTGGTGCGCGAGATCCTCCTGAC---
GCGCGCGGACGCGTTCGACCGCTACGAGGCGCACCCCGTGGT-CCGGCAGCTCGAGGGCG
ACGGCCTC--------------GTCAGCCTCCACGGTGACAAGTGGGCGCTCCACCGCCG
CG--TCCTCGCCCCGGCCTTCTT---CCCCGACAACCTCAAC--CGGCTGGCGCCGCACG
TCGGCAGGTCGGTGGTGGCGCTTGCCGAGCGGT-GG---CGG------GC------GATG
GCGGC---------CGCCGCCGCCGGCGAG--GTG-GAGGTGGACGTGGCCGAGTGGTTC
CAGGCGGTGGCCGAGGAGGCCATCACGCGAGCCACGTTCG---------GGCG-------
--CAGCTAC---GAC------TCCG--------GCCGCGTCGTCTTCCGCATGCAGGCGC
GCCTCATGGCCTTCGCCTCCGAGGCCTTCCGC--AAGGTCCTCGTCCCCGGCTA------
------------------------------------------------------------
---------CCGGTTC--CTGCCGACCAAGAAGAACCGGCTGTCGTGGAGCCTGGACAGG
GAGATCCGGCGGGGGCTCGTCGCCCTCATCG---GCCGCC---GCA--------------
-------GCGACGAGGCCGAGGAGGACGAAGACGATGGCGTGGGCCTCACC---------
GACAAGGGGAGCAGCGGCTTC-------------CGGGACCTGCTGGGGCTCATGATCAA
---TGC---CGGCGGCAAGAAGGCGCCGGC------------------------------
------------------------------------------------------------
---GGCGATACCCGTGTCGGACATGCTGGAGGAGTGCAAGACCTTCTTCTTCGCCGGCAA
GCAGACGACCACCAACCTCCTCACCTGGGCGACCGTGCTCCTCGCCATGCACCCGGACTG
GCAGGAGCGCGCCCGCCGGGAGGTCCTCGCCGTGTGCGG------CGCCGACGAG-----
-CTCCCG-TCCAAG----GACCACCTCCCCAAGCTCAAGACGCTGGGCATGATCCTGAAC
GAGACGCTCCGCCTGTACCCGCCGG------CGGTGGCCACCATCCGGCGAGCGACGCGC
GACGTCGTCCTC---GGCGGCGGCGGCGGCCAGCCCGTATCC------GTCCCGCGGGGC
ACCGAACTGCTCATCCCGATCATGGCGATGCACCACGACGCCGCGCTCTGGGGCCCCGGC
GCCGCGCGGTTCGACCCGGGCCGCTT---C---GCCGGCGGCGCGG-----CGAGGGCGG
CGG-----CGCACCCGCTGGCGTTCGTCCCCTTCGGGCTGGGGCCCCGGATGTGCATCGG
CCA------GAACCTGGCGCTCCTCGAGGCCAAGCTCACGCTGGCCGTCCTGCTCCGCCG
CTTCGAGCTCGCGCGCTCGCCCAACTACGTGCA---------------------------
-------------------------------CGCGCCGACGGT-------GCTGATGCTC
CTCTA-----CCCGCAGCACG-----GCGCGCC---------------GGTGATCTTC--
-------------------------------------------CGGCCGGTGG-------
---------------------CCCCGCCGCCCCCGGCCGGCGACGGGGATGGCAGCTTGG
TGGCAGGAGGAAGATGA-----------

#Cgrandiflora_Cagra.10015s0001.1.v1.1
------------------------------------------------------------
------------------------------------------------------------
------------ATG----------------------------------------GAGGA
AGAAAGTAACAACAACAACAACAACAACAGCAGTAGCAGCTGGTT---------A-----
------------ATTCTTGTTCTGTCTGTAATGTTGTTTAGTCTTGTAATAGTTAAAGTT
ATGTCTTTGTTAT-----GGTGGAGACCAAGAAAAATCGAA-GAACATTTCTCTAAACAA
GG---GATTCGTGGTCCTCCTTATCATTTCTTCATTGGAAATGTTAAAGAACTTGTTGGT
ATGATGCTTAAAGCTTCTTC---TCATCCTATGCC---TTTCTC------------TCAC
AATATCCTTCCTCGTGTTCTCTCTTTTTACC-----ATCACTGGCGAA-----------A
--AATCTAT---------------------------------------------------
------------------------------------------------------------
------------------------------GGTG-CTACATTTCTGGTTTGGTTCGGTCC
AACTTTTCGGTTAACGGTAGC---TGATCCAAATCTGATTAGAGAGATCTTCTCCAA---
---GTCTGAGTTTTATGAGAAGAACGAAGCTCACCCTTTGGT-TAAACAGCTTGAAGGTG
ATGGACTA--------------CTTAGTCTAAAAGGCGAAAAATGGGCTCATCATCGCAG
AA--TCATTAGTCCTACATTTCA---TATGGAGAATCTTAAG--TTGCTTGTGCCAGTTG
TGTTAAAGAGTGTGACTGATTTGCTTGATAAAT-GG---TCG------GA------CAAG
TTATC------------GGAAGACGGTGAA--ATT-GAGGTTGATGTATATGAATGGTTT
CAGATTTTGACTGAAGATGTTATTAGTAGAACAGCTTTTG---------GTAG-------
--TAGCTAT---GAA------GATG--------GTCGAGCAATTTTTAGACTTCAAGCTC
AACAAATGCTTCTTTGTGCTGAAGCTTTTCAA--AAAGTCTTCATTCCTGGCTA------
------------------------------------------------------------
---------TAGATTT--TTTCCGACAAGAGGGAATCTTAAGTCTTGGAAGTTAGACAAA
GAGATAAGGAAGTCGTTGTTGAAGCTGATAG---AGCGGC---GGA--------------
-------GAGAGAACGTTGTCGTTGTCGCTAACGGAGACGACG-----------------
GCGAAGAATGTAAAGAGTCGC--CGACGACGGGTAAGGATTTGTTGGGATTAATGATTCA
---AGC---AAA------------------------------------------------
------------------------------------------------------------
---GAATGTGACGGTTCAAGACATTGTGGAGGAGTGTAAAAGCTTCTTCTTTGCCGGGAA
ACAGACAACTTCTAATCTGCTGACGTGGACGACCATCTTGCTATCCATGCACCCAGAGTG
GCAGGCCAAAGCACGTGATGAGGTCCTCAGGGTATGCGG------CTCACGTGAT-----
-GTCCCT-ACTAAA----GACCATGTCGTTAAGCTCAAAACGTTGAGTATGATCTTGAAC
GAGTCTCTAAGGTTGTATCCACCTA------TAGTTGCTACCATTCGACGCGCTAAATCG
GATGTGAAGCTA---GGAGG----------------GTA--C---AAAATCCCTTGTGGT
ACGGAGCTTTTAATCCCAATTATAGCGGTCCATCATGACCAAGCTATATGGGGAAACGAT
GTAAACGAATTCAATCCAGCTCGGTT---T---GCGGATGGA------------------
------------------------------------------------------------
------------------------------------------------------------
------------------------------------------------------------
------------------------------------------------------------
------------------------------------------------------------
------------------------------------------------------------
------------------------------------------------------------
----------------------------

#Bdistachyon_Bradi1g36800.2.v3.1
------------------------------------------------------------
------------------------------------------------------------
------------ATG---------------------------------------------
---------------GGCGGCGAGGAGCAGTGGTCGTGGATGGTG---------CTGGCC
------------TTGGCCGCGACGGCGTCGTGCGTGCTCCTGCACGTGGCGGCGCGCGTG
GCGGACGCGCTGT-----GGTGGCGGCCGCGGCGGCTGGAG-GCCCACTTCGCGCGGCAG
GG---CGTGCGCGGCCCGCCGTACCGGCTCCTGGTGGGCTGCGTGAGGGAGATGGTGGCG
CTCATGGCGGAGGCCACCGC---GAAGCCCATGTC---GCCGGC------CACCTCCCAC
AACGCGCTCCCCAGGGTGCTCGCCTTCTACC-----ACTACTGGAGAA-----------A
--GATCTAC---------------------------------------------------
------------------------------------------------------------
------------------------------GGGC-CGACGTTCTTGATCTGGTTCGGGCC
GACGCCGCGGCTGACGGTGGC---AGATCCGGAGCTGGTGCGCGAGATCTTCCTGAC---
ACAGGCGGAGGCGTTCGACCGATACGAGGCGCACCCCGTGGT-CCGGCAGCTGGAGGGCG
ACGGCCTC--------------GTCAGCCTCCACGGCGACAAGTGGGCGCTCCACCGCCG
CG--TGCTCGCCCCCGCCTTCTT---CCCCGACAACCTCAAC--CGGCTGGTGCCGCACG
TGGGCAGGTCGGTGGCGGCGCTGGCGGACCGGT-GG---CGC------GC------GATG
GCGTG---------------CGCCGGGGAG--GTG-GAGGTGGACGTGGCGGAGTGGTTC
CAGGCGGTGGCAGAGGAGGCCATCACGCGCGCCACGTTCG---------GCCG-------
--GAGCTAC---GAG------TCCG--------GCCGCGTCGTGTTCCGCATGCAGGGCC
GCCTCATGGCCTTCGCCTCCGAGGCCTTCCGC--AAGGTGCTCGTCCCGGGCTA------
------------------------------------------------------------
---------CCGCTTC--TTGCCCACCAAGAAGAACCGGATGTCGTGGGGCCTCGACAGG
GAGATCAGGCGGGGCCTCGTCCGGCTCATCG---GCCGCCGCAGCGACGCCGCCGCCGAT
GCCGTGGAAAACGACGGGACAGCGGTCAAGGATAAGGCCAACAACAACACCAACAACAAC
GACAACAATAACAAGGGCTTC-------------AGGGACTTGCTGGGGCTGATGATCAA
---TGCGCGCGACAACAA------------------------------------------
------------------------------------------------------------
---GTCCATGCCGGTCGGGGACATGGTGGAGGAGTGCAAGACCTTCTTCTTCGCCGGCAA
GCAGACGACCACCAACCTGCTCACGTGGGCCACCGTGCTCCTCGCCATGCACCCGGACTG
GCAGGACCGCGCCCGCCAAGAGGTCCTCGCCGTCTGCGG------CCCCGGCGAG-----
-CTCCCT-TCCAAG----GAACACCTCCACAGGCTCAAAACGCTGGGGATGATCCTGAAC
GAGACGCTGAGGCTGTACCCACCGG------CCGTGGCCACCATCCGCAGGGCCAAGGTC
GACGTCATCCTCGGCGGCGG----------------CCA--GCTGGCGATCCCGCGCGAC
ACGGAGCTGCTCATCCCGATCATGGCGATCCACCACGACGCCAGGCTCTGGGGCCCCGAC
GCGGCCCGGTTCAACCCGGCCCGCTT---C---GCCGCCGGGGCCG-----CCCGGGCCG
CGG-----CCCACCCGCTGGCCTTCATCCCGTTCGGGCTCGGTTCCAGGATGTGCATCGG
CCA------GAACCTGGCCCTCCTCGAGGCCAAGCTCACCGTCGCCATCCTGCTCCAGCG
CTTCGAGTTCAAGATGTCACCCAAGCAAAAAGATAATCCAGAACAAATGGGGCGGGAAAG
GTGTATCGGGATGGCAAATTTGTTCGGCGTGCGCGTACACGGTATTCCAGCCTTGTGCTC
CTCTGCTTTTCTCTCTGTGTGTGGCTGTGTGCCTGGTGTGCCCTGGTTGGTTGTGTTGAC
AATTCATTGTAGAATCTCTGGTACAGGGAGGAGAGGAACCTTTCTGCAGTTTG-------
------------------------------------TGCAGATGTTTTTTTGTACAGATG
CTTTAGATTCTAACTGA-----------

#Sitalica_Seita.2G413200.1.v2.2
------------------------------------------------------------
------------------------------------------------------------
------------ATG---------------------------------------------
------------------TGGTGGCCGTGGTCGTGGCAAGGGACG---------GCGCTC
------------GCCGCCGCCGCGTGGCTGTGCCTTCAGCTGG---CGGTGGCGCGGCTC
ATGGAGGCGCTGT-----GGTGGCGGCCGCGGCGGCTGGAG-CGCCACTTCGCGCGCCAC
GG---CGTGCGCGGGCCGGGCTACCGCTTCTTCTTCGGCAGCTCCATCGAGCTCATCCGG
CTCATGGTCGACGCGTCCTC---CCGCCCCGCGCC---GCCCGA------GGCGCCTCAC
GACGTGCTCCCCAGGGTGCTCGCCTTCTATC-----ACCATTGGAGGA-----------A
--GCTCTAC---------------------------------------------------
------------------------------------------------------------
------------------------------GGTC-CGATGCACCTGATTTGGTTCGGGAC
CACGCCGCGGCTGATCGTCAG---CGAGCCGGAGCTGATCCGGGAGGTGCTGCTGTC---
GCGGGCGGAGCACTTCGATCGGTACGAGGCGAACCCGCTCAT-CCGCCAGTTCGAGGGCC
TCGGCCTC--------------AGCAACCTCCACGGCGACGAGTGGGCGCGCCGCCGCAA
GA--TCCTCACGCCCGCCTTCCA---CGTCGAGAACCTCAAG--CCGCTCGTGCCGTTCG
TCACCGAGACAGTGCAGCGGATGCTGGAGGAGC-GC------------GTGCTATCCCCG
GCCGC------CGCCGTCGGCGGCGGCGAG--GTG-GAGGTGGACGTGGCGGAGTGGTAC
CAGCGGCTGCCGCAGGATGTGATCACGCTCGCCACGTTCG---------GCCG-------
--GAACTAC---GAA------GAGG--------GCAGCGTCGTGTTCCGGCTGCAGGGCG
AGCACGCCAGCTACGCCACCGAGGCGCACAGC--AAGGTCTTCATCCCCGGCTA------
------------------------------------------------------------
---------CAGGTTC--CTCCCGACGAGGAAGAACCGGCGCGTGTGGCAGCTGGACAGG
GAGATCAGGAGGCTCCTGGGCAAGTTCGTGA---CCGGCC---TGC--------------
-------AGAGCGGCGGCGACCACCGCGGCGCCCGGGAC---------------------
CACGGGCGCGCCGGCGGCATG-------------AAAGACTTCATGAGCTTCATGGCGCC
------------------------------------------------------------
------------------------------------------------------------
---GACCATGACGGCGGACGAGATCGTCGAGGAGTCCAAGAACTTCTTCTTCGCCGGCAA
GGAGACGCTGACCAGCCTCCTCACCTGGGCAACCGTCGCGCTCGCCATGCACCCGGAATG
GCAGGACCGCGCTCGCCGGGAGGTCGTCGCCGTCTGCGG------CCGCCGCGGC-----
-GCGCCC-ACCAAG----GACCACCTCCCCAGGCTCAAGGCCCTGGGGATGGTCGTGAAC
GAGACGCTGAGGCTGTACCCGCCGG------CGGTGGCGATGATCCGGAAGGCGAAGCGG
GACGTGGACCTC---GGAGG----------------GTG--C---GCGGTGCCGGCGGGC
ACGGAGATCATGATGCCGGTCATGGCCGTGCACCACGACGTCGGGGTGTGGGGCGCCGAC
GCAGCGGAGTTCAACCCGGCGCGCTT---C---GCCGACGGCGGCG------ACCGGCCG
C-------GGCAGCAGATGGCGTTCATGCCGTTCGGCGGCGGCGGGCGGGTGTGCATCGG
CCA------GAACCTGGCGCTCATCGAGGCCAAGGTCGCGCTGGCGCTCGTGCTGCAGCG
CTGCGAGTTCCGGCTGTCGCCGGCGTACGTGCA---------------------------
-------------------------------CGCGCCCAGGGT-------GCTCATGATC
CTCAA-----CCCGCAGCACG-----GCGCGCC---------------GGTCATCTTC--
--------------------------------------------CGGCCGTTG-------
------------------------------------------------------------
--------------TGA-----------

#Pvirgatum_Pavir.Ba00067.1.v1.1
------------------------------------------------------------
------------------------------------------------------------
------------ATG---------------------------------------------
---------TGGTGGCCGTGGCCATGGCCGTGGTCGTGGCAAGGG---------ACCGCG
------------CTCACCGCGGCGGCGTGGCTGTGCCTGCACGTGGCGGTGGCGCGGCTC
ATGGAGGCGCTGT-----GGTGGCGGCCGCGGCGGCTGGAG-CGCCACTTCGCGCGCCAC
GG---CGTGCGCGGCCCGGGCTACCGATTCTTCTTCGGCAGCTCCATCGAGCTCATCCGG
CTCATAGGCGACGCGTCCTC---CCGCCCCGCGCC---GCCCGA------GGCGCCCCAC
GACGTGCTCCCCAGGGTGCTCGCCTTCTACC-----ACCATTGGAGGA-----------A
--GCTCTAC---------------------------------------------------
------------------------------------------------------------
------------------------------GGTC-CAATGCACCTGATTTGGTTTGGGAG
AACGCCGCGGCTGATCGTCAG---CGAGCCGGAGCTGATCCGGGAGGTGCTGCTGTC---
GCGGGCGGAGCACTTCGACCGGTACGAGGCGCAACCGCTCAT-CCGCCAGTTCGAGGGCC
TCGGCCTC--------------AGCAACCTCCACGGCGACGAGTGGGCGCGCCGCCGCAA
GA--TCCTCACGCCCGCCTTCCA---CGTCGAGAACCTCAAG--CTGCTCGTGCCCTTCG
TCGCCGAGACGGTGCAGCGGATGCTGGAGGAGC-GC------------GTGCTGTCCGCG
GCGGC---------------GGGCAGCGAG--GTG-GAGGTGGACGTCGCCGAGTGGTAC
CAGCGGCTGCCGCAGGAGGCCATCACGCTCGCCACGTTCG---------GCCG-------
--GAACTAC---GAC------GAGG--------GCAGCGTCGTGTTCCGGCTGCAGGGCG
AGCACGCCAGCCACGCCACCGAGGCGCACAGC--AAGGTCTTCATCCCCGGCTA------
------------------------------------------------------------
---------CAGGTTC--CTCCCGACGAGGAAGAACAGGCGCGTGTGGCAGCTGGACAGG
GAGATCAGGAGGCTCCTGCGCAAGTTCGTGA---CCGGCCTGCAGA--------------
-------GCGGCGACCACCGGGGCGGGGGACGGGAC------------------------
CACGGGCGCGCCGGCGGCATG-------------AAGGACTTCATGAGCTTCATGGCGCC
------------------------------------------------------------
------------------------------------------------------------
---GGCCATGACGGCGGACGAGATCATCGAGGAGTCCAAGAACTTCTTCTTCGCCGGGAA
GGAGACGCTCACCAGCCTCCTCACCTGGGCGACCGTCGCGCTCGCCATGCACCCGAAGTG
GCAGGACCGCGCTCGCCGGGAGGTCGTCGACGTCTGCGG------CCGCCGGGGC-----
-CTTCCC-ACAAAG----GACCACCTCCCCAGGCTCAATATCCTGGGGATGATCGTGAAC
GAGACGCTGAGGCTTTACCCGCCGG------CGGTGGCGATGATCCGTAAGGCGAAGCGG
GACGTGGATCTC---GGCGG----------------GTG--C---GTGGTCCCGGCGGGC
ACGGAGATCATGATGCCGATCATGGCCGTGCACCACGACGCCGAGGTGTGGGGCGCCGAC
GCCACGGAGTTCAACCCCGAGCGATT---C---GCGGACGACGGCG------ACCGGCCG
C-------GGCAGCAGATGGCGTTCATGCCGTTCGGCGGCGGCGGGCGGGTGTGCATCGG
CCA------GAACCTGGCGCTGATCGAGGCCAAGGTGGCGCTGGCACTCGTGCTGCAGCG
GTGCGAGTTCAGGCTGTCGCCGGCGTACGTGCA---------------------------
-------------------------------CGCGCCCAGGGT-------GCTCATGATA
CTCAA-----CCCACAGCACG-----GCGCGCC---------------GGTCATCTTC--
--------------------------------------------CGGCCGTTG-------
------------------------------------------------------------
--------------TGA-----------

#Bstacei_Brast06G031800.1.v0.1.stacei
------------------------------------------------------------
------------------------------------------------------------
------------ATG---------------------------------------------
------------------------------------TGGGCCGCC---------GTGCTG
---------------------CTGCTGCTGGCCGCGGCGCTTT---GCGCGCGGGCGGCG
GCGGAGGTGCTGT-----GGCTGCGGCCGCGGCGGCTCGAG-CGGCACTTCGCGGGGCAA
GG---GGTGCGGGGCCCCGGGTACAGGTTCTTCGTGGGGAGCTCCGTGGAGCTCGTCAGG
CTCATGCTGGACGCCGCTTC---CCGGCCCATGGC---GCCGCAGGG---CTC---CCAC
CGAGTCCTCCCCAGAGTGCTCCCCTTCTACC-----ACCGCTGGCGCC-----------A
--ACTCTAC---------------------------------------------------
------------------------------------------------------------
------------------------------GGTC-CTAAGCATCTGATCTGGTTCGGGAC
CAAGGCGCGGCTGACGATCAG---CGAGGCGGAGCTGATCCGGGAGGTGCTGGTGAC---
CCGGGCGGAGTACTTCGACCGGTACGAGGCGCACCCACTCAT-CTGCCAGTTCGAGGGCT
ACGGCCTC--------------AGCAACCTCCACGGCGACCCCTGGGTGCGCCACCGCCG
CG--TGCTCGCCCCCGCCTTCCA---CTCCGAGAACCTCAAG--CCGCTCGTCCCCTTCG
TCGCCGACACCGTCCGCCGCATGCTCGACGACC------TCGCCGACCGC----------
--GCC-------CACGCCAATGGCGGCCAG--GCA-GAGGTGGACGTGGCGGAGTGGTTC
CCGCGGGTGCCGCAGGAGGCGATCACCTACGCGACGTTCGGGGGGTCACGCCGCCGGGGG
AAGAGCTAC---GAC------GACG--------GGCGGGCGGTGTTCCGGCTCCAGGACG
AGCTCGCCGGCTTGGCTGCCGACGCGCACAGC--AAGGTGTACATCCCGGGGTA------
------------------------------------------------------------
---------CAGGTTC--CTGCCGTTCAGGAGGAACCTGAGGGTGTGGCACCTCGTCAGG
GAGATCAGGAGGAGCCTGGCGAGCTTCGTCA---CCGACCTGCGGA--------------
-------TGAAGGATGATAAG---------------------------------------
GCTGACGATGTCGGCGGGATG-------------ACGGACTTGATGAGCTTCATGGCGCC
------------------------------------------------------------
------------------------------------------------------------
---GGCGATGACGGCGGACGAGATCATCGAGGAGTGCAAGAACTTCTTCTTCGCCGGCAA
GGAGACGTTGTCCAGCCTCCTCACCTGGGCCACCGTGGCGCTCGCGATGCACCCGGAGTG
GCAGGACCGGGCGCGCCGGGAGGTCCTCGACGTCGTCGG------CCCCCATGGCCACGG
CCTCCCC-ACCAAG----GACCACCTCCCCAAGCTCAAAACGCTGGGGATGATTGTGAGC
GAGACGCTGAGGCTGTACCCACCGG------CGGTGGCGATGATCCGGAGGGCGAAGCGC
GACGTGGAGCTC---GGCGG----------------GTG--C---GTGGTGCCGGCGGGC
ACGGAGCTGCTGATCCCCATCCTGGCCGTGCACCACGACGAGGCGCTCTGGGGCGCCGAT
GCCACCGAGTTCAACCCAGCACGCTT---C---GGCGACGACCAG------CCACGGCGG
C-------AGCACCAGATGGCGTTCATGCCGTTCGGGGGCGGCGCGCGGATCTGCATCGG
GCA------GAACCTGGCGCTCATGGAGGCCAAGGTGGCCCTCGCCGTCGTGCTGCAGCG
GTTCGCGTTCCGGCTGTCGCCGGCGTACGTGCA---------------------------
-------------------------------CGCGCCCAGGGT-------GCTCATGATC
CTCAA-----CCCGCAGCACG-----GCGCGCC---------------GGTGATCTTC--
-------------------------------------------CG-GCCGTTG-------
------------------------------------------------------------
--------------TGA-----------

#Sbicolor_Sobic.002G398600.1.v3.1
------------------------------------------------------------
------------------------------------------------------------
------------ATG---------------------------------------------
------------------------------------------------------------
------------------------------------------------------------
---GAGGCGCTGT-----GGTGGCGGCCGCGCCGGCTGGAG-CGCCACTTCGCGCGCCAC
GG---CGTCCGCGGGCCGGGCTACCGCTTCTTCTTCGGCAGCTCCATCGAGCTCATCCGC
CTCATGCTGGACGCCTCCTC---CCGCCCAGCGCC---ACCCGA------AGCGCCGCAC
GACGTCCTCCCCAGGGTGCTCGCCTTCTACC-----ACCATTGGAGGA-----------A
--GCTCTAC---------------------------------------------------
------------------------------------------------------------
------------------------------GGTC-CAATGCATCTGATTTGGTTCGGGAG
GACGCCGCGTCTGGTCGTGAG---CTCGCCGGAGCTGATCCGGGAGGTGCTGCTGTC---
GCGATCGGAGCATTTCGACCGGTACGAGGCGCACCCGCTGAT-CCGCCAGTTCGAGGGCC
TCGGCCTC--------------AGCAACCTCCACGGCGACGAGTGGGCGCGCCGCCGCAA
GA--TCCTCACGCCCGCCTTCAA---CGCCGAAAACCTCAAG--CTGCTCGCGCCCTTCG
TCGCCGACACGGTGCAGCGGATGCTGGAGGAGC-GC------------GTGCTGCTACCG
TCGTCGTCGGCGGCGGGCGGGTCCGGCGAG--GTG-GAGGTGGACGTGGTTGAGTGGTAC
CAGCGGCTGCCGAAGGAGGCCATCACCGTCGCCACGTTCG---------GCCG-------
--CAACAGC---GAC------GAGG--------GCAGCGCCGTGTTCCGGCTGCAGGCCG
AACACGCCAGCTACGCCACCGAGGCGCACAGC--AAGGTCTTCATCCCGGGCTA------
------------------------------------------------------------
---------CAGGTTC--CTGCCCACCAGGAGGAACAGGCGCGTGTGGCAGCTCGACAGG
GAGATCAGGAGACTCCTGGCTAAGCTCGTCG---CCGGCCTGCAGA--------------
-------GCGGCGACGACCACCGACACCGGGGCCGGGAC---------------------
CCGCGCGC---CGGCGGCATG-------------AGGAACTTCATGAGCTTCATGGCCCC
------------------------------------------------------------
------------------------------------------------------------
---GGCCATGACGGCGGACGAGATCATCGAGGAGTCCAAGAACTTCTTCTTCGCCGGGCT
GGAGACGCTGAACAGCCTCCTCACCTGGGCCACCGTCGCGCTCGCCATGCACCCGGAGTG
GCAGGACCGTGCTCGCCGGGAGGTCGTCGACGTCTGCGG------CCGCCGGGGC-----
-GTCCCC-ACCAAG----GACCACCTCCCCAGGCTCAGGACGCTCGGGATGGTCGTCAAC
GAGACGCTCAGGCTCTACCCGCCGG------CGGTGGCCATGATCCGGAAGGCGAAGCGG
GACGTGGAGCTC---GGCGG----------------CTG--C---GTGGTGCCGGCGGGC
ACGGAGGTCATGATTCCCATCATGGCCGTGCACCACGACGCCGACGTGTGGGGCACCGAC
GCCACGAAGTTCAACCCCGGGCGCTT---C---GCGGGCGACGGCGGCGACCGCCAGCCG
C-------GGCCGCAGATGGCGTTCATGCCGTTCGGCGGCGGCGCGCGGGTGTGCATCGG
CCA------GTACCTGGCGCTCATGGAGGCCAAGATCGCCTTGGCCATGGTGCTTCAGCG
CTGCGAGTTCCGGCTGTCGCCGGCGTACGTGCA---------------------------
-------------------------------CGCGCCGAGGGT-------GCTCATGATA
CTCAA-----CCCGCAGCACG-----GCGCGCC---------------GGTCATCTTC--
-------------------------------------------CG-GCCGTTG-------
------------------------------------------------------------
--------------TGA-----------

#Sviridis_Sevir.2G425200.1.v1.1
------------------------------------------------------------
------------------------------------------------------------
------------ATG---------------------------------------------
------------------TGGTGGCCGTGGTCGTGGCAAGGGACG---------GCGCTC
------------GCCGCCGCCGCGTGGCTGTGCCTTCAGCTGG---CGGTGGCGCGGCTC
ATGGAGGCGCTGT-----GGTGGCGGCCGCGGCGGCTGGAG-CGCCACTTCGCGCGCCAC
GG---CGTGCGCGGGCCGGGCTACCGCTTCTTCTTCGGCAGCTCCATCGAGCTCATCCGG
CTCATGGTCGACGCGTCCTC---CCGCCCCGCGCC---GCCCGA------GGCGCCTCAC
GACGTGCTCCCCAGGGTGCTCGCCTTCTATC-----ACCATTGGAGGA-----------A
--GCTCTAC---------------------------------------------------
------------------------------------------------------------
------------------------------GGTC-CGATGCACCTGATTTGGTTCGGGAC
CACGCCGCGGCTGATCGTCAG---CGAGCCGGAGCTGATCCGGGAGGTGCTGCTGTC---
GCGGGCGGAGCACTTCGATCGGTACGAGGCGAACCCGCTCAT-CCGCCAGTTCGAGGGCC
TCGGCCTC--------------AGCAACCTCCACGGCGACGAGTGGGCGCGCCGCCGCAA
GA--TCCTCACGCCCGCCTTCCA---CGTCGAGAACCTCAAG--CCGCTCGTGCCGTTCG
TCACCGAGACAGTGCAGCGGATGCTGGAGGAGC-GC------------GTGCTATCCCCG
GCCGC------CGCCGCCGCCGGCGGCGAG--GTG-GAGGTGGACGTGGCGGAGTGGTAC
CAGCGGCTGCCGCAGGATGTGATCACGCTCGCCACGTTCG---------GCCG-------
--GAACTAC---GAA------GAGG--------GCAGCGTCGTGTTCCGGCTGCAGGGCG
AGCACGCCAGCTACGCCACCGAGGCGCACAGC--AAGGTCTTCATCCCCGGCTA------
------------------------------------------------------------
---------CAGGTTC--CTCCCGACGAGGAAGAACCGGCGCGTGTGGCAGCTGGACAGG
GAGATCAGGAGGCTCCTGGGCAAGTTCGTGA---CCGGCC---TGC--------------
-------AGAGCGGCGGCGACCACCGCGGCGCCCGGGAC---------------------
CACGGGCGCGCCGGCGGCATG-------------AAAGACTTCATGAGCTTCATGGCGCC
------------------------------------------------------------
------------------------------------------------------------
---GACCATGACGGCGGACGAGATCGTCGAGGAGTCCAAGAACTTCTTCTTCGCCGGCAA
GGAGACGCTGACCAGCCTCCTCACCTGGGCAACCGTCGCGCTCGCCATGCACCCGGAATG
GCAGGACCGCGCTCGCCGGGAGGTCGTCGCCGTCTGCGG------CCGCCGCGGC-----
-GCGCCC-ACCAAG----GTCCACCTCCCCAGGCTCAAGGCCCTGGGGATGGTCGTGAAC
GAGACGCTGAGGCTGTACCCGCCGG------CGGTGGCGATGATCCGGAAGGCGAAGCGG
GACGTGGACCTC---GGAGG----------------GTG--C---GCGGTGCCGGCGGGC
ACGGAGATCATGATGCCGGTCATGGCCGTGCACCACGACGCCGGGGTGTGGGGCGCCGAC
GCCACGGAGTTCAACCCGGAGCGCTT---C---GCCGACGGCGGCG------ACCGGCCG
C-------GGCAGCAGATGGCGTTCATGCCGTTCGGCGGCGGCGGGCGGGTGTGCATCGG
CCA------GAACCTGGCGCTCATCGAGGCCAAGGTCGCGCTGGCGCTCGTGCTGCAGCG
CTGCGAGTTCCGGCTGTCGCCGGCGTACGTGCA---------------------------
-------------------------------CGCGCCCAGGGT-------GCTCATGATC
CTCAA-----CCCGCAGCACG-----GCGCGCC---------------GGTCATCTTC--
--------------------------------------------CGGCCGTTG-------
------------------------------------------------------------
--------------TGA-----------

#Bdistachyon_Bradi1g19560.1.v3.1
------------------------------------------------------------
------------------------------------------------------------
------------ATG---------------------------------------------
------------------------------TGGCCGTGGGTCGCC---------GTGCTG
TTC---------ATCAGCGCAGCGGCGGCGTGCGCGTGCTACT---GGGCGCGGGCGGCG
GCGGAGGCGCTGT-----GGCTGCGGCCGCGGCGGCTTGAG-CGGCACTTTGCTCGGCAG
GG---CGTGAAAGGGCCCGGGTACAGCTTCTTCGTGGGGAGCTCCGTGGAGCTGGTGAGG
CTCATGCTGGACGCCGCTTC---CCGGCCCATGGC---GCCGCAGGA---TTC---TCAC
CATGTTGTGCCCAGAGTGCTCCCCTTCTACC-----ACCGCTGGCGCC-----------A
--ACTCTAC---------------------------------------------------
------------------------------------------------------------
------------------------------GGTC-CTAAGCATCTGATCTGGTTCGGGAC
CAAGGCGCGGCTGACGATCAG---CGAGCCAGAGCTGATCCGGGAGGTGCTGGTGAC---
CCGCGCCGAGCACTTCGACCGGTATGAGGCGCACCCGCTCAT-CTGCCAGTTCGAGGGCT
ACGGCCTC--------------AGCAACCTCCATGGCGACCCCTGGGCGCGCCACCGCCG
CG--TGCTCGCCCCCGCCTTCCA---CTCCGAGAACCTCAAG--CCGCTCGTCCCCTTCG
TCGCCGACACCGTCCGCCGCATGCTTGACAAGC------TCGCGGACTGC----------
--GCC-------GACGCCAATGGCGGCGAG--ACA-GAGGTTGACGTGGCGGAGTGGTTC
CCGCGGGTGCCGCAGGAGGCGATCACGTATGCGACGTTTGGGGGGTCTCGGCGCCGGGGG
AAGAGCTAC---GAC------GACG--------GGCGGGCCGTATTCCGGCTCCAGGACG
AGCTCGCCGGCTTGGCTGCCGATGCGCACAGC--AAGGTGTACATCCCGGGGTA------
------------------------------------------------------------
---------CCGGTTC--CTGCCGTTCAGGAGGAACCTGAGGGTGTGGCACCTCGTCAGG
GAGATCAGGAGGAGCCTGGCGAGCTTCGTCACCGACCTGCAGAAGA--------------
-------AGGATGATAAGGC---------------TGACGAA------------------
GATGGCGGCGCCGGCGGGATG-------------AGGGACTTGATGAGCTTCATGGCACC
------------------------------------------------------------
------------------------------------------------------------
---GGCGATGACGGCGGACGAGATCATCGAAGAGTGCAAGAACTTCTTCTTCGCCGGCAA
GGAGACGCTGTCCAGCCTCCTCACCTGGGCCACCGTGGCACTCGCGATGCACCCGGAGTG
GCAGGACCGGGCGCGCCAGGAGGTCCTCGACGTCGTCGG------CCCCCATGGCCATGG
CCTCCCC-ACCAAG----GACCACCTCCCCAGGCTCAAAACGGTGGGGATGATCGTGAGC
GAGACACTAAGGCTGTACCCGCCGG------CGGTGGCGATGATCCGGACGGCGAAGCGC
GACGTGGAGCTT---GGCGG----------------GTG--C---GTGGTGCCGGCAGGC
ACGGAGCTGCTGATCCCCATCCTGGCCGTGCACCACGATCAGGCGCTCTGGGGCGCCGAT
GCCACCGAGTTCAACCCGGCACGCTT---C---GGCGATGAC-CAG-----CCACGGCGG
C-------AGCACCAGATGGCGTTCATGCCGTTCGGGGGCGGCGCGCGGATCTGCATCGG
GCA------GAACCTGGCGCTCATGGAGGCCAAGGTGGCCCTCGCCGTCGTGCTGCAGCG
GTTCGCGTTCCGGCTGTCGCCGGCGTACGTGCA---------------------------
-------------------------------CGCGCCCAGGGT-------GCTCATGATC
CTCAA-----CCCGCAGCACG-----GCGCGCC---------------GGTGATCTTC--
-----------------------------------------------CGGCCG-------
------------------------------------------------------------
-----------TTGTGA-----------

#Pvirgatum_Pavir.Db01623.1.v1.1
------------------------------------------------------------
------------------------------------------------------------
------------ATG---------------------------------------------
------------------------------------------------------------
------------------------------------------------------------
------------------------------------------------------------
------------------------------------------------------GTCGCG
CTCATGGCCGAGGCCGCCGC---CAAGCCCATGTC---GCCGCCGGACTC------GCAC
GACGCGCTCCCCCGGGTGCTCGCCTTCTACC-----ACTACTGGAGGA-----------A
--GATCTAC---------------------------------------------------
------------------------------------------------------------
------------------------------GGGC-CGATGTTCTTGATATGGTTCGGGCC
GACGCCGCGGCTGACGGTGGC---GGACCCGGAGCTGGTGCGCGAGATACTCCTGAC---
GCGCGCGGACGCGTTCGACCGGTACGAGGCGCACCCCGTGGT-CCGGCAGCTCGAGGGCA
ACGGCCTC--------------GTCAGCCTCCACGGCGACAAGTGGGCGCTCCACCGCCG
CG--TCCTCACCCCGGCCTTCTT---CCCCGACAACCTCAAC--CGGCTGGCGCCGCACG
TCGGCAGGTCGGTGGCGGCGCTGGCGGAGCGGT-GG---CGG------GC------GATG
GCCTC---------CGCCGCCGGCGGCGAG--GTG-GAGGTGGACGTGGCCGAGTGGTTC
CAGGCGGTGACCGAGGAGGCCATCACGCGCGCCACGTTCG---------GGCG-------
--CAGCTAC---GAC------TCCG--------GCCGCGCCGTGTTCCGCATGCAGGCGC
GCCTCATGGCCTTCGCCTCCGAGGCCTTCCGC--AAGGTCCTCGTCCCCGGCTA------
------------------------------------------------------------
---------CCGGTTC--CTGCCGACCAAGAAGAACCGGCTGTCGTGGAGCCTGGACAGG
GAGATCCGGCGGGGGCTCGTCGCCCTCATCG---GCCGCC---GCA--------------
-------GCGACGAGGCCGAGGAGGACGAAGACGCGGGCCTCAAC---------------
GACAAGGAGAGCGACAGCTTC-------------CGGGACCTGCTGGGGCTCATGATCAA
---TGC---CGGCGGCAAGAAGGCGCC---------------------------------
------------------------------------------------------------
---GGCGATACCTGTGGCGGACATGCTGGAGGAGTGCAAGACCTTCTTCTTCGCCGGTAA
GCAGACGACCACCAACCTTCTCACCTGGGCGACCGTGCTCCTCGCCATGCACCCGGACTG
GCAGGAGCGCGCCCGCCGGGAGGTCCTCGCCGTGTGCGG------CGCCGACGAG-----
-CTCCCG-TCCAAG----GACCAGCTCCCCAAGCTCAAGACGCTGGGCATGATCCTGAAC
GAGACGCTCCGCCTGTACCCGCCAG------CGCTGGCCACCATCCGCCGCGCGAAGCGC
GACGTCGTCCTCGGCGGCGG---------------------CCTGTCCGTCCCGCGGGGC
ACCGAGCTGCTCATCCCGATCATGGCGATGCACCACGACGCCGCGCTCTGGGGCCCCGGC
GCCGCGCGGTTCGACCCGGGCCGCTT---C---GCCGCCGGCGCGG-----CGAGGGCGG
CGG-----CGCACCCGCTGGCGTTCGTCCCCTTCGGGCTGGGCCCCCGGATGTGCATCGG
GCA------GAACCTGGCGCTCCTCGAGGCGAAGCTCACGCTGGCGGTCCTGCTCCAGCG
CTTCGAGCTCGCGCGGTCGCCCAACTACGTGCA---------------------------
-------------------------------CGCGCCGACGGT-------GCTGATGCTC
CTCTA-----CCCGCAGCACG-----GCGCGCC---------------GGTGATCTTC--
-------------------------------------------CGGCCGGTGG-------
---------------TCACGCCGTCCCCGCCGTCGGACCAACCGGCCGGCGACGGGGATG
GCAGGACAGGAAGATGA-----------

#Pvirgatum_Pavir.J14575.1.v1.1
------------------------------------------------------------
------------------------------------------------------------
------------ATG---------------------------------------------
------------------------------------------------------------
------------------------------------------------------------
------------------------------------------------------------
------------------------------------------------------------
------------------------------------------------------------
------------------------------------------------------------
------------------------------------------------------------
------------------------------------------------------------
------------------------------------------------------------
------------------------------------------------------------
----------------------------------------GT-GCGCCAGCTCGAGGGGG
AGGGGCTC--------------GTCAGCCTCCGCGGCGACAAGTGGGCGCACCGCCGCAG
GG--TGCTCACGCCGGCGTTCCG---CATGGAGAACCTCAAG--CAGCTGCTGCCGTTCG
TGGGGAGGACGGTGGCCGACATGGTGGACAAGT-GG---CGC------GA------CATG
GCCGC---------CGCAGGGTCCGGCGAG--GTC-GAGATCGACGTGTCCGAGTGGTTT
CAGGTGGTGACGGAGGACGCCATCACCCGCACGGCCTTCG---------GCCG-------
--GAGCTAC---GAG------GACG--------GCAAAGCCGTCTTCAAGCTCCAGACCC
AGCTCATGGCCTTCGCCTCCGAGGCGTTCCGC--AAGGTCTTTATCCCTGGATA------
------------------------------------------------------------
---------CAGGTTC--TTGCCAACCAAGAAGAACACAAGCTCGTGGAAGCTGGACAAG
GAGATCAGAAAGAACCTGGCGACGCTCATTG---GCAGGC---GGC--------------
-------AGGACGCCGCGGACGAC------------------------------------
GATAAGCTCGGCGGGTGCGCC-------------AAGGACCTCCTCGGGCTCATGATCAA
---TGC---GAACAGCAGCAACGGCGGCAAGGCGAG------------------------
------------------------------------------------------------
---CCCCATCACCGTGAACGACATCGTGGAGGAGTGCAAGACCTTCTTCTTCGCCGGCAA
GCAGACGACGTCGAACCTCCTGACGTGGACCACGGTCGTGCTCGCCATGCACCCCGAGTG
GCAGGAGCTCGCCCGGCAGGAGGTCCTCGACGTCTGCGG------CGCGCGCGAC-----
-ATCCCC-TCCCGC----GAGCAGCTCGCCAAGCTCAAGACGCTCGGGATGATCCTGAAC
GAGACGCTGCGGCTGTACCCGCCGG------CGGTGGCGACGGTGCGGCGGGCCAAGGCC
GACGTGGAGCTG---GGCGG----------------GTG--C---CTGATCCCGCGCGAC
ACGGAGCTGCTGATCCCGATCATGGCCGTGCACCACGACGCGCGGCTGTGGGGCCCCGAC
GCCACGCAGTTCAACCCGGCGCGGTT---C---GCCAAGGGCGTGG-----CGCAGGCCG
CCA-----GGCACCCGGCGGCGTTCATCCCCTTCGGGCTGGGCGCCCGGATGTGCATCGG
CCA------GAACCTGGCGCTCCTCGAGGCCAAGCTCGCGGTGGCCATCATGCTCCAGCG
GTTCCACTTCCGGCTGTCGCCCAGCTACCTCCA---------------------------
-------------------------------CGCGCCCACGGT-------CCTGATGCTC
CTCCA-----CCCGCAGTACG-----GGGCGCC---------------CGTGATCTTCCG
GCCGCGACCATC-------------------------------CGAGCGGTCG-------
--------------------------------------------------------GATC
GCGACCGGGATGTGTGA-----------

#Zmays_GRMZM2G019666_T01.v6a
------------------------------------------------------------
------------------------------------------------------------
------------ATG---------------------------------------------
---------ACGACGGCGTGGTGTTGGCCGTGGCCGTGGCAAGCG---------ACCTTG
------------CTCGCGGCCGCGGCGTGGCTGTGCCTGCACGCGGCCGTGGCGCGGCTC
ATGGAGGCGCTGT-----GGTGGCGGCCGCGCCGGCTGGAG-CGCCACTTCGCGCGCCAC
GG---CGTGCGTGGGCCGGGCTACCGCTTGTACCTGGGCAGCTCCATCGAGCTCAGCCGC
CTCATGGAGGACGCCTCCTC---CCGCCCCGCGCC---GCGCGATGAGCC------GCAC
CGAGTTCTGCCCCGGGTGCTCGCCTTCCACC-----ACCATTGGGACA-----------A
--ACTCTAC---------------------------------------------------
------------------------------------------------------------
------------------------------GGTC-CAATGCATCTGATCTGGTTCGGGAC
GACGCCGCGGCTGGTCGTGAG---CTCGCCGGAGCTGATCCGGGAGGTGCTGCTGTC---
GCGGTCGCAGCATTTTGACCGGTACGAGGCACACCCGCTGAT-CCGCCAGTTCGAGGGCC
TCGGCCTC--------------AGCAACATCCACGGCGACGAGTGGGCGCGCCGCCGCAA
GA--TCCTGGCGCCCGCCTTCCA---CGCCGAGAACCTCAAG--CTGCTCGCGCCCTTCG
TCGCCGGCACCGTGCAGCGGATGCTGGAGGAGC-GC------------GT------GCTG
CTGCC---------GGGCGGGCCCGGCGAG--GTG-GAGCTGGACGTCGCGGACTGGTAC
CGGCGGCTGCCGCAGGAGGTCATCACCGTCGCCACGTTCG---------GCCG-------
--CAACAACAGCGAC------GAGG--------GCAGCGCCGTGTTCCGGCTGCAGGCCG
AGCACGCCAGCTACGCCACCGAGGCGCACAGC--AAGGTCTTCTTCCCGGGCTA------
------------------------------------------------------------
---------CAGGTTC--CTGCCCACCAGGAGGAACAGGCGCGTGTGGCAGCTGGACAGG
GAGATCAGGAGACTGCTGGCCAAGCTCGTCG---CCGGACTGCAGA--------------
-------GCGGCGGCAGCGGTGATCACCGACACCAGGGCCGGGACCAC------------
GGGCGCGCCGGCGGCGGCATG-------------AGGGACTTCATGAGCTTCATGGCCCC
------------------------------------------------------------
------------------------------------------------------------
---GGCCATGGCGGCGGACGAGATCATCGAGGAATCCAAGAACTTCTTCTTCGCCGGGCA
GGAGACGCTCACCAGTTTGCTCACCTGGGCCACCGTCGCGCTAGCCATGCACCAGGAATG
GCAAGACCGCGCTCGCGAGGAGGTCATGGAAGTCTGCGG------CAGCCGGGCC-----
-GTCCCC-ACCAAG----GACCACATACCCAGGCTCAAGACGCTCGGGATGGTCATCAAC
GAGACGCTCAGGCTCTACCCGCCGG------CGGTGGCCATGATCCGGAAGGCGAAGCGG
GACGTGGAGCTC---GGCGG----------------CTG--C---GTGGTGCCGGCGGGC
ACGGAGATCATGATCCCCATCATGGCGGTACACCACGACGCCGGCGTGTGGGGCGACGAC
GCCACGGAGTTCGACCCCGCGCGCTT---C---GCGGACGATGGTG---ACCGCCGGCCG
C-------GGCAGCAGATGGCGTTCTTCCCGTTCGGCGGCGGCGCGCGGGTGTGCATCGG
CCA------GTACCTGGCGCTCATGGAGGCCAAGATCGCCTTGGCTACGGTGCTGCAGCG
CTGCAAGTTCCGCCTGTCGCCGGCGTACGTGCA---------------------------
-------------------------------CGCGCCGAGGGT-------GCTTATGATT
CTCAA-----CCCACAGCACG-----GCGCGCC---------------GGTCATCTTC--
--------------------------------------------CGGCCATTG-------
------------------------------------------------------------
--------------TGA-----------

#Pvirgatum_Pavir.J11492.1.v1.1
------------------------------------------------------------
------------------------------------------------------------
------------ATG---------------------------------------------
------------------------------------------------------------
------------------------------------------------------------
------------------GGAGAAAACCT-------------GCGCAGTAC----AACAA
GT----------------CTTTTCCTTTTCTTTCTT------------------------
-------------TTTCTTC------------GTC---TTCTTCTTTGGTTGGTTTCCGT
GTTGTTCTTGCTGGCGATCGAGGTGTCGACG-------GATCGGAAAATCGGATGGTTGA
TTGATCCAT---------------------------------------------------
------------------------------------------------------------
----------------CGATCGGATGTGCAGGGC-CGACGTTCTTGATCTGGTTCGGGCC
GACGCCGCGGCTGACGGTGGC---GGAGCCGGAACTGGTGCGGGAGATCTTCCTCAC---
GCGCGCCGACGCGTTCGACCGCTACGAGGCGCACCCCGTCGT-GCGCCAGCTCGAGGGCG
ACGGCCTC--------------GTCAGCCTCCACGGCGACAAGTGGGCGCTCCACCGCCG
CG--TCCTCACCGACGCCTTCTA---CCCGGACAACCTCAAC--CGGCTGGTGCCCCACG
TCGGCAGGTCGGTGGCGGCGCTGGCGGAGGAGT-GG---------TGCGC------CATG
GCGGC------CGCCGGCGGGAGCGGCGAG--GTG-GAGGTCGACGTCGCGGAGTGGTTC
CAGGCGGTCACGGAGGAGGCCATCACGCGCGCCACCTTCG---------GCCG-------
--CAGCTAC---GAC------GACG--------GCCGCGCCGTGTTCGCCATGCAGGGCC
GCCTCATGGCCTTCGCCTCCGAGGCCTTCCGC--AAGGTCCTCGTCCCCGGCTA------
------------------------------------------------------------
---------CAGGTTC--TTGCCGACCAGGAAGAACTGGCAATCGTGGAAGTTGGACAGG
GAGATACGGCAGAGCCTGACCCGGCTCATCG---CCCGGC---GCA--------------
-------GCGACGAGGCCGAGGCAGAGAACAAGGCC------------------------
GCCGGCGACGGCGGCGCCTTC-------------CGCGACCTCCTCGGCTCCATGATCAA
TGCCGCTGACAGGAAGACGCGCGCGCCGCCGTCGCCGGCGGCGGC---------------
------------------------------------------------------------
---GGCGATCCCGGTGGAGGACATGCTGGAGGAATGCAAGACCTTCTTCTTCGCCGGCAA
GCAGACCACCACGAACCTCCTCACCTGGGCCACCGTGCTCCTCGCCATGCACCCCGAGTG
GCAGGAGCGCGCCCGCCGCGAGGTCCTCGACGTCTGCGG------CGCCGAGGAG-----
-CTCCCC-TCCAAG----GACCACCTCCCCAAGCTCAAGACGCTCGGCATGATCATGAAC
GAGACCCTGCGGCTGTACCCGCCGG------CGGTCGCGACGATCCGCCGCGCCATGACC
GACGTCCAGCTCTCCGACGG----------------GCG--C---GTGATCCCGCGCGAC
ATGGAGCTGCTCGTCCCGATCATGGCCATCCACCACGACCCGCGGTTCTGGGGCCCCGAC
GCGGCCCAGTTCAACCCCGCACGCTT---C---GCCGGCGGCCCGG-----CCCGGGCGG
CGA-----AGCACCCGCTCGCCTTCATCCCCTTCGGCCTCGGCGCCCGGATGTGCATCGG
CCA------GAACCTCGCCCGCCTCGAGGCCAAGCTCACCATGGCCATCCTGCTCCAGCG
CTTCGAGATGCGGGCCTCGCCCAACTACGTGCA---------------------------
-------------------------------CGCGCCGACGGT-------CCTGATGCTT
CTCTA-----CCCGCAGTACG-----GCGCGCC---------------GGTGATCTTC--
--------------------------------------------CGGCCGCGG-------
-----------------------------------------TCAGCTCATCGTCCGTCGG
ATCCGGCAGCCTCATAG-----------

#Stuberosum_PGSC0003DMT400096125.v3.4
------------------------------------------------------------
------------------------------------------------------------
------------ATG---------------------------------------------
------------------------------------------------------------
------------------------------------------------------------
------------------------------------------------------------
------------------------------------------------------------
------------------------------------------------------------
-----------------------------------------------------------A
------------------------------------------------------------
------------------------------------------------------------
----------------------------------------TTCCTACGATGG--------
------------------------------------------------------------
-------------------------------------------GGAAGAGCATGAAGGAT
AT--------------------GTTGACC-----------AAATGGT-------------
--------------------------CGTCAAAAATGTCGAA------------------
----------------------------------GG------------------------
----------------------ATGGCAAG--GTG-GAAATAGAAGTTTCAGAATGGTTC
TTGAGCTTGTCTGAAGAGGTGATTACACATACGGTGTTTG---------GAAG-------
--CAGCTAT---GAA------GATG--------GAAAAGCCATCTTTGAGTTGCAAGCAC
AACAATTGGTTTATGCCACTAATGCTTTTCAT--CAACTTTTCATTCCCGGGTT------
------------------------------------------------------------
---------TAGGTTC--TTGCCTACTAAGAAGAACATAATTTCTTGGAAATTGGACAAA
GACGTTAGAAATTCATTGATGAAGCTAATTG---AACATA---GGA--------------
-------AAAAAAGTTTAGAGTGT------------------------------------
GATCAATCGGAGGAAGGCCCG-------------AAGGATTTGTTGGAAGTAATGATCAA
---AGC---TAGTAATTCAACTTATTCAAATAG---------------------------
------------------------------------------------------------
---TGCTATCAAAGTTGATGACATTGTAGAGGAATGCAAAACCATGTTCTTAGCTGGCAA
ATATACTACCTCAAATTTGCTGACATGGACAACCATTCTATTAGCCATGAATCCACACTG
GCAACAACTTGCACGTGACGAAGTTTTCAACGTCTGTGG------AGCACGTGAC-----
-ACCCCA-TCTAAG----GACAATATTGCAAAACTTAAAACGCTTGGTATGATCCTGAAT
GAATCCCTCCGACTATATCCACCTC------TTGCAGCAACAATCCGACGGGCGAAGATA
GATACAACATTG---GGGAC---------------------TTTGAATTTGCCTCAAGGG
ACAGAGCTACTTATACCGTTTATAGGAATCCATCATGATGCAGAGTTATGGGGAGACGAT
GTGAATGAATTTAATCCAGGAAGATT---T---GCGCGCGGCGTCG-----CTCAAGCAG
CGA-----AAAGCCCCATGGCGTTCATGCCTTTCGGCTTAGGCGCTCGCCACTGCATTGG
ACA------AAACTTAGCTATCATACAAGCTAAATTAGCAATAGCTATGATGTTGATGAG
TTTCTCCTTTGAACTTGCTCCAACTTACCAACA---------------------------
-------------------------------TGCTCCTACTAT-------TCTTATATTT
CTATG-----TCCACAATATG-----GAGCTCC---------------AATCATTTTC--
--------------------------------------------AAGAAATTG-------
------------------------------------------------------------
--------------TAG-----------

#Osativa_LOC_Os07g45290.1.MSUv7.0
------------------------------------------------------------
------------------------------------------------------------
------------ATG------------------------------------------TGG
TCGTCGTGGGCGTGGACGTGGAGCTGGAGCGGCGCGGCGGCCGTG---------GCCGTG
------------GCGGCGGCGGCGGCGTGGGTGGCGGTGTACGCGGCGGCGGCGAGGGCG
GCGGAGGCGCTGT-----GGTGGCGGCCGCGGCGGGTGGAG-CGGCACTTCGCGGCGCAG
GG---GGTGCGGGGGCCGGGGTACCGGTTCTTCGTGGGGAGCTCGATCGAGCTCGTCCGC
CTCATGGTGGACGCCGCCTC---CCGCCCCATGGA---GCCACCCAC---CTC---CCAC
GACATCCTCCCCCGCGTCCTCCCCTTCTACC-----ACCATTGGAGGA-----------A
--GCTCTAC---------------------------------------------------
------------------------------------------------------------
------------------------------GGTC-CGATGCATTTGATTTGGTTTGGGCG
GACGCCGAGGTTGGTGGTGAG---CGAGCCGGAGCTGATCCGGGAGGTGCTCCTGAC---
GCGGGCGGATCACTTCGACCGGTACGAGGCGCACCCGATGAT-CTGCCAGTTCGAGGGCT
ACGGCCTC--------------AGCAACCTCCACGGCGAGCGGTGGGCGCGCCGCCGCCG
GG--TGCTCACGCCGGCGTTCCA---CACCGAGAACCTCAGG--ATGATCGCGCCGTTCG
TCGCCGGCACCGTCACCCGCATGCTCGACGAGCTGG---CGG--------------AGCG
CGCGC-----GCGCCGGCGGCGCCGGCGAG--GCG-GAGGTCGACGTCGCCGAGTGGTTC
CAGCGCGTGCCGCAGGAGGCCATCACGTTCGCCGCGTTCG---------GCCGCCG----
--GAACTAC---GAC------GACG--------GCGCCGCCGTGTTCCGGCTCCAGGACG
AGCTCGCCGGCTACGCCACCGAGGCGCACAGC--AAGGTGTACATCCCCGGGTA------
------------------------------------------------------------
---------CAGGTTC--CTCCCCACGAGGAAGAACCGCCGCGTGTGGCAGCTCGACAGG
GAGATCAGGAGCCACCTCGCCAAGTTCGTCA---CCGGCCTGCAGA--------------
-------GCTGCAGCAGCAGCCATGGCGACGACGCCGATGATGGC---------------
GGCGATGGCGGCGGCGGCATG-------------AGGGAGTTCATGAGCTTCATGGCGCC
------------------------------------------------------------
------------------------------------------------------------
---GGCGATGACGGCGGGCGAGATCATCGAGGAGAGCAAGAACTTCTTCTTCGCCGGGAA
GGAGACGCTGTCCAACCTCCTCACCTGGACCACCGTCGCGCTCGCCATGCACCCGGAGTG
GCAGGAACGTGCCCGCCGCGAGGTCGTCGCCGTCTGCGG------CCGTGGCGAC-----
-CTCCCC-ACCAAG----GACCACCTCCCCAAGCTCAAAACCCTCGGGATGATCTTGAAC
GAGACGCTGAGGCTGTACCCGCCGG------CGGTGGCGATGATACGGACGGCGAAGGAG
GACGTGGAGCTG---GGCGG----------------GTG--C---GTGGTGCCGGCGGGG
ACGGAGGTGATGATCCCGATCATGGCCGTCCACCACGACGCGGCGGCGTGGGGCGACGAC
GCCGCGGAGTTCAACCCGGCGAGGTT---CGCCGCCGACGACGACG----------GCGG
CCGGCGCCGCCACCCGATGGCGTTCATGCCGTTCGGCGGCGGCGCGCGGGTGTGCATCGG
CCA------GAACATGGCGCTCATGGAGGCCAAGGTGGCGCTCGCCGTCGTCCTGCGGCG
CTTCGAGTTCCGGCTATCGCCGGCGTACGTGCA---------------------------
-------------------------------CGCGCCCAGGGT-------GCTCATGATA
CTCAG-----CCCGCAGTTCG-----GCGCGCC---------------GGTGATCTTC--
-------------------------------------------CGGCCGCTGA-------
------------------------------------------------------------
CGTCAGCCGCAGCTTAG-----------

#Sbicolor_Sobic.003G228000.1.v3.1
------------------------------------------------------------
------------------------------------------------------------
------------ATGCCTCTGCCTTTCCTCTGCTTCTCTTCCACTGCACCAATGGTGACC
AGCGTTCTGCTGATACTGCGGGAAACCTCTCCGTGGGCGCTGGTC---------GGCGCG
------------GCGGCGTCCGTGGCGCTG---------CTGTGGCTGGTCGCCTGGACA
CTGGAGTGGGCGT-----GGTGGACGCCACGGCGGCTAGAC-CGAGCCCTACGGGCCCAG
GG---CCTCAAGGGCACCAAGTACCGCCTCCTCACCGGCGACGTGAGGGAGAACGCCCGG
CTCAACCGAGAAGCCCGCAC---GAAGCCGCTGGC---GCTTGGGAG---------TCAC
GACATCATCCCCCGCGTGCTACCCATGCTCC-----ACAACGTTGTAA-----------A
--GGAATAT---------------------------------------------------
------------------------------------------------------------
------------------------------GGGA-CAAATTCATTCACTTGGTTCGGCCC
GGTTCCGAGGGTGATAATTCC---AGATCCGGAGTTAGTGAGAGAGGTTTTGTCTAA---
CAAGTTTGGCCACTTCGGCAAACCACGGTTTAGCCGTCTTGG-CAAGTTACT---AGCCA
ACGGGCTC--------------GCAAATCATGAAGGAGAGAAATGGGCAAAACACAGGAG
AA--TTCTCAATCCTGCATTCCA---CCATGAGAAAATAAAG--CGGATGCTGCCTGTAT
TTGCTACCTGTTGCACTGATATGATTAACAGAT-GG------------GAAAATTCAATG
TCTTC---------------CGAGGGATCT--TCT-GAGATAGACGTCTGGCCTGAGTTC
CAAAATCTTACCGGAGATGTTATCTCAAGAACCGCATTTG---------GTAG-------
--CAACTAT---CAG------GAGG--------GCAGGAACATTTTCCAGCTGCAAGGAG
AGCAGGCTGAACGCCTTATACAATCTTTTCAA--ACAATATTTATCCCTGGCTA------
------------------------------------------------------------
---------CTGGTTC--TTGCCCACCAAAAATAACAGAAGGATGAAAGAAATTGATCGG
GAGATCTGTAAAGTTCTGCATGGAATAATCA------------GGA--------------
-------AAAGAGAGAGGGCTTTT------------------------------------
ATAGATGGTGAAGGAAGTAAT-------------GATGACTTGCTAGGCTTATTGGTTGA
---GTC------TAATATGAGAGAATCAAATGGGAATGCGAAACT---------------
------------------------------------------------------------
---GGGAATGAGTACCAAAGATATTATCGAGGAATGCAAGTTGTTTTACTTTGCAGGTAT
GGAGACCACATCAGTCCTGCTTACATGGACGTTAATTGTGCTAAGCATGCACCCCGAATG
GCAAGAGCGGGCAAGAGACGAAGTTTTAAACCACTTTGG------AAGAGGTAG------
--------ACCAGATTTTGATAGCTTGAACCGCCTGAAGATTGTAACCATGATTCTATAT
GAGGTGCTTAGGTTGTACCCACCAG------TGATCTTACTAACCAGAAGAACTTACAAG
GAAATGGAGCTA---GGTGG---------------------CATCACATATCCTTCAGGT
GTGAGCCTTCTACTGCCTATCATTTTCATTCACCATGATCCTAACATCTGGGGAAAAGAC
GCTAGCGAGTTCAATCCACAGAGGTT---T---GAGGATGGCATTT-----CCAATGCGA
CCA-----AGCATCAGGCTGCTTTCTTTCCATTTGGATGGGGTCCCAGGATCTGCATAGG
CCA------GAACTTTGCGTTGCTAGAAGCAAAGATGGCACTGTGCACCATCCTTCAACG
CTTCTCCTTTGAGCTCTCGCCATCCTACACTCA---------------------------
-------------------------------TGCGCCATACAC-------CGTGATAACT
TTGCA-----CCCTCAGCATG-----GTGCTCA---------------AATCAGGTTG--
-------------------------------------------AAGAAGCTT--------
------------------------------------------------------------
--------------TGA-----------

#Bdistachyon_Bradi2g44150.1.v3.1
------------------------------------------------------------
------------------------------------------------------------
------------ATG---------------------------------------------
------------------TTTCCTGAATCGTTGCCGAGTCTAGCTCCAGCCTCAGCGCCA
TGGGGCTTCCTGGTCTGCGGCCTATTGGGCTTCGTGTTTCTGTGGCAGACCGCCCGGCTG
CTAGAGCAGCTGT-----GGTGGCAGCCAAGGCGGCTGGAGCGGGCGCTTCGCGC-GCAG
GG---CCTCCATGGCACGTCATACCGTTTCCTCACCGGCGATGTGAACGACTTCGCCCGG
CTAAACAGGGAGGCGTGGTC---GAAGCCCATGCC---TCTGGGTAG---------CCAC
GACATCGGCCCACGCATCTTGCCTTTCCTCTACAAAACCGTCCAGGAG------------
------CAC---------------------------------------------------
------------------------------------------------------------
------------------------------GGCA-AGCCGTGCATCTCTTGGTTCGGGCC
GTTGCCTAAGGTGACCATCAC---GGATCCTGCCCTCGTCAGGGAAGTGATGTCCAG---
CAAGTTTGGCCACATAGAGAAG-ATGAAGTTCCCGGCGCTGTCCAGGCTCCTC---GCTG
ATGGCGTG--------------GGGAGCTACGAGGGCGAGAAATGGGTCACGCACAGGAG
GA--TACTCAACCCTGCATTCCA---TCTCGAGAAGCTCAAG--CTCATGATGCCCGCAT
TTTCTGCGTGTTGCGAAGAGCTTGTCAGCAGAT-GG---------------------ACA
GAGTC---------CCTTGGTTCTGACGGCTCGTGGGAGGTGGATGTCTGCTCAGAACTC
CAGAGCCTCACCGGAGATGTCATCTCACACACCGCATTCG---------GCAG-------
--CAGCTAC---CGG------GAAG--------GAAGAAGGATTTTCCAACTGCAGAACG
AGCAAATTGGGCGCTTCATGGCAGCCGTTCAC--AAGTTTTTCATTCCCGGTTA------
------------------------------------------------------------
---------CATGTCC--TTTCCTACCAAAAATAACCGAAGGATGCAGCAAATTAATAAC
GAGATTGAGTCCATTCTACGTGGTCTAATTG------------GG---------------
-------AAAAGGCTGCAAACT--------------------------------------
ATGCAGGAAGGAGAAAGCACG----------AAAGACGACTTACTCGGCTTATTACTGGA
---GTCGAGCATGACAGACACGGATGCCAACGGCAAATCCAGCTT---------------
------------------------------------------------------------
---AGCAATGTCAATAGAAGAGGTGGTTGAGGAGTGCAAGCTATTCTATTTCGCCGGTAT
GGAGACGACATCTGTGCTGCTCACATGGACAATGATCGTACTCAGCATGCACCCAGAGTG
GCAGGACCGGGCAAGGGAAGAAGTTGTTACCCTGTTTGG------GAAACAGAAA-----
--------CCCGAG-TACGAGGGTCTTAATCGACTCAAATTCGTGACAATGATTCTTTAT
GAAGTTCTCCGACTGTACCCGCCGG------CCAGTGCACTGACCCGGAGAACATACAAA
GAGATTGAGATC---GGAGG---------------------CATCAGGTACCCCGCCGGC
GTGGTCTTCGAGATGCCCGTATTGTTCATCCACCATGACCCGGAAATCTGGGGAACCGAC
GTGCATCAGTTCAGGCCGGATAGGTT---C---GCGGAAGGGGTCT-----CCAAGGCGT
CCA-----AGAATCCGGGCGCATTCCTTCCGTTCGGTTGGGGGCCGCGGATCTGTATCGG
ACA------GAACTTTGCGTTGCTAGAGGCCAAGATGGCATTGTGCATGATCCTTCAGCG
CTTTGAGTTCGAGCTCGCACCGTCGTATGCCCA---------------------------
-------------------------------TGCGCCGCACAC-------CGTGATGATG
TTGCG-----TCCCATGCATG-----GTGCCCA---------------GATTAAGCTC--
-------------------------------------------CGGGGAATCA-------
------------------------------------------------------------
---------GTTCATAA-----------

#Zmays_GRMZM2G056247_T02.v6a
------------------------------------------------------------
------------------------------------------------------------
------------ATG---------------------------------------------
------GCGACTCTACCTCTGCTCCTGCACCTGCTATGGGAGGCC---------TCTCCG
TGGGCCCGTGCAGGCGCGGCGACGGCCGCCGTGGTGCTGGTGTGGCTAGCGGCCTGGACG
CTTGAGTGGGCGT-----GGTGGACGCCACGGCGGCTAGAC-AGAGCCCTACGGGCCCAG
GG---CCTCAAGGGCACCAGGTACCGCCTCCTCACCGGCGACGTGAGGGAGAACGCTCGG
CTCAACCGAGAAGCCCGCAC---GAAGCCACTGCC---GCTTGGGAG---------TCAC
GACATCATCCCACGCGTGCTACCCATGTTCC-----ACAACGCGGTGA-----------A
--GGAGAAT---------------------------------------------------
------------------------------------------------------------
------------------------------GGGA-CAAATTCATTCACTTGGTTTGGCCC
GATTCCGAGGGTGATAATTCC---AGACCCGGAATTAATGAGAGAGGTTTTGTCTAA---
CAAGTTTGGCCACTTTGGCAAACCACTGTTTAGCCGTGTTGG-CAAGTTACT---AGCCA
ATGGGCTC--------------GCTAATCATGAAGGCGAGAAATGGGCAAAACACAGGAG
AA--TTCTCAACCCTGCATTCCA---CCATGAGAAAATAAAG--CGGATGCTGCCTGTAT
TTGCTACCTGTTGTGCCGATATGATTAACAGAT-GG------------GAAAATTCAATG
TCTTC----------------CAAGGAACC--TTCTGAGATGGACGTCTGGCCTGAGTTC
CAAAATCTTACTGGAGATGTTATCTCAAGAACTGCTTTTG---------GTAG-------
--CAACTAT---CAG------GAGG--------GCAGGAACATCTTCCAGCTACAAGGAG
AGCAGGCTGAACGCCTTATACAATCTTTTCAA--ACAATATTTATCCCAGGCTA------
------------------------------------------------------------
---------CTGGCTC--TTGCCCACCAAAAATAACAGAAGGATGAAAGAAATTGATCGG
GAGATCCGTAAAATTCTGCATGGAATAATCA------------GGA--------------
-------AAAGAGAGAGGGCTTTT------------------------------------
ATAGATAGTGAAGGAACTAAT-------------GATGACTTGTTAGGCTTATTGGTTGA
---GTC------AAACATGAGGGAATCAAATGGGAATGCAAAACT---------------
------------------------------------------------------------
---CGGAATGACTACCGAAGATATAATCGAGGAATGCAAGTTATTTTACTTTGCAGGTAT
GGAGACAACATCAGTCCTGCTTACATGGACGTTAATTCTGCTAAGCATGCACCCTGAATG
GCAAGAGCAGGCAAGAGAAGAAGTTTTAAACCACTTTGG------AATGGGT--------
-ACACCA-GACTTT----GATAACTTGAACCGCCTGAAGATTGTAACCATGATTTTATAT
GAGGTCCTTAGGTTGTACCCACCAG------TAGTTTTCCTATCCAGAAGAACCTACAAG
GAAATGGAGCTC---GGTGG---------------------CATCAAATATCCTTCAGGC
GTGAGCCTTCTACTGCCCATCATCTTCATTCACCATGATCCCAACATCTGGGGAAAAGAC
GCAAGCGAGTTCAATCCACAGAGGTT---C---GAGGATGGCATTT-----CCAATGCGA
CCA-----AGCATCAGGCCGCCTTCTTTCCATTTGGATGGGGTCCCAGGATCTGCATAGG
CCA------GAACTTCGCGTTGCTGGAAGCAAAGATGGCACTGAGTACCATCCTCCAACG
CTTCTCCTTTGAGCTCTCATCATCCTACACTCA---------------------------
-------------------------------TGCGCCATACAC-------CGTGATAACT
TTGCA-----TCCTCAGCATG-----GTGCTCA---------------AATCAGGTTT--
----------------------------------------------AAATTTA-------
------------------------GCTTTGATATGAATAATGAGAACCAAGTGTGTATGA
ATGGAGTAGGGGTGTAA-----------

#Bstacei_Brast01G209700.1.v0.1.stacei
------------------------------------------------------------
------------------------------------------------------------
------------ATG---------------------------------------GCGACC
CGAGCTCTGCAGATGCTGAGCGAGGCATCCCCGTGGAGCCTTGCG---------GGTGCG
------------GCGGCGGCCGTGGTTCTT---------CTGTGGCTGGCCGCCTGGATT
CTGGAGTGGGCAT-----GGTGGACCCCGCGGCGGCTGGGC-CGGGCCCTGCGGGCCCAG
GG---CCTCAGGGGCACCCGGTACCGCCTCTTCACCGGCGACGTGACGGAGAACGTCCGG
CTGAACAGAGAGGCCCGGTC---CAAGCCCCTGCC---GCTCGG------CTC---CCAC
GACATCATCCCTCGCGTTCAGCCCATGTTCTGCAACACCGTCAAGGAG-----------A
-------AC---------------------------------------------------
------------------------------------------------------------
------------------------------GGGA-AAGTATCATTCACTTGGTTTGGCCC
AACACCAAGGGTGATGATTCC---AGACCCCGAATTAGTGAGAGAAATTTTGTCCAA---
CAAGTTTGGACACTATGGCAAACCAAAGAGTAGCCGCGTCGG-GAAGCTGCT---AGCCA
ACGGGGTT--------------GTAAATCATGAAGGCGAGAAGTGGGCAAAGCACCGCAG
AA--TCCTCAATCCCGCCTTCCA---CCATGAGAAGATAAAG--AGGATGCTGCCAGTTT
TTTCTATCTGCTGCGAAGAAATGATTACGAGAT-GG------------GAGAATTCATTG
TCCTC---------------CAAAGGATTA--TCT-GAGATTGACGTCTGGCCTGAGTTC
CAGAATCTTACTGGAGATGTCATCTCAAGAACAGCATTCG---------GTAG-------
--CAATTAC---CAG------GAGG--------GGATGAAAATATTCCAGTTGCAAGAAG
AGCTAGCTGAACGCCTAATACAAGCATTTCAG--ACGCTATTTATCCCAGGCTA------
------------------------------------------------------------
---------TTGGTTC--TTACCAACTAAAAACAACAGAAGGATGAGAGCAATTGATCGT
GAGATCCGCACAATTCTGCGAGGAATAATTG------------GAA--------------
-------AAAAGGACAGAGCTATTAAA---------------------------------
AATGGTGA---AGCTAGCAGC-------------GATGACTTGCTAGGATTACTGGTGGA
---ATC------AAATATGCGGGAATCAAATGGGAAAGCAGCTCT---------------
------------------------------------------------------------
---AGGAATGAGTACTGAAGATATAATTGAGGAGTGCAAGCTATTTTACTTTGCAGGAAT
GGAGACAACATCAGTGTTGCTCACATGGACACTAATTCTGCTAAGCATGCACCCAGAGTG
GCAAGAGCAGGCAAGGGAGGAAGTGTTGCACCACTTTGG-------------AAG-----
-AACCAC-ACCAGATTTTGAGAACTTGGGTCGCCTGAAGATCGTAACAATGATTCTGTAC
GAGGTTCTTAGGTTGTATCCGCCAG------TAGTCTTTCTTACCAGAAGAACATACAAG
GAAATGGAGCTG---GGCGG---------------------CATCAAATATCCCGCAGGA
GTGAACCTTATGTTGCCCCTTCTGTTTATCCACCACGATCCCAATCTATGGGGAAAAGAC
GCGGGCGAATTCAATCCAGAGAGGTT---T---TCTGATGGCATCT-----CAAATGCGG
CGA-----AGCATCCAGGCGCGTTCTTCCCATTTGGAGGTGGTCCTCGGATCTGCATAGG
CCA------GAACTTTGCATTGTTGGAAGCCAAGATGGCTCTGAGCACCATCCTCCAGCG
CTTCTCGTTTGAGCTCTCGCCGTCCTACACACA---------------------------
-------------------------------CGCGCCTTACAC-------TGTGATAACC
CTCCA-----CCCGCAGCATG-----GTGCTCC---------------AATCAGGATG--
--------------------------------------------AAGAAAATA-------
------------------------------------------------------------
--------------TGA-----------

#Bdistachyon_Bradi2g44140.1.v3.1
------------------------------------------------------------
------------------------------------------------------------
------------ATG---------------------------------------GCGACC
CAAGCTCTGCTGATGCTGAGCGAGGCATCCCCGTGGAGCCTTGCG---------GGTGCG
------------GCGGCGGCCGTGGTGCTTCTATCGC---------TGGCCGCCTGTATT
CTGGAGTGGGCAT-----GGTGGACCCCCCGGCGGCTGGGC-CGGGCCCTGCAGGCCCAG
GG---CCTACGGGGCACCCGGTACCGCCTCTTCACCGGCGACGTGACGGAGAACGTCCGG
CTGAACAAAGAGGCCCGGTC---CAAGCCCCTGCC---GCTCGG------CTC---CCAC
GACATCATCCCTCGCGTGCAGCCCATGTTCTGCAAAACCGTTAAGGAG-----------A
-------AC---------------------------------------------------
------------------------------------------------------------
------------------------------GGGA-AAGTATCATTCACTTGGTTTGGCCC
AACACCAAGGGTGATGATTCC---AGACCCCGAATTAGTGAGAGAAATTTTGTCCAA---
CAAGTTTGGACACTATGGCAAACCAAAGAGTAGCCGCAT----CGGGAAGCTGCTAGCCG
ACGGGGTT--------------GTAAATCATGAAGGCGAGAAGTGGGCAAAGCACCGCAG
AA--TCCTCAATCCCGCCTTCCA---CCATGAGAAGATAAAG--AGGATGCTGCCAGTTT
TTTCTATCTGTTGCGAAGAAATGATTGCGAGAT-GG------------GAGAATTCATTG
TCCTC------------------CAAAGGATTATCTGAGATTGACGTCTGGCCTGAGTTC
CAGAATCTTACTGGAGATGTCATCTCAAGAACAGCATTCG---------GTAG-------
--CAATTAC---CAG------GAGG--------GGATGAAAATATTCCAGTTGCAAGAAG
AGCTAGCTGAACGCCTAATACAAGCTTTTCAG--ACGCTATTTATCCCAGGCTA------
------------------------------------------------------------
---------TTGGTTC--TTACCAACTAAAAACAACAGAAGGATGAGAGCAATTGATCGT
GAGATCCGCACAATTCTGCGAGGAATAATTG------------GAA--------------
-------AAAAAGACAGAGCTATT------------------------------------
AAAAATGGTGAAGCTAGCAGC-------------GATGACTTGCTAGGATTACTGGTGGA
---GTC------AAATATGCGGGAATCAAATGGGAAAGCAGCTCT---------------
------------------------------------------------------------
---AGGAATGAGTACTGAAGATATAATTGAGGAGTGCAAGCTATTTTACTTTGCAGGAAT
GGAGACAACATCAGTGTTGCTCACATGGACACTAATTCTGCTAAGCATGCACCCAGAGTG
GCAAGATCAGGCAAGGGAGGAAGTGTTGCACCACTTTGG-------------AAG-----
-AACCAC-ACCAGATTTTGAGAACTTGGGTCGCCTGAAGATCGTAACAATGATTCTATAC
GAGGTTCTTAGGTTGTATCCACCGG------TAGTCTTTCTTACCAGAAGAACATACAAG
GAAATGGAGCTG---GGCGG---------------------CATCAAATATCCGGCAGGA
GTGAACCTTATGTTGCCCCTTCTGTTTATCCACCACGATCCCAATCTATGGGGAAAAGAC
GCGGGCGAATTCAATCCAAAGAGGTT---T---TCTGACGGTATCT-----CAAATGCGG
CGA-----AGCATCCAGGCGCGTTCTTCCCGTTTGGAGGAGGTCCTCGGATCTGCATCGG
CCA------GAACTTTGCATTGTTGGAAGCCAAGATGGCTCTGAGCACCATCCTCCAGCG
CTTCTCCTTCGAGCTCTCGCCGTCCTATACACA---------------------------
-------------------------------TGCGCCTTACAC-------CGTGATAACC
CTCCA-----CCCGCAGCATG-----GTGCTCC---------------AATCAGGATG--
--------------------------------------------AAGAAAATA-------
------------------------------------------------------------
--------------TGA-----------

#Sviridis_Sevir.5G241800.1.v1.1
------------------------------------------------------------
------------------------------------------------------------
------------ATG---------------------------------------------
---------------CTGTGGGAGGCCTCCCCGTGGGCGCTGGCC---------GGCGCG
------------GCGGCGGCCGTGGCGCTG---------CTGTGGCTGGTGGCCTGGACG
GTGGAGTGGGCCT-----GGTGGATACCGCGGCGGCTCGAC-CGGGCCCTGCGGGCCCAG
GG---GCTCAAGGGCACCGCGTACCGCCTCTTCACCGGCGACCTGAGGGAGAGCGCCCGG
ATCAACCGGGAGGCTCGCGC---GAAGCCGCTGCC---TCTGGG------CTG---CCAC
GAAATCGCCGCCCGCGTGCAGCCCTTGCTCTACAGAGCCACCAAGGAA------------
------TAC---------------------------------------------------
------------------------------------------------------------
------------------------------GGGA-AACTGTCGTTCACTTGGTTCGGCCC
AGTACCCAGGGTGATGATACC---AGACCCGGAGTTAGTCAAAGAGGTTTTGTCTAA---
CAAGTTTGGCCACTTCGGTAAA-CCAAGGAGTACCCG--TAT-TGGGAAGTTGCTAGCCA
ATGGGGTT--------------GTAAACCATGAAGGCGAGAAGTGGGCAAAGCACAGGAG
AA--TTCTCAATCCTGCATTTCA---TCATGAGAAAATAAAG--AGGATGCTGCCTGTAT
TTTCTACGTGTTGCGACGAAACCATTACTAGAT-GG------------GAGAATTCAATG
CCTTC----------------TGAGGGATC--TTCAGAGATAGACGTCTGGCCAGAGTTC
CAGAATCTTACGGGAGATGTTATCTCAAAAACCGCATTTG---------GTAG-------
--CAGCTAT---CAG------GAGG--------GGAGGAAAATTTTCCAGCTGCAAGGAG
AGCTAGCTGAACGCCTTGTACAGTCTTTCCAA--ACAATATTTATCCCAGGCTA------
------------------------------------------------------------
---------TTGGTTT--TTGCCCACCAAAAATAACAGAAGGATGAGAGAAATTGATCGG
GAGATCCGCACAATTCTGCATGAGATAATTG------------GGA--------------
-------AAAGAGAGAAGGCC---------------------------------------
ATGAAAAATGGCGAAACAAAT-------------AATGACTTGCTGGGCTTATTGCTGGA
---GTC------TAACATGAAGCAATCAAATGGGAATGCAAAGTT---------------
------------------------------------------------------------
---GGGATTGACAACAGAAGATGTGATTGAGGAATGCAAGCTATTTTACTTTGCCGGTAT
GGAGACAACATCAGTCCTGCTTACTTGGACTCTCGTTGTGCTAAGCATGCACCCGGAATG
GCAAGAGCGGGCAAGAGAAGAAGTACTGAGCCACTTTGG-----------AAGAG-----
----CCAAACCAGATTTTGATAGCTTGAGCCGCCTGAAGACTGTAACCATGATTTTGTAC
GAGGTCCTTAGGTTGTACCCGCCGG------CAACCTTTCTAACAAGAAGAACATACAAG
GACATGGAGCTC---GGCGG---------------------CATCAGATACCCTGCAGGA
GTGAACCTTCTGCTGCCCATTCTCTTCATTCACCATGATCCGGACATTTGGGGAAAAGAC
GCGAGCGAGTTCAATCCTGCAAGGTT---C---TCTGACGGCATCT-----CCAACGCTA
CCA-----AACACCAGGGCGCGTTCTTCCCGTTCGGAGGGGGTCCCCGGATCTGCATCGG
CCA------GAACTTCGCGTTGCTGGAAGCCAAGATGGCGCTGTGCACCATCCTCCAGCG
CTTCTCCTTCGAGCTCTCGCCATCCTACACCCA---------------------------
-------------------------------TGCGCCGTACAC-------CGTGATCACC
CTGCA-----CCCTCAGCACG-----GTGCTCC---------------CATCAGACTG--
--------------------------------------------AAGAAGCTC-------
------------------------------------------------------------
--------------TGA-----------

#Acoerulea_Aquca_007_00163.1.v1.1
------------------------------------------------------------
------------------------------------------------------------
------------ATG---------------------------------------------
------------------------------------CATCTTCTT---------------
------------TTCCCTCTCATCTTCTTTCTAGTACTTCTCTTCATCATACTCAGATTT
ACATACAAACTCA-----TCTGGGTTCCATTGAGAATTCAA-AAACACTTCAACAAACAA
GG---TATACAAGGCCCTAGCTATCGACCGATCTTCGGTAACTCAGTTGAAATCCGAGAT
ATAATCAAAGAAGCTCAAGC---CAAATCTATACA---ACCAATTAC---------AAAT
GAAATCCTTCATAGAGTCACCCCTCACTACT-----ATAAGTGGTCCA-----------A
--AATGTAT---------------------------------------------------
------------------------------------------------------------
------------------------------GGCA-AGACATTTTTGTATTGGTTTGGATC
AACACCTCGGTTGGCTATAAC---TGACCCAGATATGATTAAAGAAGTTCTACTGAA---
TCAAAGTGGTTCATATGAGAAGATTGAGTTCAATCCCTTGTC-TAAACCACTCTTTGCAG
ATGGACTT--------------GTTGGGTTGATGGGTGAAAAATGGGCTAGACATAGAAA
GA--TTACCAGTCAAGCTTTTAA---CATGGAGAGAGTTAAG--GCTTGGATTCCAGACA
TGGTGGTTAGCACTTTAAACATGTTGGAGAAAT-GG------------GA----------
--------------ACAAGGAAAGGATGAA--TTT-GAGATGGAAGTACACAAGGAGCTT
CATAATCTTTCTGCAGATATAATATCTCGAACGGCTTTTG---------GAAG-------
--TAGTTTT---GAG------GAGG--------GGAAACAAGTCTTCCTGTTACAAGAAG
AACAAATGCACCTGGTTTCACTAGCCTTGAGG--AGTGTATACATTCCTGGATT------
------------------------------------------------------------
---------CAGGTTT--CTGCCCACAAAGAAGAACAAGACGAGGTGGAGATTAGAGAAG
GAAACTCGAGAGTCACTAAGAAAATTGATTA-----------------------------
-------AGAAAAAT---------------------------------------------
GGTGAAACTTGTGAAAATTCA-------------AAAAATTTACTGGGACTGTTGATGTT
---GGC---AAACAAAAATGAAAAAGAAGAAACTGA------------------------
------------------------------------------------------------
---AAAATTAGGAGTGGAAGAAATTATAGATGAGTGCAAGACATTCTATTTCGCAGGTAA
AGACACAACTGCTAATTTTGTAACATGGGCAATTCTTCTTCTATCAATGCACCAAGAATG
GCAAAGTATGGCACGTGATGAGATCATTCGTGTATGTAA------ACATAATGAG-----
-CTTCCC-ACTGCA----GAGAACCTGAATAATCTCAAGATTATAAGCTTGATACTCAAC
GAAACACTTCGTCTCTACCCGCCTG------CGGTTATGGTAATGAGGAAAACACGCAAA
AATACTAAGCTC---GGCAC---------------------ACTTGATGTTCCAGCCGGA
GCTCAACTTTACTTGGCAATGACCGCTGTTCATCATGACCCTAGAATTTGGGGAGAAGAT
GCTGACAAATTCAATCCAATGAGATT---T---------------G-----AAAGTACAA
CAA-----AACATCTAGGCGCATTTTTCCCATTTGGATTAGGACCTAGGGTATGTGTGGG
TCA------AAATTTAGCTCTGGTTGAGGCCAAAGTTATCCTGGCTATCATTATCAGTAG
ATACCTGTTCAGAGTATCACCATCTTATGTACA---------------------------
-------------------------------TGCTCCCATGCA-------ATTCCTAACT
CTACA-----ACCTCAATATG-----GTGTTCA---------------CATTCTCTTC--
--------------------------------------------ACAAAGATG-------
------------------------------------------------------------
--------------TAA-----------

#Osativa_LOC_Os01g43710.1.MSUv7.0
------------------------------------------------------------
------------------------------------------------------------
------------ATG---------------------------------------------
---------CTGATGATGCTAGGGGCGGCCTCCCAGTGGATCCTG---------GCCGCC
------------GCCGCGGCGGCGGCCGTGGCGGCGCTGCTGTGGCTGGCCGTGTCGACG
CTGGAGTGGGCCT-----GGTGGACGCCGCGGCGGCTGGAG-CGCGCCCTCCGGGCGCAG
GG---CATCCGGGGCAACCGGTACCGCCTCTTCACCGGCGACGTGCCGGAGAACGTCCGG
CTCAACCGGGAGGCCCGGAA---GAAGCCGCTGCC---GCTCGG------CTG---CCAC
GACATCATCCCGCGCGTGCTGCCGATGTTCAGCAAAGCCGTTGAGGAG------------
------CAC---------------------------------------------------
------------------------------------------------------------
------------------------------GGGA-AACCATCATTCACTTGGTTTGGCCC
AACGCCAAGAGTGATGATTTC---AGACCCTGAATCAATAAGGGAAGTTATGTCTAA---
TAAGTTTGGCCACTATGGCAAACCAAAGCCTACCCGTCT----CGGAAAGTTGCTAGCCT
CCGGAGTT--------------GTAAGCTATGAAGGCGAGAAATGGGCAAAGCACCGGAG
AA--TTCTGAATCCTGCCTTTCA---CCACGAGAAAATAAAG--CGGATGCTGCCAGTTT
TTTCTAACTGCTGCACGGAAATGGTTACAAGAT-GG------------GAGAATTCAAT-
--GTC-------------TATTGAAGGAAT--GTCAGAGGTAGATGTTTGGCCTGAGTTC
CAAAATCTTACAGGAGATGTCATATCAAAGACAGCATTCG---------GTAG-------
--CAGCTAT---GAG------GAAG--------GAAGGAGAATTTTTCAGCTGCAAGCAG
AGTCAGCCGAACGCATAATACAAGCCTTTCGG--ACAATTTTTATACCAGGATA------
------------------------------------------------------------
---------TTGGTTC--TTACCAACTAAAAACAACAGAAGGTTGAGAGAAATTGAAAGA
GAGGTCAGCAAACTTCTACGAGGAATAATTG------------GAA--------------
-------AGAGAGAGCGGGCTATT------------------------------------
AAAAATGGTGAAACCAGTAAT-------------GGTGACTTGTTGGGCTTATTGGTGGA
---GTC------AAATATGAGGGAGTCAAATGGGAAAGCAGAACT---------------
------------------------------------------------------------
---AGGAATGACTACGGACGAAATTATTGAGGAATGCAAGCTATTTTATTTTGCAGGAAT
GGAGACAACATCAGTATTGCTCACTTGGACATTAATTGTGCTAAGTATGCACCCAGAGTG
GCAAGAGCGAGCAAGAGAAGAAGTGCTACACCACTTTGG-------------AAG-----
-AACCAC-ACCAGACTATGATAGCTTAAGTCGTCTGAAGATTGTAACAATGATTCTGTAC
GAGGTTCTTAGGTTGTATCCGCCAG------TGGTGTTCTTGACCAGACGAACATACAAG
GAAATGGAGCTC---GGCGG---------------------CATCAAATATCCCGCTGAA
GTGACCCTTATGTTGCCCATTTTATTTATTCACCATGATCCCGATATTTGGGGAAAAGAT
GCAGGTGAATTCAATCCAGGGAGGTT---T---GCTGATGGCATCT-----CCAACGCAA
CGA-----AGTATCAGACCTCTTTCTTTCCATTTGGATGGGGTCCCCGAATCTGCATCGG
CCA------GAACTTTGCACTATTGGAAGCCAAGATGGCTATCTGTACAATCCTTCAGCG
GTTCTCCTTTGAGCTTTCACCATCGTACATCCA---------------------------
-------------------------------CGCACCATTCAC-------TGTGATAACT
CTCCA-----CCCACAGCATG-----GTGCACA---------------AATTAAGCTG--
-------------------------------------------AAGAAAATC--------
------------------------------------------------------------
--------------TAA-----------

#Acoerulea_Aquca_016_00003.1.v1.1
------------------------------------------------------------
------------------------------------------------------------
------------ATG---------------------------------------------
--------------------------GAAGTTGTTGTACTTGGTT---------------
-------------TATTTGTAGTTTTTTCAGTGTTGATAGCTTCATGGGCATTGAAAACA
GTTTACTTGTTAT-----GGTTAAAGCCAATGAAGATGAAG-AAGTACTTGAAGAAACAG
GG---GATTGATGGTCCTTCTTACAAGTTATTTAATGGGAATTTCAAGGAACTTGTGATG
ATGAGGATTGAAGCAAGATC---CAAGCCTATGGA---GCTCTC------------ACAT
CGGATCGTGCCACGCCTTCTTCCTTTTGAGG-----ACCAATCTGTTA-----------A
--AACCTAC---------------------------------------------------
------------------------------------------------------------
------------------------------GGTA-AAATGTTTGTTAGTTGGATTGGATC
GACTCCGAGGGTGAACATTAT---GGATCCAGAAATGATTAGAGATATTCTTTCCAA---
CAAGTTTGGTCACTTTGCAAAGGTTAAATCCAATCCACT----TGGAGAATTGTTGGCGA
AAGGTGTT--------------GTTAGCTACCAAGGCGAAAAATGGGTCAAACATAGAAG
GA--TCATTAACCCTGCCTTTCA---TCAAGAGAAGCTGAAG--GTGATGTTACCTGCTT
TTTATGCATGTTGTAGCGAGTTGATTGAAAAAT-GG------------GA------GAAA
TTAAT---------------TTCAGACGAGTCATGTGAAGTCGATGTTTGGCCATATTTA
CAAAACTTAACTGCAGATGTCATATCTCGAACGGCATTTG---------GTAG-------
--CAGTTAT---GAA------GAAG--------GAAGACGCATATTTGAACTTCAAACTG
AACAAGCCAAGCTTGTGGTTGAATCCGGTCGA--TCTATATACATACCAGGCTT------
------------------------------------------------------------
---------CAGATTT--GTTCCAACAAAAAGAAACAGAAGGATGAAGGAAATTTTTAGA
GAAGTTAGCACTTTGCTCAGAGAAATGATAA---ACAACA--------------------
-------GAGAGAAGGCCATG---------------------------------------
AAATTTGGCAAAGCTAGTGCT-------------GACGACTTATTAGGCATATTAATGGA
---ATCGAATTTAAAGGAAGTCAAAGATGGTAGCAATGCTAAAAATTT------------
------------------------------------------------------------
---CGGTATGAGTATTGATGAAATAATAGAGGAATGCAAGTTGTTCTATTTTGCAGGTCA
AGAGACTACTTCGACTTTGCTTGTGTGGACGATGATTGTGTTGAGTATGCATCCAGAATG
GCAAGTGAAAGCAAGGGAAGAGGTCATTGAAGTTTTTGG-------TAGAAAAAA-----
--------GCCAGATTTCGAAGGCTTGAACCATCTAAAAGTGGTGACAATGATTCTGAAT
GAGGTTCTTCGTCTATACCCACCTG------TGATTATGCTTACTCGAGTAACATACAAA
ACAATCGAACTG---GGAAA---------------------CATTCGTCTTCCTCCTGAC
GTTGAACTGGCATTGCCAATACTTTTAGTTCAGCATGATCCTGAGCTATGGGGCAAAGAT
GCAGAGGAATTTAATCCTGAAAGATT---C---TCGGAAGGAGTGT-----CAAAAGCCA
CAA-----AGAATCAAGTCTCCTTTCTCCCATTTAGTTATGGGCCAAGGTTTTGCATTGG
ACA------GAACTTTGCTTTGGTAGAAGCAAAGATGGCTTTAGCTATGATTCTTCAAAA
ATTCTCATTCGAGCTTTCACCTACCTATACGCA---------------------------
-------------------------------TGCTCCTTCTAC-------TGTCCTAATC
CTTCA-----GCCCCAACATG-----GTGCTCC---------------ACTCATACTG--
------------------------------------------------------------
------------------------------------------------------------
-----CATAAACTCTGA-----------
