# Supplementary material for: Presence versus absence of CYP734A50 underlies the style-length dimorphism in primroses
Source: eLife. 2016 Sep 6;5:e17956. doi: 10.7554/eLife.17956 (PMC5012859; doi:10.7554/eLife.17956)
Supplement: Supplementary file 5. — DOI: http://dx.doi.org/10.7554/eLife.17956.027 [file elife-17956-supp5.meg]

#mega
!Title CYP_prot_afterSanger_only50and51;
!Format DataType=Protein indel=-;

#AT1G13710_KLU
---------------------------------MSPEAY---------VLFFNSFNLVTF
EAFASVSLIIATV-AFLLSPGGLAWAWTGSSK-----SRVSIPGPS-----GSLSVFSG-
----SN-----P----HRVLAALAKRFKA-------------------------------
---------------------SPLMAFSVGFSRFVISSEPETAKEILSS--SAFADRPVK
ESAYELLFHRAMGFAPYGEYWRNLRRISSTHLFSPRRIASFEGVRVGIGMKMVKKIK---
-S--LVTSDACGEVEVKKIVHFGSLNN--VMTTVF-GE-----S-YDFDEVNGKGCF---
--LERLVSEGYELLGIFNW-----------------SDHFWFLRWFDFQGVRKRCRALVS
EVNTFVGGIIEKHKMKKGN--------------------------NLNGEE----NDFVD
VLLGLQ---------KD-EK------------------------LSDSDMIAVLWEMIFR
GTDTVAILVEWVLARMVLHQDIQDKLYREIASAT-SNNIRS--LSDSDIPKLPYLQAIVK
ETLRLHPPGPLLSWARLAIHDVHVG-P-N-------LVPAGTIAMVNMWSITHNAKIW-T
DPEAFMPERFISEDVSIMGSD-LRLAPFGSGRRVCPGKAMGLATVHLWIGQLIQNFEWVK
GSCDVELAEVL-----------KLSMEMKNPLKCKA----VPRNVGFA*-----------
--------------------------

#PveCYP734A50
----------------------------------MQVSF---------VLCFL-------
-----LLCFYIYI-IFAFLIRAGYYLWWRPRRIQLHFSKHGIRGPNYHVLSGNTKELVDL
TVKAAS-QTF-PRSP-HNIVPKVLPFYHQWKKIY--------------------------
---------------------GATFLLWFGPVANLTLSDPVLITEILISKSSELFEKTES
PQHVRKVEGDGL-ITLRGEKWVHHRKI-ITPSFYIDNLKLMVPIMGNSMVTMLNKWV---
-E-----ISKNSTIEIDVSHWFQDLTEEIISHIAF-GR-----S-CK--E--GKPIFALH
SQNMAYAIGSYNKFFISGY-------------------------RFLPTKQNRQFCKLNR
EMKISFTKLINQRMK-DNNNFIGA---------------------SSEKCP----DDLLE
LMVKAS---------KKNVQ---------------TKQMSARDAFTTYNIIEECKTILFA
GKYTTSAMMTWTTVLLAMHPLWQELARKEVLRVC-M--DHD-FPTKDDVTKLKTLSMILN
ESLRLYP--PVVALLRRAKSDMEFG-G-C-------TILRGTELLIPIVGIHHDLEIWSQ
EATEFNPSRF-APGVSKATKHPTAFMPFGLGNRRCVGQNLAILQTKLAIAMILKRFSFNL
APSYEHAPTVV----------MFLDPQYRAPITFHT----L*------------------
--------------------------

#PveCYP734A51
------------------------------------------------MGYWF-------
----LLSCGLLYL-FLVFVMRVSDYLWWRPKRIEVHFSKQGIKGPKYHFFLGNTKELVDL
MVKSAS-QTL-PLFH-HNILPRVLPFYHHWKKIY--------------------------
---------------------GETFIVWFGPTARLVVSDPLLIREVFISK-SESFEKTES
PPHVKKLEGDGL-LTLEGEKWAHHRKI-LTPSFYIDNLKLMVPIMGESMKNMLNKWV---
-D-----ISKCDTMEIEVSHWFQNLTEEIITHAVF-GS-----S-YE--Q--GKAIFELH
SQKMIHYFASYDKVFIPGY-------------------------RFFPTKKNRQSWKLDR
EIENSSTKLINERIK-AYTTEGSM---------------------ALDECP----KDLLG
FMIRDS---------IKNET-----------------KKTSTWDFTTHDIIEECKTLFFA
GKHTTSALMTWTTVLLAMHSKWQELARDEVVREF-G--AGN-VPTKDDVAKLKTLNMILN
ESLRLYP--PVVALLRRAKCDVELG-G-C-------KIPLGTELLMPILAVHHDPETWGP
DATEFNPGRF-TQGVAQAAKNPMAFMPFGLGARRCTGQNLAMLQTKLAIAMILQRFSFVL
APSYQHAPTVV----------MLLNPQYGAPIVFQR----LDKRSSNDQDI*--------
--------------------------

#PfoCYP734A50
---------------------------------MERESM---------LWFFL-------
------VCVIIYM-VFYFLMRAGDYIWWRPKRIEVHFSKQGIRGPKYHFLLGNTKELLGF
MVKAAS-QSL-PLSH-HTSLPRVLPFYHQWQKLY--------------------------
---------------------GRTFLVWFGPTARLTVSDPILIKDILINR-SELFEKVES
PPHVRKLEGDGL-VTLQGEKWAHHRKI-ITPSFYMDNLELMVPIMGKSMRKMVDDWF---
-K-----MSKGSKIEIDVSRWFQELTEEIITHTFF-GR-----S-YE--E--GKKIFELH
SRNMIYAIGSYNKIIIPGY-------------------------RFLPIKQNRQFRKLDR
EIGTSLKKIIDHRLK-DYNNSGV----------------------RSAKYP----NDLLE
LMIQAS---------IKSEH-----TKEMSTWGVSASQSPSAFFITASDIIEECKTMLFA
GKYTTSSLMTWTIVLLAMHPQWQELAREEVLRNC-G--DHD-IPTKGHVAKLKTLSMILK
ESLRLYP--PAVALLRRAKCDMELG-G-C-------TILRRTELMLPILAVHHAPVIWGQ
DATEFNPARF-SRGVSHAAKHLTAFMPFGLGARRCIGENLAMLQTKLAIAMILQQFSFVL
APSYQHAPTVV----------MLLDPQYGAPITFHT----L*------------------
--------------------------

#PfoCYP734A51
------------------------------------MEG---------GYMYL-------
---VLLLCCLLYL-ALVFLMRVSDYLWWRPRRIEMHFSKQGIRGPKYHFFLGNTKELVGL
MVKAAS-QTL-P-LSHHNILPRVLPFYHHWKIIY--------------------------
---------------------GATFLVWFGPTARLTVSDTSLIREVLLVK-SELFEKTES
PPHVRKLEGDGL-LTLKGEKWAHHRKI-ITPSFYIDNLKVMVPIMGKSMKKMLDKWV---
-D-----ISKSGSVEIEVSHWFQSLTEEIITHTVF-GS-----N-YE--Q--GKAIFELH
SQKMLHVIGSYNKVFIPGY-------------------------RFLPTKKNRQSWKLDR
EIEKSLTKLIHKRIN-DYNINASI---------------------TSDKCP----NDLLG
FMIKAS---------IKIDT-----KQNSTWVSSNSSYSSSASVITTHDIIEECKTIFFA
GKHTTSALMTWTTVLLAMHPKWQKMAREEVLREC-G--NRD-VPTKDDVAKLKTMSMILN
ESLRLYP--PAVALLRRARRDVELG-G-C-------TIPCGTELLMPILAVHHDPQMWGQ
DASEFNPARF-AQGVAQAAKDPMGFMPFGLGARRCIGQNLAVLQTKLAIAMILQRFSFDL
APTYRHAPTVV----------MLLNPQYGAPIVFRE----LAEKS*--------------
--------------------------

#Vvinifera_GSVIVT01017237001.Genoscope12X
---------------------------------MEEYFL---------QWFWP-------
--------LFSFM-ALVFVLKVVDYLWWRPKRIEKHFSKQGIRGPPYQFFIGNIKEIVGL
TLKTSS-QPM-PLSD-HNILPRVLSFYHHWKKIY--------------------------
---------------------GATFLVWFGPTSRVTISDPVLIREIFISK-AEFYEKNES
HPLVRKLEGDGL-LTLQGEKWAHHRKI-ISPTFHMENVKLMIPTMGKTMAAMLDKWS---
-T-----MANSDEVEIEVSEWFQRLTEEVVTRTVF-GT-----S-YE--D--GKSIFQLQ
AQQMVSAIESFQKVFISTY-------------------------RFLPTKKNRDSWKLDK
EISKSLVELIE-RRR-KYP--------------------------VANSCS----EDLLE
VMIRAI-----------------------------------------FDIVEECKSFFFA
GKHTTANLLTWTTILLAMHPQWQKLAREEVLRVC-G--ARD-IPSKDDFSKLKTLGMILN
ESLRLYP--PAVATIRRAKADVHLG-G-C------MMIPRGTELLIPILAVHHDPGLWGQ
DANEFNPARF-SQGVAHAAKHPMAFLPFGLGARRCIGQNLAILQTKLAMAMILQRFSFSL
APTYQHAPMVL----------MLLHPQSGAPIIFRE----LSDTMNYS*-----------
--------------------------

#Csinensis_orange1.1g008935m.v1.1
-----------------------------MELEELLLFI---------INYWL-------
-----KVVVICLM-VLFLVLKVAKGLWWTPRRIEDHFSKQGIRGPPYHFFIGNVKELVGM
MLKASS-QPM-P-CS-HNILPRVLSFYHHWKKIY--------------------------
---------------------GGTFLVWFGPTVRLAVSDPDLIREVFTSK-SELYEKNEA
NPLVKQLEGDGL-LSLKGEKWAHHRKI-ITPTFHMENLKLLVPVVAKSVTDMLDKWV---
-A-----MSKSGSVEVEVSEWFQLLTEDVITRTAF-GS-----S-YE--D--GKAIFRLQ
AQQMELAAETFRKVFIPGY-------------------------RFLPTKRNISSWKLDK
QIKRSLTKLIEKRKA-NGNSKNKTMMATAMPQE------------EQEKGP----KDLLG
LMIQAS---------SNSSS-----------------------NITDYDIIEECKSFFFA
GKQTTSNLLTWTTVLLAMHPHWQVLAREEVLRVC-G--SRD-LPTRDDVAKLKTLSMILN
ESLRLYP--PIIATIRRAKADVELG-G-Y-------KIPRGTELLIPILAVHHDQAIWGS
EANDFNPARF-SEGVARAAKHPVGFIPFGLGVRTCVGQNLAILQTKLALAIILQRFSFRL
APSYQHAPTVL----------MLLYPQYGAPIIFQH----LPNNVDDPSVDPQRHHR*--
--------------------------

#Cclementina_Ciclev10007914m.v1.0
-----------------------------MELEELLLFI---------INYWL-------
-----KVVVICLM-VLFLVLKVAKGLWWTPRRIEDHFSKQGIRGPPYHFFIGNVKELVGM
MLKASS-QPM-P-CS-HNILPRVLSFYHHWKKIY--------------------------
---------------------GGTFLVWFGPTVRLAVSDPDLIREVFTSK-SELYEKNEA
NPLVKQLEGDGL-LSLKGEKWAHHRKI-ITPTFHMENLKLLVPVVAKSVTDMLDKWV---
-A-----MSKSGSVEVEVSEWFQLLTEDVITRTAF-GS-----S-YE--D--GKAIFRLQ
AQQMELAAETFRKVFIPGY-------------------------RFLPTKRNISSWKLDK
QIKRSLTKLIEKRKA-NGNSKNKTMMATAMPQE------------EQEKGP----KDLLG
LMIQAS---------SNSSS-----------------------NITDYDIIEECKSFFFA
GKQTTSNLLTWTTVLLAMHPHWQVLAREEVLRVC-G--SRD-LPTRDDVAKLKTLSMILN
ESLRLYP--PIIATIRRAKADVELG-G-Y-------KIPRGTELLIPILAVHHDQAIWGS
EANDFNPARF-SEGVARAAKHPVGFIPFGLGVRTCVGQNLAILQTKLALAIILQRFSFRL
APSYQHAPTVL----------MLLYPQYGAPIIFQH----LPNNVDDPSVDPQRHHR*--
--------------------------

#Acoerulea_Aquca_001_00765.1.v1.1
---------------------------------MVMMEL---------CWFWL-------
-------FVLSSI-LLLFVFKVLGFLWLRPKRIVEHFSKQGITGPPYHFFLGNIKELVGL
MLKASS-QPM-P-LS-HNILPRVFSFYHHWKKIY--------------------------
---------------------GATFLVWFGPTPRITVADPDLIREIFGSK-SEFYEKNES
HPLVRQLEGDGL-LSLKGEKWAHHRKI-ITPTFHMENLKMLIPVMGKSAVEMMDKWS---
-D-----MAGSGDLDIDVSDWFQTLTEDVITRTAF-GS-----S-YE--D--GKAVFRLQ
AQQMMLAAEAFSKVFIPGY-------------------------RFIPTKKNRCSWNLDK
QIKKSLIKLIEQRNN-AND---SE----Q----------------MSKGCP----EDLLG
LMIKAS---------KKEKK-----------------SNSCTSSITVQDIVEECKSFFFA
GKQTTSNLLTWTTILLAMHPEWQDLAREEVLKVC-G--SRD-IPTKDDVVKLKTLSMILN
ESLRLYP--PAVATIRRAKADVDLG-S-Y-------KIPRGTEVLIPIIAVHHDIELWGR
DATEFNPARF-SEGVARAAKHPMSFIPFGLGARTCIGQNLAILQAKLAIAIILQRFTFRL
SSSYQHAPTVL----------MLLYPQYGAPITFQC----LKDPTNPRDHDS*-------
--------------------------

#Vvinifera_GSVIVT01015485001.Genoscope12X
------------------------------------MEE---------VWYWF-------
-----KLLVICFM-ALVFVLKVVVLLWWRPRKIEHHFSKQGIRGPPYRFFIGNVKELVGL
MLKASS-QPM-P-FS-HNILPRVLSFYHHWKKIY--------------------------
---------------------GATFLVWFGPTVRLTISDPDLIREIFASK-SEFYEKNEA
HPLVKQLEGDGL-LSLKGEKWAHHRKI-ITPTLHMENLKLMVPVMAKSVTEMLEKWM---
-A-----MSKSGEVEIEVSEWYQTLTEDVITRMAF-GS-----S-YE--D--GKAIFQLQ
AQQMVMAAEAFQKVFIPGY-------------------------RFLPTKRNMNSWKLDK
EIKKSLVKLID-RRK-ENRWKENP-----------------------EKCP----KDLLG
LMIEET--------------------------------------ITVQDIVEECKSFFFA
GKQTTSNLLTWTTVLLAMHPQWQVRARDEVFRVC-G--ARD-TPTKDDVVKLKTLSMILN
ESLRLYP--PIIAAIRRAKTDVELG-G-Y-------KIPRGMELLIPILAVHHDPLIWGN
DANEFNPARF-AEGVARAAKHPVAFIPFGLGVRTCIGQNLAILQAKLALAIILQRFSFTL
APSYQHAPTVL----------MLLYPQYGAPITFRT----LSTPDQGFVTLFIHELEWWF
IIRLVALALLKIYPYS*---------

#Stuberosum_PGSC0003DMT400014545.v3.4
-----------------------------------MEGF---------CFQWL-------
-----CVIVFSYV-LLLFTQKAFVHLWWTPKIIQKHFKKQGITGPKYHFLFGNLKEIASF
TTPSWP-----STFTSHDILPNVLPFYHHWKKIY--------------------------
---------------------GSIFVIWFGPTARVTISDPALIRDIFVLK-SDNFEKNES
PALVKKLEGDGL-LSLKGEKWAHHRKI-ITPTFYIENLRLMIPMMGKSMKEMLDKWS---
-K----MSNASGKVEIEVSEMFSTLAEDVITRIVF-GN-----S-YE--D--GKAIFELQ
AQQMVYATEAYQKVFIPGY-------------------------RFLPSKKNRICWRLDK
QVRKSLMKLIEERRK-IDE---AV---------------------LSEECP----NDLLE
VMIKAG---------SDDEY---------------------RNNITVNDIVEECKTIFFA
GKHTTSNLLTWTTILLAMHPQWQELARDEVLTVC-G--ARD-PPSKHQISKLKTLGMIIN
ESVRLYP--PAVAAIRRAKVDTQLG-D-F-------TLPRGTELLIPIIAIHHDQTLWGQ
DANEFNPARF-GLGVAQASKHPMAFMPFGLGARRCVGQNLAVLQAKLAIAMILQRFSFNL
SPNYQHAPTIL----------MLLCPQYGAPIIFQK----L*------------------
--------------------------

#Graimondii_Gorai.009G020500.1.v2.1
------------------------------------MDG---------VLQWL-------
-----KLVAVSFM-VLVLVLKVIVLLWWRPKRIEDHFSRQGIRGPPYHFFIGNVKELVGM
MLKASS-QPM-P-FS-HNILPRVLSFYHHWKKIY--------------------------
---------------------GATFLVWFGPTVRLTVADPDLIREIFTSK-SEFYEKNEA
HPLIRQLEGDGL-LSLKGEKWAHHRKI-ITPTFHMENLKLLVPLVAQRVTHMLDKWS---
-A----MSTNTGEIEIEVCEWFQTLTEDVITRTAF-GT-----S-YE--D--GKAIFRLQ
AQQMVLAAEAFQKVFIPGY-------------------------RFLPTKRNIRFWKLDR
DIKKSLMKLIDGRKNKLGNT-------------------------VQEKGP----KDLLG
LMMQAS---------NSSPN------------------------VTVHDIIEECKSFFFA
GKQTTSNLLTWTTVLLAMHPHWQVLAREEVLKVC-G--SRD-IPSKDDVVKLKTLTMILN
ESLRLYP--PTIATIRRAKIDAELG-G-Y-------RILRDTELLIPILAVHHDQAIWGN
DANEFNPARF-SEGVARAAKHPVGFIPFGLGVRTCIGQNLAILQAKLTLSIILQRFSFRL
APTYQHAPTVL----------MLLYPQYGAPIIFQP----LPESTVPRDQGS*-------
--------------------------

#Tcacao_Thecc1EG038000t1.CGDv1.1
------------------------------------MEE---------VLYWL-------
-----KMLVVSFM-VLVVVLKVAVLLWWRPRKIEDHFSRQGIRGPPYHFFIGNVKELVGM
MLKASS-QPM-P-FS-HNILPRVLSFYHHWKKIY--------------------------
---------------------GATFLVWFGPTVRLTVSDPDLIREIFTSK-SEFYEKNEA
HPLVKQLEGDGL-LSLKGEKWAHHRKI-ITPTFHMENLKLLVPVVAKRVTDMLDKWS---
-A----MSRSSGEIEIEVCEWFQTLTEDVITRTAF-GS-----S-YE--D--GKAICGLQ
AQQMVLAAEAFQKVFIPGY-------------------------RFLPTKRNISCWKLDR
EIKKSLMKLIDRRKRNSGNI-------------------------LQDNGP----KDLLG
LMMQAS---------ISSPS------------------------ITVHDIIEECKSFFFA
GKQTTSNLLTWTTVLLAMHPQWQVQAREEVLKVC-G--SRD-TPTKDDVVKLKTMSMILN
ESLRLYP--PTIATIRRAKADVELG-G-Y-------MIPRGTELLIPILAVHHDQAIWGN
DANEFNPARF-SEGVARAAKHPVGFIPFGLGVRTCIGQNLAILQAKLALALILQRFSFRL
APTYQHAPTVL----------MLLYPQHGAPIIFQP----LSEPLSVPQR*---------
--------------------------

#Rcommunis_28320.m001078.TIGRR0.1
------------------------------MEELLLLFN---------YYFWF-------
-----KFLAVSFL-VCVLGLKIAVLLWWRPRRIEVHFSKQGIRGPPYRFFIGNVKELVEM
MLKASA-QPM-P-FS-HNILPRVLSFYHHWKKIY--------------------------
---------------------GATFLVWFGPTVRLTVSDPDLIREIFTTK-SELYEKIEA
HPLVKQLEGDGL-LSLKGEKWAHHRKI-ITPTFHMENLKLLVPVVAKSVMDMLEQWS---
-T-----MSSSDEVEIEVSEWFQTLTEDVITRTAF-GS-----S-YE--D--GKAIFRLQ
AQQMVLAAEAFQKVSIPGY-------------------------RFFPTRRNMNSWKLDK
ETKKSLMKLID-RRR-ENS---G---------NLV----------QEKGSP----KDLLG
LMIQAS---------NSCPN-----------------------AVTVHDIVEECKSFFFA
GKQTTSNLLTWTTVLLAMHPHWQVQAREEVLRVC-G--SRE-IPTKDDVIKLKTLGMILN
ESLRLYP--PTIATIRRSKTDVELG-G-Y-------KIPRGTELLIPILALHHDQTIWGN
DANEFNPGRF-SDGVARAAKHSIAFIPFGLGVRTCIGQNLAILQAKLTLAILLQRFSFRL
APTYQHAPTVL----------MLLYPQYGAPIIFKR----LLNPIHPSTY*---------
--------------------------

#Slycopersicum_Solyc03g120060.2.1.iTAGv2.3
-----------------------------------MEGF---------CFQWL-------
-----CVILFLYV-LLLCIQKAFVHLWWTPKIIQKHFKKQGITGPKYHFLFGNLKEIASF
TTPSWP-----STFTSHDILPNVLPFYHHWKKIY--------------------------
---------------------GSIFVIWFGPTARVTISDPALIRDIFVLK-SDNFEKNES
PALVKKLEGDGL-LSLKGEKWAHHRKI-ITPTFYIENLRLMIPMMGKSMKEMLDKWS---
-K----MSNASGKVEIEVSEMFSTLAEDVITRIVF-GN-----S-YE--D--GKAIFELQ
AQQMIYATEAYQKVFIPGY-------------------------RFLPSKKNRICWRLDK
QVRKSLMKLIEERRK-KEE----V---------------------LSEECP----NDLLE
VMIKAG---------SDDEY---------------------RNTITVNDIVEECKTIFFA
GKHTTSNLLTWTTILLAMHPKWQELARDEVLTVC-G--ARD-PPSKQQISKLKTLGMIIN
ESVRLYP--PAVAAIRRAKVDTQLG-D-F-------TLPRGTELLIPIIAIHHDQTLWGQ
DANEFNPARF-GLGVAQAAKHPMAFMPFGLGARRCVGQNLAVLQAKLAIAMILQRFSFDL
SPNYRHAPTIL----------MLLCPQYGAPIIFQK----L*------------------
--------------------------

#Mesculenta_Manes.14G129000.1.v6.1
----------------------------------MEKLF---------FFYWL-------
------KLLAISFLVLVFVLKIVVLLWWRPRRIEEHFSKQGIRGPPYRFFIGNVKELVEM
MLQASS-QPM-P-FS-HNILPRVLSFYHHWKKIY--------------------------
---------------------GATFLVWFGPTVRLTVSDPDLIREIFSTK-SEFYEKIEA
HPLVKQLEGDGL-LSLKGEKWAHHRKI-ITPTFHMENLKMLVPVVSKSVMDMLEQWS---
-T----LMSNSEEVEIEVSEWFQTLTEDVITRTAF-GS-----S-YE--D--GKAIFRLQ
AQQMVLAAEAFQKVFIPGY-------------------------RFFPTKRNMNSWKLDK
ETKKSLMKLID-RRR-ENS---N---------NTM----------QEVKNP----KDLLG
LMIEAS---------YSSPN------------------------VTVNDIVEECKSFFFA
GKQTTSNLLTWTTVLLAMHPQWQVQAREEVLRVC-G--SRD-IPTKDDVVKLKTLSMILN
ESLRLYP--PTIATIRRSRTDVELG-G-Y-------KIPRGTELLIPILAVHHDQSIWGN
DANEFNPGRF-SEGVAKAAKHSVAFIPFGLGVRTCIGQNLAILQAKLTLAIILQRFSFRL
APSYQHAPTVL----------MLLYPQYGAPISFKR----LPEPSDP*------------
--------------------------

#Spurpurea_SapurV1A.0246s0090.1.v1.0
---------------------------------MKELFL---------YHYWL-------
----IKLLAISFL-SFVFLIKIVVLLWCTPRRIEHHFSKQGIRGPPYRFFIGNVKEIVEM
MLKASS-QPM-P-FS-HNILPRVLSFYHHWKKIY--------------------------
---------------------GATFLVWFGPTVRLTVSDPDLIREIFTSK-SELYEKVEA
HPLVKQLEGDGL-LSLKGEKWARHRKI-ITPTFHMENLKLLVPVVAKSAIDMVEKWS---
-A-----MTNSDEVEIDVCEWFQTLTEDVITRTVF-GS-----S-YE--D--GKAIFQLQ
AQQMVLAAVAFRRVLIPGY-------------------------RFLPTKRNINSWRLDK
EIKKSLMKLIE-RRK-EKSSINRT---------------------HQDGCP----KDLLG
LMIQAS---------NSSTD------------------------VTIHDIVEECKSFFFA
GQHTTSNLLTWTTVLLAMHPQWQAQAREEVLRVC-G--SRD-VPTKDDVAKLKTLTMILN
ESLRLYP--PTIATIRRSRADVELG-G-Y-------KVPGGTEILIPILALHHDQSIWGS
DANEFNPARF-SGGVARAAKHHVAFIPFGLGVRTCIGQNLALLQAKLTLAVLLQRFSFRL
APGYQHAPTVL----------MLLHPQYGAPIIFHH----LSSP*---------------
--------------------------

#Ptrichocarpa_Potri.018G070900.1.v3.0
---------------------------------MKELFL---------YYYWL-------
----IKLLAISFL-ALVFLIKIVVLLWCRPRRIEHHFSKQGIRGPPYRFFIGNVKEIVEM
MLKASS-QPM-P-FS-HNILPRVLSFYHHWKKIY--------------------------
---------------------GATFLVWFGPTVRLTVSDPDLIREIFTSK-SELYEKVEA
HPLVKQLEGDGL-LSLKGEKWALHRKI-ITPTFHMENLKLLVPVVAKSVSDMLEQWS---
-A-----MTNSDEVEIEVSEWFQTLTEDVITRTAF-GS-----S-YE--D--GKAIFQLQ
AQQMVLAAVAFRRVLIPGY-------------------------RFFPTRRNINSWRLDK
EIKKSLMKLIE-RRR-EKSSVNKT---------------------HQDSCP----KDLLG
LMIQAS---------NSCTD------------------------VTVHDIVEECKSFFFA
GQHTTSNLLTWTTVLLAMHPQWQAQAREEVLRVC-G--SRD-TPTKDDVAKLKTLTMILN
ESLRLYP--PTIATIRRSKADVELG-G-Y-------KVPSGTEILIPILALHHDQSIWGN
DANEFNPARF-SGGVARAAKHHVAFIPFGLGVRTCIGQNLAILQAKLTLAILLQRFSFRL
APSYQHAPTVL----------MLLYPQYGAPIIFQH----LSNP*---------------
--------------------------

#Ppersica_Prupe.7G237900.1.v2.1
-----------------------------------MEQE---------LLSWL-------
-----KFVCISLM-VLVFSLRMAVLLWWRPRKIEEHFGKQGIRGPPYRFFIGNVKELVGM
MIKASS-QTM-PSTS-HNILPRVLPFYHHWKKIY--------------------------
---------------------GATFLVWFGPTVRLTVSDPDLIREIFTSK-SEFYEKNEA
HPLVKQLEGDGL-LSLKGEKWAHHRKI-ITPTFHMENVKLLIPVMATSIVDMMDKWS---
-A-----MSSSGEVEIEVSECFQNLTEDIITRTAF-GS-----S-YE--D--GKAIFRLQ
AQQMVLVAEAFQKVFIPGY-------------------------RFLPTKRNINSWKLDK
EIRKSLIKLID-RRR-ENS---NS----ANNNNNV-----------HEKCP----KDLLG
LMIQAS---------NSSPS----------------------SNITVNDIVEECKSFFFA
GKQTTSNLLTWTTVLLAMHPQWQLQARAEVQKMC-G--ARD-IPTKDDVVKLKTLNMILN
ESLRLYP--PTIATIRRSRMDVELG-G-Y-------KVPRGTELLIPILAVHHDQSIWGN
DAKEFNPARF-AEGVARAAKHPVAFIPFGLGVRTCIGQNLALLQAKLALAIILQRFSFRL
APTYQHAPTVL----------MLLYPQYGAPIIFQR----LPQHDQDQDQGS*-------
--------------------------

#Spurpurea_SapurV1A.0212s0060.1.v1.0
---------------------------------MVKLLL---------YYCWL-------
----IKLIAISFL-AFVLLLKIVVLLWWKPRRIEHHFARQGIRGPPYRIFIGNVKELVEM
MLKASS-QPM-P-FS-HNILPRVLSFYHHWKKIY--------------------------
---------------------GTTFLVWFGPTVRLTLSDPDLIQEIFTSK-SEFYEKIEA
HPLVKQLEGDGL-LSLKGEKWAHHRKI-ITPTFHMENLKLLVPVVAKSVMDMLEPWY---
-S----TMSDSDEVEIEVSEWFQTLTEEVITRTAF-GS-----S-YE--D--GKAIFRLQ
AQQMVLAAVAFQRVLIPGY-------------------------RFFPTKSNVNSWRLDR
EISKSLMKLIERRRENSSNK-------------------------TRHHGP----KDLLG
LMIQAS---------NSSSD-----------------------HVTVHDIVEECKSFFFA
GKQTTSNLLTWTTVLLAMHPQWQVQAREEVSRVC-G--SRG-IPTKDDVAKLKTLSMILN
ESLRLYP--PTIATIRRSKADVELG-G-Y-------KIPRGTELLIPILALHHDQSIWGH
DANEFNPRRF-SNGVARAAKHHVAFIPFGLGARTCIGQNLAILQAKLTLAIILQRFSFRL
ATSYQHAPTVL----------MLLYPQFGAPVIFQR----LSSP*---------------
--------------------------

#Gmax_Glyma.05G010200.1.Wm82.a2.v1
------------------------------------MEE---------LFSSL-------
-----KLLSFTFM-LLLFLLKLTVLLWWRPRKIEGHFSKQGIRGPPYRFFIGNVKELVGM
MLKASS-QPM-P-FS-HNILPRVLSFYHHWKKIY--------------------------
---------------------GATFLVWFGPTVRLTVSEPDLIREIFTSK-SEFYEKNEA
PPLVKQLEGDGL-LSLKGEKWAHHRKI-ISPTFHMENLKLLVPVMATSVVEMLEKWS---
-A-----MGEKGEVEIEVSEWFQSLTEDVITRTAF-GS-----S-YE--D--GKAIFRLQ
AQQMDLAADAFQKVFIPGY-------------------------RFFPTRRNIRSWKLEK
EIKKSLVKLISRRRE-NEKGCGVE---------------------EKEKGP----KDLLG
LMIQAS---------NMNMN---------------------MSNVTVDDMVEECKSFFFA
GKQTTSNLLTWTTILLAMHPHWQVRAREEVLKVC-G--SRD-HPTKDHVAKLRTLSMIVN
ESLRLYP--PTIATIRRAKADVDLG-G-Y-------KIPGGTELLIPILAVHHDQAIWGK
DANEFNPGRF-REGVSRAGKHPLGFIPFGVGVRTCIGQNLALLQTKLALAIILQRFTFCL
APTYQHAPTVL----------MLLYPQYGAPIIFQL----IH*-----------------
--------------------------

#Mtruncatula_Medtr4g113650.1.JCVIMt4.0v1
-----------------------------------MELE---------LLSWL-------
-----KLVSFSFI-FLLCVLKVTVLLWWRPRKIEGYFAKQGIRGPPYHFFIGNVKELVGM
MLKASS-QPM-PNFS-HNILPRVLSFYHHWKKIY--------------------------
---------------------GGMFLVWFGPTVRLTVSDPDLIREIFTSK-SEFYEKNEA
PPLVKQLEGDGL-LSLKGEKWAHHRKI-ISPTFHMENLKLLIPVMATSVVEMLEKWS---
-E-----MSDKGEVEIEVSEWFQTLTEDVITKTAF-GS-----S-YQ--D--GKAIFHLQ
AQQMILAADAFQKIFIPGY-------------------------RFFPTRKNIKSWKLDK
EIKKSLVKLIK-RRE-ENL---NN----G---NEE----------RIEKGP----KDLLG
LMIEAS---------SNNNN----------------------TNVTVDDIVEECKSFFFA
GKQTTSNLLTWTTILLAMHPQWQVQARDEVLKMC-G--SRD-LPTKDHVVKLKTLNMIVN
ESLRLYP--PTIATIRRAKTDVDLG-G-Y-------KIPRGTELLIPILAVHHDIAIWGN
DVNEFNPGRF-SEGVARAAKHPVAFIPFGLGVRTCIGQNLAVLQTKLALAIILQRLSFRL
APSYQHAPTVL----------MLLYPQYGAPIIFNQ----LSIVDNPNQGSS*-------
--------------------------

#Pvulgaris_Phvul.003G161200.1.v1.0
------------------------------------MDG---------LFSSL-------
-----KLLSLSFM-FFFFLLKLTVLLWWRPRKIQGHFSKQGIRGPPYRFFIGNVKELVAM
MLKASS-KPM-P-FS-HNILPRVLSFYHHWKKIY--------------------------
---------------------GATFLVWFGPTVRLTVSDPDLIREIFTSK-SEFYEKNEA
PPLVKQLEGDGL-LSLKGEKWAHHRRI-ISPTFHMENLKLLIPVMATSVVEMLEKWS---
-A-----MGEKGEVEIEVSEWFQSLTEDVITRTAF-GS-----S-YE--D--GKAIFRLQ
GQQMDLAADAFQKVFIPGY-------------------------RFVPTRRNIKSWKLEK
EIKKSLVKLIERRRE-NTE--------------------------RVEKGA----KDLLG
LMIEAS---------NRNST-----------------------NVTVDDIVEECKSFFFA
GKQTTSNLLTWTTILLAMHPHWQVRAREEVLKMC-G--SRD-LPTKDHVAKLRTVSMIVN
ESLRLYP--PTIATIRRAKTDVELG-G-Y-------KIPRGTELLIPILAVHHDQAIWGN
DANEFNPGRF-SEGVARAANHPLAFIPFGVGVRTCIGQNLAVLQTKLALAIILQRFSFRL
APSYQHAPTVL----------MLLYPQYGAPIIFRH----LSTLDHPHCPPPPPPPPPPP
PQPQPSSS*-----------------

#Gmax_Glyma.17G118100.1.Wm82.a2.v1
------------------------------------MED---------IFSSL-------
-----KLLSFSFM-LLLFLLKLTILLWWRPRKIEAHFSKQGIRGPPYRFFIGNVKELVGM
MLKASS-QPM-P-FS-HNILPRVLSFYHHWKKIY--------------------------
---------------------GATFLVWFGPTVRLTVSEPELIREIFTSK-SEFYEKNEA
PPLVKQLEGDGL-LSLKGEKWAHHRKI-ISPTFHMENLKLLIPVMATSVVEMLEKWS---
-A-----MGVKGEVEIEVSEWFQTLTEDVITRTAF-GS-----S-YE--D--GKAIFRLQ
AQQMDLAADAFQKVFIPGY-------------------------RFFPTRRNIKSWKLEK
EIKKSLVKLIWRRRE-CGG--------------------------VEEKGP----KDLLG
LMIQAS---------NMNSS----------------------SNVTVDDIVEECKSFFFA
GKQTTSNLLTWTTILLAMHPHWQVRARDELLKLC-G--SRD-LPTKDHVAKLRTLSMIVN
ESLRLYP--PTIATIRRAKADVDLG-G-Y-------KIPRGTELLIPILAVHHDQAIWGN
DVNEFNPGRF-SDGVARAGKHPLAFIPFGLGVRTCIGQNLAVLQTKLALAIILQRFSFRL
APSYQHAPTVL----------MLLYPQYGAPIIFQQ----FSQSSS*-------------
--------------------------

#Mdomestica_MDP0000154776.GDRv1.0.196
------------------------------------------------------------
---------------------MAVVLWWRPRKIEQHFGKQGIRGPPYRFFIGNYKELAGM
MIKASS-QTL-PSSS-HHILPRVLPFYHHWRKIY--------------------------
---------------------GATFLVWFGPTVRLTVANPDLIREIFTSK-SEFYEKNEA
HPLVKKLEGNGL-LSLKGEKWARHRKI-ITPTFHMENVKLLIPVMATSIVDVMDKWS---
-A-----MSSSGEVEIEVSEWFQNLTEDIITRTAF-GS-----S-YE--D--GKAVFRLQ
AQQMAFVTDAFQKVCIPGY-------------------------RFLPTRRNINSWKLDK
QIRKSLIKLID-RRV-ENSNSGDN---------------------VHEKCP----KDLLG
LMIQAS---------NSSPS----------------------SNITVNDIVEECKSFFFA
GKHTTSNLLTWTTALLAMHPQWQLQARDEVLRVC-G--SRD-IPTKDDVVKLKTLNMILN
ESLRLYP--PVIATIRRSRTDVELG-G-Y-------KVPRGTELLIPIIAVHHDQSIWGN
DAKEFNP?RF-AEGVARAAKHPVAFIPFGLGVRTCIGQNLALLQAKLALAIMLQRFSFRL
APTYQHAPTVL----------MLLHPQYGVPIIFQR----LPQHDQGQDQDRNQGP*---
--------------------------

#Graimondii_Gorai.010G065800.1.v2.1
------------------------------------MEE---------VWQWL-------
-----KLVGICLM-LLMMVLKMVVLLWWRPRKIEEHFSRQGIRGPPYHFFIGNVKELVGM
MLKASS-QPM-P-FS-HNILPRVLSFYHHWKKIY--------------------------
---------------------GATFIVWFGPTVRLTVSDPDIIREIFTSK-SELYEKNEA
HPLIKQLEGDGL-LSLKGEKWAHHRKI-ISPTFHMENLKLLVPVVAQSVIEMVEKWS---
-A--LIKRSKSGEIEIEVCEWFQSLTEDVITRTAF-GS-----S-YE--D--GKAIFGLQ
AQQMVLVAEAFQKVFIPGY-------------------------RFLPTKRNISCWKLDR
GIKKSLKKLIERRRSNCGNK-------------------------MQGNGA----KDLLG
LLMEAS------------------------------------NDISVNDIIEECKSFFFA
GKQTTSNLLTWTAVLLAMHPQWQVQAREEVLRVC-G--LRD-IPNKDDFVKLKTLSMILN
ESLRLYP--PTVATIRRTKVDAELG-G-Y-------MIPHGTELLIPILAVHHDKAIWGN
DANEFNPARF-SGGVARAAKHPIGFIPFGLGVRTCIGQNLAILQAKLALSIILQRFSFKL
APTYQHAPTVL----------MLLYPQYGAPIIFQP----LSQI*---------------
--------------------------

#Mdomestica_MDP0000289843.GDRv1.0.196
------------------------------------------------------------
---------------------MAVVLWWRPRKIEEHFGKQGIRGPPYRFFIGNYKELAGM
MIKASS-QTL-PSSS-HHILPRVLPFYHHWRKTY--------------------------
---------------------GATFLVWFGITVRLTVADPDLIREIFTSK-SEFYEKNEA
HPLVKQLEGNGL-LSLKGEKWARHRKI-ITPTFHMENLKLLIPVMATSIVDMMDKWS---
-A-----MSSSGEVEIEVSEWFQNLTEDIITRTAF-GS-----S-YE--D--GKAVFRLQ
AQQMAFVTEAFQKVSIPGY-------------------------RFLPTKRNINSWKLDK
QIRKSLMKLID-RRV-ENSNSGEN---------------------VHEKCP----KDLLG
LMIQAS---------NSSPS----------------------SNITVNDIVEECKSFFFA
GKDTTSNLLTWTTVLLAMHPQWQIQARDEVLMVC-G--SRD-IPSKDDVVKLKTLNMVLN
ESLRLYP--PAIATIRRSRTDVELG-G-Y-------NVPRGTELLIPIIAVHHDQSIWGN
DAKEFNPSRF-AEGVARAAKHPVAFIPFGLGVRTCIGQNLALLQAKLALAIMLQRFSFRL
APTYQHAPTVL----------MLLHPQYGAPIIFQR----LPQHNQGQDQDQDRNQGP*-
--------------------------

#Esalsugineum_Thhalv10028574m.v1.0
-----------------------------------MEEE---------SSSWL-------
---IPKVLVLSVM-FALVMVKGMSLLWWRPRKIEEHFSKQGIRGPPYHFFIGNVKELVGM
MLKASS-HPM-P-FS-HNILPRVLSFYHHWRKIY--------------------------
---------------------GATFLVWFGPTFRLTVADPDLIREIFSK--SEYYEKNEA
HPLVKQLEGDGL-LSLKGEKWAHHRKI-ISPTFHMENLKLLVPVVLKSVTEMVDKWS---
-E----KLSDNSEVEVDVYEWFQILTEDVISRTAF-GS-----S-YE--D--GRAIFRLQ
AQQMILCAEAFQKVFIPGY-------------------------RFFPTKGNLKSWKLDK
EIRKSLLRLIERRRKIVGEGDWEEGKE------------------PEEPAA----KDLLG
LMIQAK-------------------------------------NVTVQDIVEECKSFFFA
GKQTTSNLLTWTTILLSMHPEWQAKARDEVLRVC-G--SRD-VPTKDHVVKLKTLSMILN
ESLRLYP--PIVATIRRAKSDVELG-G-Y-------KIPCGTELLIPIIAVHHDQAIWGN
DVNEFNPDRF-ANGVPRAAKHPVGFIPFGLGVRTCIGQNLAILQAKLTLAIMIQRFTFLL
APTYQHAPTVL----------MLLYPQYGAPITFRR----VNNGEYC*------------
--------------------------

#Kmarnieriana_Kalax.0005s0097.1.v1.1
-----------------------------------MDNR---------TLLWL-------
---LIRLAVLGFI-FLVFFLKVVVLLWLRPRKIQDHFSKQGIRGPPYKFFIGNVKELMGL
TLRASS-QPITP-FS-HNILPRVLSFYHHWKKIY--------------------------
---------------------GATFLVWFGSTVRLTVADPDLIREIFASK-SEFYEKNEA
HPLIKQLEGNGL-LSLKGEKWARHRKI-INPAFHMENLKLMVPVVAGRVSEMLDRWS---
-D-----ISQQEGREIEVSDWFQNLTEDVITRTAF-GS-----S-YE--D--GKAIFGLQ
NQQMLLAADAFRKVFIPGY-------------------------RFLPTRNNLKSWKLDK
EIKQSLIKLTDLRRD-NLSQEIAD-----------------------ENRP----KDLLG
LMIQASAKEGRASSVHHHPS------------------QSLPTSITYSDIVEECKSFFFA
GKQTTSNLMTWTTVLLAMHPHWQVLARDEVLRVC-G--SGE-VPTKDDIVKLKTLSMIVN
ESLRLYP--PTVATIRRAKVDVELG-G-Y-------KVPRGTELLIPILAVHHDKAIWGN
DANEFNPARF-ADGVARAAKHPMAFVPFGLGVRTCIGQNLAVLQAKLTMAMILQRFSFRL
GSSYQHAPTVL----------MMLYPQHGAPIVFDR----LDHHKDRRL*----------
--------------------------

#Kmarnieriana_Kalax.1140s0009.1.v1.1
-----------------------------------MDNR---------TLLWL-------
---LIRLAVLGFI-FLVFFLKVVVLLWLRPRKIQDHFSKQGIRGPPYKFFIGNVKELMCL
TLRASS-QPITP-FS-HNILPRVLSFYHHWKKIY--------------------------
---------------------GATFLVWFGSTVRLTVADPDLIREIFASK-SDFYEKNEA
HPLIKQLEGDGL-LSLKGEKWARHRKI-INPAFHMENLKLMVPVVAGRVSEMLDRWS---
-D-----ISQQEGREIEVSDWFQNLTEDVITRTAF-GS-----S-YE--D--GKAIFGLQ
NQQMLLAADAFRKVFIPGY-------------------------RFLPTRNNLKSWKLDK
EIKQSLIKLTDLRRD-NLSQEIAD-----------------------ENRP----KDLLG
LMIQASAKEGRASSLHHHPS------------------QSLPTSITYSDIVEECKSFFFA
GKQTTSNLMTWTTVLLAMHPHWQVLARDEVLRVC-G--SGE-VPTKDDIVKLKTLSMIVN
ESLRLYP--PTVATIRRAKVDVELG-G-Y-------KVPRGTELLIPILAVHHDKAIWGN
DANEFNPARF-ADGVARAAKHPMAFVPFGLGVRTCIGQNLAVLQAKLTMAMILQRFSFRL
GSSYQHAPTVL----------MMLYPQHGAPIVFDR----LDHHKDRRL*----------
--------------------------

#Ptrichocarpa_Potri.006G154500.1.v3.0
---------------------------------MVELLL---------SYHWL-------
----IKLLAISFL-ALVLLLKIAVLLWWRPRRIEHHFAKQGIRGPPYRFFIGNVKELVEM
MLKASS-QPM-P-FS-HNILPRVLSFYHHWKKIYGPNINLSGLTPLQRTYMATQFELHIL
VLLA-----------------GATFLVWFGPTVRLTVSDPDLIREIFTSK-SEFYEKIEA
HPLVKQLEGDGL-LSLKGEKWAHHRKI-IAPTFHMENLKLLVPVVAKSVTDMLEQWS---
-T-----VSNSDEVEIEVSEWFQTLTEEVITRTAF-GS-----S-YE--D--GKAIFRLQ
AQQMVLAAVAFQRVLIPGY-------------------------RFFPTKRNVNSWKLDK
EIRRSLMKLVE-RRR-EGSSIINE---------------------THRHGP----KDLLG
LMIQAS---------NSSKD------------------------VTVHDIVEECKSFFFA
GKQTTSNLLTWTTILLAMHPHWQVQAREEVLRVC-G--SRD-IPTKDDVVKLKTLTMILN
ESLRLYP--PTIATIRRSKADVELG-G-Y-------KIPRGTELLIPILALHHDQSIWGH
DANEFNPRRF-SNGVARAAKHHVAFIPFGLGVRTCIGQNLAILQAKLTLAIILQRFSFRL
ATSYQHAPTVL----------MLLYPQHGAPIIFQR----LPNP*---------------
--------------------------

#Spolyrhiza_Spipo21G0005700.v2.290
-----------------------------MGAEALRLLS---------QWKWL-------
-----LPSLILLV-CLFIAFKVLDLLWWRPRRVEGHFARQGIRGPPYRFLLGNVREMVRL
MLEASA-KPMAPPYS-HNILPRVLSFYHHWKKVY--------------------------
---------------------GSNFLLWFGPTARLAVADPDLIREIFVSR-SEFFERYES
HPLVRQLEGEGL-VSLRGEKWAHHRKV-ITPTFHMENLKLLIPVIGRSVVDMLEKWS---
-A-----MSSTGEVEVDVSEWFQSVTEDAITRAAF-GQ-----S-YE--D--GKTVFRLQ
AQQMAFAAEAFRNVLIPGY-------------------------RFLPTKRNTNTWKLDK
EVRRSLLRLIG-LRK-DNAGGGAV---------------------SGDGKPGGAAKDMLG
LLMNAS---------AAASA--KKAAASPAAAAADRPESPGPTVITLHDIVEECKTFFFA
GKQTTSNLLTWATVLLAMHPEWQDLARHEVLRLC-G--SRD-IPTRDHVAKLKTLGMILN
ETLRLYP--PAVATIRTAKVDVELG-G-C-------HVPRGTELMIPILAVHHDARLWGP
DAAQFNPGRF-ANGVARAARHPTAFIPFGLGARTCIGQNLALLEAKITLAVLLQRYSFRL
SPSYVHAPTVL----------MLLYPQYGAPVIFRP----LAEHHRKVPAAAPPCSS*--
--------------------------

#Graimondii_Gorai.004G278200.1.v2.1
------------------------------------MEV---------MLQWP-------
-SKIVFITSMALL-MVVMMMKVVVLLWWKPKKIESHFLKQGIKGPPYHFFIGNVKELVGM
MLKASA-TPM-PDFS-HNILPRVLSFYHHWKKIY--------------------------
---------------------GTPFIVWFGPTVRVTVSDPDLIKEIFISK-SELYEKNEA
HPLIKQLEGNGL-LSLKGQKWAHHRKI-ITPTFHMENLKLLVPVMTQRMTDMLDKWS---
-A---MSANGSRDVEIDVCEWFQTLTEDIITRTVF-GT-----S-YE--D--GKAIFCLQ
AQQMVLAAETFQKVFIPGY-------------------------RFMPTRRNIRCWKLDK
EIRKSLMKLIESRKS-ENR--------------------------RREDGA----KDLLG
LMIESS---------YSSPD------------------------MSVDDIIEECKSFFFA
GKQTTSNLLTWTTVLLAMHPQWQVQARDEVLKVC-G--SRD-LPTKDDVVKLKTLTMILN
ESLRLYP--PTIATIRRAKSDAELG-G-Y-------MIPRGTELLIPILAVHHDQAIWGN
DANEFNPGRF-SEGVARAAKHPIGFIPFGLGVRTCIGQNLAVLQAKLALSIILQRFTFRL
APTYQHAPTVL----------MLLYPQYGAPIIFQP----R*------------------
--------------------------

#Alyrata_932970.v1.107
-----------------------------------MEEE---------SSSWF-------
---IPKVLVLSVI-LSLVIVKGMSLLWWRPRKIEEHFSKQGIRGPPYHFFIGNVKELVGM
MLKASS-HPM-P-FS-HNILPRVLSFYHHWRKIY--------------------------
---------------------GATFLVWFGPTFRLTVADPDLIREIFSK--SEFYEKNEA
HPLVKQLEGDGL-LSLKGEKWAHHRKI-ISPTFHMENLKLLVPVVLKSVTDMVDKWS---
-E----KLSENGEVEVDVYEWFQILTEDVISRTAF-GS-----S-YE--D--GRAIFRLQ
AQQMLLCAEAFQKVFIPGY-------------------------RFFPTRGNLKSWKLDK
EIRKSLLKLIERRRQNAIEGDGEE---------------------CKEPAA----KDLLG
LMIQAK-------------------------------------NVTVQDIVEECKSFFFA
GKQTTSNLLTWTTILLSMHPEWQAKARDEVLRVC-G--SRD-VPTKDHVVKLKTLSMILN
ESLRLYP--PIVATIRRAKSDVKLG-G-Y-------KIPCGTELLIPIIAVHHDQAIWGN
DVNEFNPARF-ADGVPRAAKHPVGFIPFGLGVRTCIGQNLAILQAKLTLAVMIQRFTFHL
APTYQHAPTVL----------MLLYPQHGAPITFRR----LTNHEDR*------------
--------------------------

#Lusitatissimum_Lus10033044.BGIv1.0
-------------------------------MLEKEGFL---------LLLWV-------
---VLKFIAISFL-ALLFVLKIVVLLWWKPRRIEEHFSRQGIRGPPYRFFIGNVKELVEM
MLKASS-QPM-PTFS-HNILPRVLSFYHHWKKLY--------------------------
---------------------GSTFLVWFGPTVRLTVSDPDLIREIFTSK-SEFYEKVEP
HPLVKHLEGDGL-LSLKGEKWVHHRKI-ITPTFHMENLKLLMPVVAESVTGMLDKWD---
-H----TMSESAEVEIEVSEWYQTLTEDVITRTFF-GI-----S-YE--D--GKAIFKLQ
SSQILLAAESFQKVFIPGY-------------------------RFFPTKKNMNSWKFDK
EVRHLLTKLIEQRKQ-SNSGDGKAKVDGGG---------------STAAAP----KDLLG
VMIEAS---------KLSPN-----------------------NVTPNDIVEECKSFFFA
GKHTTSNLLTWTTVLLAMHPQWQVQARDELLRVC-G--SRD-IPSKDDIVKLKTLTMIVN
ESLRLYP--PTIATIRRTKTDVELG-G-Y-------KVPSGTELLIPILALHHDQKIWGN
DVNEFNPTRF-SEGVVRAAKHPAAFIPFGLGVRSCIGQNLALLQTKLTLAIIIRRFSFKL
APTYKHAPTVL----------LMLYPQYGAPVIFEK----LTTSQSSSSELLSDSYHQ*-
--------------------------

#Athaliana_AT2G26710.1.TAIR10
-----------------------------------MEEE---------SSSWF-------
---IPKVLVLSVI-LSLVIVKGMSLLWWRPRKIEEHFSKQGIRGPPYHFFIGNVKELVGM
MLKASS-HPM-P-FS-HNILPRVLSFYHHWRKIY--------------------------
---------------------GATFLVWFGPTFRLTVADPDLIREIFSK--SEFYEKNEA
HPLVKQLEGDGL-LSLKGEKWAHHRKI-ISPTFHMENLKLLVPVVLKSVTDMVDKWS---
-D----KLSENGEVEVDVYEWFQILTEDVISRTAF-GS-----S-YE--D--GRAVFRLQ
AQQMLLCAEAFQKVFIPGY-------------------------RFFPTRGNLKSWKLDK
EIRKSLLKLIERRRQNAIDGEGEE---------------------CKEPAA----KDLLG
LMIQAK-------------------------------------NVTVQDIVEECKSFFFA
GKQTTSNLLTWTTILLSMHPEWQAKARDEVLRVC-G--SRD-VPTKDHVVKLKTLSMILN
ESLRLYP--PIVATIRRAKSDVKLG-G-Y-------KIPCGTELLIPIIAVHHDQAIWGN
DVNEFNPARF-ADGVPRAAKHPVGFIPFGLGVRTCIGQNLAILQAKLTLAVMIQRFTFHL
APTYQHAPTVL----------MLLYPQHGAPITFRR----LTNHED*-------------
--------------------------

#Stuberosum_PGSC0003DMT400002738.v3.4
------------------------------------------------MENWL-------
-----KIVGVSLL-ISIFMIRVFGNLWLRPRKIEKHFAKQGIRGPPYKFFIGNAKEIVSL
MLKASS-QTM-P-LS-HNILPRVLSFYHHWKKIY--------------------------
---------------------GATFLVWFGSTPRLAVADPDLIREIFTTK-SEFYEKNEA
HPLIRQLEGDGL-LSLKGEKWAHHRKI-ITPTFHMENLKLLVPGAASKVIEMLDKLT---
-P-----NLKNGEIEIEVSEWFQTLTEDIVAQTAF-GH-----S-YE--Q--GKAIFRLQ
AQQMVLASEAFQKVFIPGY-------------------------RFLPTKRNIKSWKLDT
EVKKLLMTLIQ-ERT-DNW---EK--------NEM----------QENNGP----KDLLG
LMIQAS--------IKESSQLSSSINSPIHHSSSTHNHNNNPSMITANDIAEECKTFFFA
GEQTTSNLLTWTTVLLAMHPQWQDLARDEVIKVC-G--SRA-IPSKDDLAKLKMLSMILN
ESLRLYP--PIVATIRRAKADVDLG-G-C-------KIPLGTEVLIPILAIHHDQAIWGN
DANEFNPCRF-SEGVARAAKHPVGYIPFGLGVRQCIGQNLAILQTKLTLAIILQRYVLRL
SPQYKHAPTVL----------MLLHPQYGAPVIFKQ----RLTHDPTIDKSS*-------
--------------------------

#Slycopersicum_Solyc12g006860.1.1.iTAGv2.3
------------------------------------------------MENLL-------
-----KIIGVILL-LSILMIRVFGYLWLRPRKIEKHFAKQGIRGPPYKFFIGNAKEIVSL
MLKASS-QTM-P-LS-HNILPRVLSFYHHWKKIY--------------------------
---------------------GATFLVWFGPTPRLAVADPDLIREIFTTK-SEFYEKNEA
HPLIKQLEGDGL-LSLKGEKWAHHRKI-ITPTFHMENLKLLVPGAASKVIEMLDKLT---
-P-----NLKNGEIEIEVSEWFQTLTEDIVAQTAF-GH-----S-YE--Q--GKAIFRLQ
AQQMVLAAEAFQKVFIPGY-------------------------RFLPTKRNIKSWKLDT
EVKKLLMRLIQ-ERT-DNW---DK--------NEM----------QENNGP----KDLLG
LMIQASIKESLQLSSSINSPIHHNSSTHNHNHNHNNNHNNNPSMITPNDIAEECKTFFFA
GEQTTSNLLTWTTVLLAMHPQWQDLARDEVIKVC-G--SRA-IPSKDDLAKLKMLSMILN
ESLRLYP--PIVATIRRAKADVDLG-G-C-------KIPLGTEVLIPILAIHHDQAIWGN
DANEFNPSRF-SEGVARAAKHPVGYIPFGLGVRQCIGQNLAILQTKLTLAIILQRYVLRL
SPQYKHAPTVL----------MLLHPQYGAPVIFKQ----RLTHDPTFDKSS*-------
--------------------------

#Bstricta_Bostr.15860s0005.1.v1.2
----------------------------------MEEES---------SSSWL-------
------ILVLSIM-FSLVIVKGMSLLWWRPRKIEEHFSKQGIRGPPYHFFIGNVKELVGM
MLKASS-HPM-P-FS-HNILPRVLSFYHHWRKIY--------------------------
---------------------GATFLVWFGPTFRLTVADPNLIREIFSK--SELYEKNEA
HPLVKQLEGDGL-LSLKGEKWAHHRKI-ISPTFHMENLKLLVPVVLKSVTDLLDKWS---
-E----KLSEDGEIEVDVYEWFQILTEDVISRTAF-GS-----S-YE--D--GRAIFRLQ
AQQMLLCAEAFQKVFIPGY-------------------------RFFPTRGNLKSWKLDK
EIRKSLMKLIE-RRR-ENA---VD----EDDGE------------EECKEP--TAKDLLG
LMIQAK-------------------------------------NVTVQDIVEECKSFFFA
GKQTTSNLLTWTTVLLSMHPEWQAKARDEVLRVC-G--SRD-VPTKDHVVKLKTLSMILN
ESLRLYP--PIVATIRRAKSDVKLG-G-Y-------KIPCGTELLIPIIAVHHDQAIWGN
DVNEFNPARF-ADGVPRAAKHPVGFIPFGLGVRTCIGQNLAILQAKLTLVLMIQRFTFHL
APTYQHAPTVL----------MLLYPQHGAPITFRR----LNNHEDR*------------
--------------------------

#BrapaFPsc_Brara.G01283.1.v1.3
-----------------------------------MEDE---------SSNWL-------
---IPKVLLLSVI-LTLVIVKGMSLFWWRPRKIEEHFSKQGIRGPPYHFFIGNVKELVGM
MLKASS-HPM-P-FS-HNILPRVLSFYHHWRKIY--------------------------
---------------------GATFLVWFGPTSRLTVADPDLIREIFSK--SEFYEKNEA
HPLVKQLEGDGL-LSLKGEKWAHHRKI-ISPTFHMENLKLLIPVVLKSVTEMVEKWS---
-E----KLSETGEVEVDVYEWYQNLTEDVISRTAF-GS-----S-YE--D--GRAIFRLQ
AQQMILCAEAFQKVFIPGY-------------------------SFFPTKGNLKSWKLDK
EIRKSLLKLIEWRRKSEESKELEP---------------------EPAAAA----KDLLA
FMIQAK-------------------------------------NVTVQDIVEECKSFFFA
GKQTTSNLLTWTTILLAMHPEWQAKARDEVLRVC-G--SRD-VPTKDHVVKLKTLGMILN
ESLRLYP--PIVATIRRAKSDVELG-G-Y-------KIPCGTELLIPIIAVHHDQAIWGN
DVNEFNPDRF-ANGVPRAAKHPVGFIPFGLGARTCIGQNLAILQAKLTLAIMIQRFTFHL
APTYQHAPTVL----------MLLYPQHGAPITFRK----LNSCEDR*------------
--------------------------

#Kmarnieriana_Kalax.0334s0049.1.v1.1
-----------------------------------MDNQ---------TLLWL-------
---LIRLAVTGFI-CLVFFLKVVVALWLRPRKIQHHFSKQGIRGPPYKFFVGNVTEIMGL
TVRASS-HPITP-FS-HNILPRVLSFYHHWKKIY--------------------------
---------------------GATFLVWFGSNVRLTVAEPDLIREIFASK-SDFYEKSEA
HPLMKQLEGDGL-LSLKGEKWARHRKI-INPAFRMENLKLMVPVMAGRVSEMLERWS---
-E-----ISQPGDVEIEVSDWFQNLTEDVVTRTAF-GS-----S-YE--D--GKAIFGLQ
NQQMLLASDAFRKVFIPCY-------------------------RFLPTRSNLKSRKLEK
EIKQSLIKLIDMRRDNLSQET------------------------LDENSP----KDLLG
LMIRASVKEGRLSSLHRHPS------------------QSLPTSITHSDIVEECKSFFFA
GKQTTSNLLTWTTVLLAMHPYWQVLARGEVLRVC-G--SRD-VPTKDDVVKLKTLSMVLN
ESLRLYP--PTVATIRRAKVDVELG-A-Y-------KVTRGTELLIPILAVHHDKAAWGS
DVHEFNPARF-ADGVARAAKHPMAFVPFGLGVRTCIGQNLAVLQAKLTVAMILQRFSFRL
GSSYQHAPTVL----------MMLYPQHGAPIIFDR----LDHDED*-------------
--------------------------

#Sbicolor_Sobic.003G048200.1.v3.1
-----------------------------------------------MGWGWT-------
------ALAAAGA-VAYVVVKLMEVLWWRPRRVERHFARQGIRGPRYRFFVGCVREMVAL
MVAASA-KPMPRPYRSHNVLPRVLAFYHHWKKIY--------------------------
---------------------GSTFLIWFGPTPRLAVADPDLIREILLSR-ADHFDRYES
HPMVRQLEGEGL-VSLRGDKWAHRRKV-LTPAFHMENLKLLLPFVGQTVVDMVDKWH--D
MA-----AAASGEVEIDVSEWFQVVTEDAITRTAF-GR-----S-YE--D--GKAVFKLQ
TQLMAFASEAFRKVFIPGY-------------------------RFLPTKKNTSSWKLDK
EIRKNLVTLIG-RRQ-E--AADDE---------------------KLSGCA----KDLLG
LMISAS---------SNGGK---------------------VSPITVNDIVEECKTFFFA
GKQTTSNLLTWTTVLLAMHPEWQELARQEVLQVC-G--ARD-IPSREQLAKLKTLGMILN
ETLRLYP--PAVATVRRAKTDVELG-G-C-------LIPRDTELLIPIMAVHHDARLWGA
DATQFNPARF-AKGVAQAAAHPTAFIPFGLGARMCIGQNLALLESKLTVAIILQRFDFRL
SPSYLHAPTVL----------MLLHPQYGAPVIFRP----RSCEPSDRDNRDM*------
--------------------------

#Kmarnieriana_Kalax.0468s0022.1.v1.1
MAALRRFPFILKSPSSTLFTHSKKQSTLFLSSSSRSLSCSRSNNMDNQTLLWL-------
---LIRLAVTGFI-CLVFFLKVVVALWLRPRKIQHHFSKQGIRGPPYKFFIGNVTEIMGL
TVRASS-HPITP-FS-HNILPRVLSFYHHWKKIY--------------------------
---------------------GATFLVWFGSNVRLTVAEPDLIREIFASK-SDFYEKSEA
HPLMKQLEGDGL-LSLKGEKWARHRKI-INPAFRMENLKLMVPVMAGRVSEMLERWS---
-E-----ISQPGDVEIEVSDWFQNLTEDVVTRTAF-GS-----S-YE--D--GKAIFGLQ
NQQMLLASDAFRKVFIPCY-------------------------RFLPTRSNLKSWKLDK
EIKQSLIKLID-MRR-DNL---S---------QET----------LDENSP----KDLLG
LMIRASGKEGRLSSHHRHPS------------------QSLPTSITHSDIVEECKSFFFA
GKQTTSNLLTWTTVLLAMHPHWQVLARDEVLRVC-G--SRD-VPTKDDVVKLKTLSMILN
ESLRLYP--PTVATIRRAKVDVELG-A-Y-------KVPRGTELLIPILAVHHDKAAWGN
DAHEFNPARF-ADGVARAAKHPMAFVPFGLGVRTCIGQNLAVLQAKLTVAMILQRFSFRL
GSSYQHAPTVL----------MMLYPQYGAPIIFDR----LDHDEE*-------------
--------------------------

#Pvulgaris_Phvul.009G199200.1.v1.0
-------------------------------------MG---------EVFKI-------
-------LFVFLI-TLLLLLKVALSFWWRPRKIQGHFFNQGIRGPPYRFFVGNVQELVGM
MLKASS-QPM-P-FS-HNILPRVLSFYHHWKKLY--------------------------
---------------------GATFLVWFGPTARVTISDPDLIREIFTSK-SEFYEKNES
PPLVKQLEGDGL-LSLKGEKWAHHRRI-IAPTFHMENLKLLIPIMATSVVEMMEKWR---
-S-----MAETGEVEIEVSECFQTLTEDVITRTAF-GS-----S-YE--D--GKAIFQLQ
AQQMELAAGAFQKVLIPGF-------------------------RFFPTRKNLNSWKLDK
EMKRSLVKLID-RRK-ENA---CG----K----------------EDTKGA----KDLLG
LMIRAS---------HSSSS-------------------SSNVNVTVDDIVEECKSFFFA
GKHTTSNLLTWSTILLAMHPQWQVQAREEVEMVC-G--ARD-IPGKDDLVKLKTLTMIVN
ESLRLYP--PTIATIRRAKADVELG-A-F-------KIPCGTELLIPILAVHHDQATWGS
DATEFNPGRF-SNGVSRAALRPFAFIPFGLGARTCVGQNLALLQTKLTLAIMLTRFTFKL
APTYRHAPTVL----------MLLYPQYGAPIIFQP----IATATTTTTTSDCS*-----
--------------------------

#Gmax_Glyma.06G215200.1.Wm82.a2.v1
-------------------------------------MM---------MEEFK--I----
-------LFVFLM-TLLLVLKVTISLWWRPRKIEGHFSNQGIRGPPYRFFIGNVKELVGM
MMKASE-KPM-P-FS-HNILPRVLSFYHHWKKIY--------------------------
---------------------GATFLVWFGPTVRVTISDPDLIREIFTSK-SELYEKNES
PPLVKQLEGDGL-LSLKGEKWAHHRKI-ISPTFHMENLKMLIPIMATSVVEMLEKWK---
-A----MAEEKGEVEIEVSECFQTLTEDVITRTAF-GS-----S-YE--D--GKAVFRLQ
AQQMVLAADAFQKVFIPGY-------------------------RFFPTRRNINSWKLDK
EIKKSLVKIIERRRK-ENA---CG----K----------------EETKRP----TDLLG
LMIWAS---------NNNNN------------------TTSNVNVTVDDIVEECKTFFFA
GKHTTSNLLTWTTILLAMHPQWQIRAREELVSVC-G--ARH-IPTKEDLAKLKTLSMIVN
ESLRLYP--PTIATIRRTKADVELG-P-Y-------KIPCGTELLIPILAVHHDQATWGS
NATEFNPGRF-SNGVSRAARLPFAFIPFGLGARTCIGQNLALLQTKLTLAVMVRGFNFRL
APTYQHAPTVL----------MLLYPQYGAPIRFQP----IPAPTVNCY*----------
--------------------------

#Csativus_Cucsa.131870.1.v1.122
-----------------------------M------------------VVGW--------
-------IFCWF--LFVLVLRAVVVLWWRPRRIEQHFFRQGIRGPPYRFFIGNVKELVGM
MIKASSDHSF-PNSS-HNILPRVLPFYHHWKKIY--------------------------
---------------------GSKFLVWFGPTVRLAVSDPDLIREIFTSK-SEFCEKNEP
HPLVKQLEGDGL-LSLKGQKWALHRKI-ISPSFHMDNLKLLIPVMAKSVVDMLEKWS---
-A--LMTSADSDEVEIEVSEWFQTLTEDVITRTAF-GS-----S-YE--D--GKAIFRLQ
AQQMVLASQAFEKVFIPGY-------------------------RFLPTRTNVNSWRLDK
EIRKSLMKLID-RRR-EN---------------------------SIETSS----KDLLG
LMIRAS---------KSSPS----------------------STITVNDIVEECKGFFFA
GKQTTSNLLTWTMILMAMHPQWQVQARDEVLREC-G--ARD-IPSKDDVTKLKMLSMIIN
ESLRLYP--PTVATIRQAKVDVELG-G-Y-------MLPRGTELLIPILAVHHDQTIWGN
DVNEFNPARF-AEGVAKAANHRVGFIPFGLGARTCIGQNLAILQAKLALALILQRFSFRL
GPSYQHSPAVQ----------MLLYPRHGAPIIFKK----LSTPLAHQDQQS*-------
--------------------------

#Sviridis_Sevir.5G120400.1.v1.1
-----------------------------------------------MGWCWA-------
-------AAAVLA-AAYMAAKLMEVLWWRPRRVEEHFARQGIRGPRYRFFVGCVREMVAL
MVAASA-NPMPRPYRSHNVLPRVLAFYHHWRKIY--------------------------
---------------------GSTFLIWFGPTPRLAVADPDLIREILVSR-ADHFDRYES
HPMVRQLEGEGL-VSLRGDKWAHRRRV-LTPAFHMENLKLLLPFVGRTVVDMVDKWR--D
MA-----AAGSGEVEIDVSEWFQVVTEDAITRTAF-GR-----S-YE--D--GKAVFKLQ
TQLMAFASEAFRKVFIPGY-------------------------RFLPTRKNTSSWKLDK
EIRKNLVTLIS-RRQ-E--AADDE---------------------KLSGCA----KDLLG
LMINAS---------SNGGK---------------------VSPITVNDIVEECKTFFFA
GKQTTSNLLTWTTVVLAMHPEWQELARQEVLDVC-G--AHD-IPSREQLVKLKTLGMILN
ETLRLYP--PAVATVRRAKADVELG-G-C-------LIPRDTELLIPIMALHHDARLWGP
DATQFNPARF-ARGVAQAAAHPTAFIPFGLGARMCIGQNLALLEAKLTVAIILQRFDFRL
SPSYLHAPTVL----------MLLHPQYGAPVIFRP----RSSEPSDHNRGM*-------
--------------------------

#Sitalica_Seita.5G123900.1.v2.2
-----------------------------------------------MGWCWA-------
-------AAAVLA-AAYMAAKLMEVLWWRPRRVEEHFARQGIRGPRYRFFVGCVREMVAL
MVAASA-NPMPRPYRSHNVLPRVLAFYHHWRKIY--------------------------
---------------------GSTFLIWFGPTPRLAVADPDLIREILVSR-ADHFDRYES
HPMVRQLEGEGL-VSLRGDKWAHRRRV-LTPAFHMENLKLLLPFVGRTVVDMVDKWR--D
MA-----AAGSGEVEIDVSEWFQVVTEDAITRTAF-GR-----S-YE--D--GKAVFKLQ
TQLMAFASEAFRKVFIPGY-------------------------RFLPTRKNTSSWKLDK
EIRKNLVTLIS-RRQ-E--AADDE---------------------KLSGCA----KDLLG
LMINAS---------SNGGK---------------------VSPITVNDIVEECKTFFFA
GKQTTSNLLTWTTVVLAMHPEWQELARQEVLDVC-G--AHD-IPSREQLVKLKTLGMILN
ETLRLYP--PAVATVRRAKADVELG-G-C-------LIPRDTELLIPIMALHHDARLWGP
DATQFNPARF-ARGVAQAAAHPTAFIPFGLGARMCIGQNLALLEAKLTVAIILQRFDFRL
SPSYLHAPTVL----------MLLHPQYGAPVIFRP----RSSEPSDHNRGM*-------
--------------------------

#Crubella_Carubv10022970m.v1.0
--------------------------MEEESNNNNNNNS---------SSSWL-------
------ILVLSVMLFSLVIVKVMSLLWWRPRKIEEHFSKQGIRGPPYHFFIGNVKELVGM
MLKASS-HPM-P-FS-HNILPRVLSFYHHWRKIY--------------------------
---------------------GATFLVWFGPTFRLTVADPNLIREIFSK--SEFYEKNEA
HPLVKQLEGDGL-LSLKGEKWAHHRRI-ISPTFHMENLKLLVPVVLQSVTDLLDKWS---
-E----KLSEDGEIEVDVYEWFQILTEDVISRTAF-GS-----S-YE--D--GRAIFRLQ
AQQMLLCAEAFQKVFIPGY-------------------------RFFPTRGNLKSWKLDK
EIRKSLLKLIE-RRR-ENVVVVADG-DGE----------------ECKESP-TTGKDLLG
LMIQAK-------------------------------------NVTVQDIVEECKSFFFA
GKQTTSNLLTWTTILLSMHPEWQAKARDEVLRVC-G--SRD-VPTKDHVVKLKTLSMILN
ESLRLYP--PIVATIRRAKSDVKLG-G-Y-------KIPCGTELLIPIIAVHHDQAIWGN
DVNEFNPARF-ADGVPRAAKHPVGFIPFGLGARTCIGQNLAILEAKLTLAVMLQRFTFHL
APTYQHAPTVL----------MLLYPQHGAPITFRR----LTNHEDR*------------
--------------------------

#Zmays_GRMZM2G138750_T01.v6a
-----------------------------------------------MGWGWT-------
-------ALAAAA-MAYVAVKLMEVLWWRPRRLEQHFARQGIRGPRYRFFVGCVREMVAL
MVAASA-KPMPRPYRSHNVLPRVLAFYHHWKKIY--------------------------
---------------------GSTFLIWFGPTPRLAVADPDLIREILLSR-ADHFDRYES
HPMVRQLEGEGL-VSLRGDKWAHRRKV-LTPAFHMENLKLLLPFVGRTVVDVVDKWH--D
MA-----AAASGEVEIDVSEWFQVVTEDAITRTAF-GR-----S-YE--D--GKAVFKLQ
TQLMAFASEAFRKVFIPGY-------------------------RFLPTKKNTTSWKLDK
EIRKNLATLIG-RRQ-E--AADDE---------------------KLSGCA----KDLLG
LLINAG---------SNGGK---------------------VSPITVNDIVEECKTFFFA
GKQTTSNLLTWTTVLLAMHPEWQELARQEVLQVC-G--ARD-IPSREQLTKLKTLGMILN
ETLRLYP--PAVATVRRAKADVELG-G-C-------LIPRGTELLIPIMAVHHDARLWGP
DATQFNPARF-ARGAAQAARHPTAFIPFGLGARMCIGQNLALLESKLTLAIVLQRFDFRL
SPSYLHAPTVL----------MLLHPQYGAPVVFRP----RPSEPSDRDSRDV*------
--------------------------

#Bdistachyon_Bradi2g04660.1.v3.1
-------------------------------------MM---------GWWWI-------
-----AAAAAACA-AAYMAVKLLEVLWWRPRRVEAHFARQGIRGPPYRFFIGCVREMVAL
MVASSA-KPMPPPYRSHNVLPRVLAFYHHWKKIY--------------------------
---------------------GSTFLIWFGPTPRLAVADPDLIREIFISR-AQHFDRYES
HPMVRQLEGEGL-VSLRGEKWAHHRKV-LQPTFHMENLKMLLPFIGKTVVDMVEKWH--G
MA-----DTESGEVEIDVSEWFQIVTEDAITRTAF-GR-----S-YE--D--GKAVFKLQ
TKLMAFASEAFRKVFIPGY-------------------------RFLPTKKNTSSWKLDK
EIRKNLVTLIG-RRQ-E--ATDDE---------------------RLEGCA----KDLLG
LMINAG---------SNSDR-----------------RTQLVSPITVNDIVEECKTFFFA
GKQTTSNLLTWTTVVLAMHPEWQELARQEVLEVC-G--TQD-IPCREQLAKLKTLSMILY
ETLRLYP--PAVATVRRAKSDVVLG-G-Y-------HIPRDTELLIPIMAVHHDVRLWGP
DATEFNPARF-AEGVSRAAKHPTAFIPFGLGARMCIGQNLALLEAKLTVAIILQRFEFWL
SPKYIHAPTVL----------MLLHPQYGAPIIFRS----RSSQTSDHMTTSVKR*----
--------------------------

#Egrandis_Eucgr.C01114.1.v2.0
-----------------------------------MEDE---------ALAWL-------
-----KLALICAA-VAAAALRIAAVLWWRPRRIEDHFSRQGIRGPPYRFFIGNVKELVGM
MMKASS-QPMAPPFS-HNILPRVLSFYHHWKKIY--------------------------
---------------------GSTFLVWFGPTVRLTVSDPELIREIFTSKQSEFYEKSES
HPLVKQLEGDGL-LSLRGEKWAHHRKI-IVPTFYMENLKLLVPVVASSVTSMLEKWE---
-V----LMSKSGEVEIEVSEWLQNLTEDIITRTAF-GI-----S-YE--D--GKAIFRLQ
ARQMVLAADVFQKVFIPGY-------------------------RFLPTKRNIVSWKLDR
EIKKSLVKLIDRRKE-ESG---GS----SDDGGGDGGGDGGNDAAALEGRSRSRPNDLLG
LMIQAS---------KLSDA------------------------VSVNDIVEECKGFFFA
GKHSTSNMLTWTTVLLAMHPQWQVRARDEVLRVC-G--SRD-VPTKDELVKLKTLTMVVN
ESLRLYP--PVVAMIRRARADAELN-G-Y-------QIPRGTEILIPILALHHDQAIWGS
DANEFNPGRF-ADGVARAAKHPGAFIPFGLGPRNCIGQNLALLQAKLALAIIIQRFSFVL
APSYRHAPTVL----------MLLYPQHGAPIIFKR----LADPPAPRDQRL*-------
--------------------------

#Fvesca_mrna30974.1-v1.0-hybrid.v1.1
---------MSLTKSSSPFSIVDPLEFQWRPLRLIINME---------LLSWL-------
-----KFVSLCFI-LGVFGLRILVLLWWRPRRIEEHFARQGIRGPPYQFFIGNVKELVGM
MIKASA-HTM-P-SSCHNILPRVLPFYHHWKKIY--------------------------
---------------------GASFLVWFGPTVRLTVSDPDLIREVFTSK-SECYEKNEA
HPLVKQLEGDGL-LSLKGEKWAHHRKI-ITPTFHMENLKLLIPVMATSMVDMMDKWS---
-A----MSSDSGEVEIEVSESFQTLTEDIITRTAF-GT-----S-YE--D--GKAIFRLQ
AEQVLFVAEAFQKVFIPGH-------------------------RFLPTRRNINSWKLDK
EIRKKLMELID-LRR-ENS---M---------KNV-----------NGKCS----KDLLG
LMIQAS---------DSASS-----------------SSSDIDPITVNDIVEECKAFFFA
GSQTTSNLLTWTTVLLAMHPQWQLQARAEVLRVC-G--SRD-IPTKDDVVKLKTLNMILN
ESLRLYP--PTVATIRRSRTDVELG-G-Y-------KIPRGTELLIPILAVHHDQALWGN
DVNEFNPARF-ADGVARAAKHPVAFIPFGLGNRTCIGQNLALLQAKLALAIMLQRFSFKM
SPTYQHAPTVL----------MMLYPQYGAPVIFQR----LPQDQGKDQAS*--------
--------------------------

#Mguttatus_Migut.I00807.1.v2.0
------------------------------------------------------------
------------------------------------------------------------
-------MPL-S----HNILPRVLCFYHHWKKIY--------------------------
---------------------GSVFLVWFGPTPRLTISDPAMIREIFVLK-SEHFEKNES
PPLVRKIEGDGL-LSLKGQKWAHHRKI-IQPTFHTENLKLMIPTMAKTMEEAVMKWS---
-E----EMSNSGKVEIEVSDWFEKLVENAITRATF-GS-----SYYE--D--GKAIFQLQ
SQQMLYATEAYQKIFIPGY-------------------------RFLPTKKNRISWGLEK
EIRTSLLKLID-RRR-RNW---GS----GGGGGGNCQA-------VSDECP----SDLLE
LMIKAS---------LKDSA-----------DCESPSSAAAAVAITANDVVEECKTIFFA
GKHTTSNLLTWTTVLLAMHPQWQEQAREEVLRVC-G--ARD-TPTKDDLAKLKTLGMILN
ESLRLYP--PAVAIIRRAKADMQLG-G-L-------HILRGTELLIPILAVHHDPSLWCH
DVHEFNPARF-AKGVAHAAKHPMAFMPFGLGARRCIGQNLAVMQARLAVAMILQRFTFEL
APTYQHAPSVL----------MLLHPQHGAPIVFRK----L*------------------
--------------------------

#Bstacei_Brast01G366100.1.v0.1.stacei
-------------------------------------MM---------GWWW--------
-------IAAVAA-AAYMAVKLLEVLWWRPRRVEAHFARQGISGPPYRFFIGCVREMVAL
MVAASA-KPMPPPYRSHNVLPRVLAFYHHWKKIY--------------------------
---------------------GSTFLIWFGPTPRLAVADPDLIREIFISR-AQHFDRYES
HPMVRQLEGEGL-VSLRGEKWAHHRKV-LQPTFHMENLKMLLPFIGKTVVDMVEKWH--G
MA-----DAESGEVEIDVSEWFQIVTEDAITRTAF-GR-----S-YE--D--GKAVFKLQ
TQLMAFASEAFRKVFIPGY-------------------------RFLPTKKNTSSWKLDK
EIRKNLVTLIG-RRQ-E--ATDDE---------------------RLEGCA----KDLLG
LMINAG---------SNGDR-----------------RTQPVSPITVNDIVEECKTFFFA
GKQTTSNLLTWTTVVLAMHPEWQELARQEVLDVC-G--RQD-IPCREQLTKLKTLGMILY
ETLRLYP--PAVATVRRAKSDVVLG-G-Y-------HIPRDTELLIPIMAVHHDARLWGP
DVTEFNPARF-AEGVSRAAKHPTAFIPFGLGARMCIGQNLALLEAKLTVAIILQRFEFWL
SPKYIHAPTVL----------MLLHPQYGAPIIFRS----RSSQTSDHMTTSVKR*----
--------------------------

#Kmarnieriana_Kalax.0006s0100.1.v1.1
-----------------------------------MEAL---------SLLFL-------
--RHLFPSILLSA-SLLLALKLLEVLWWNPRKVQHHFSRQGVRGPPYRFFIGNVKELAAL
MSEASS-QPL-PPSS-HNILPRALSFYHHWNKIY--------------------------
---------------------GATFLVWFGSTPRLTVSDPELIREIFASR-AQSYEKPDT
HPLVKQLEGHGL-LSLKGEKWSRHRKI-INPTFHMENLKSLIPAMAKSVSESLDKLA---
-G-----MSDSGEAEIDVSEWFQDLTEEVVTRTVF-GS-----S-YQ--D--GKAIFRLQ
AEQMLYAAESFQKVFIPGY-------------------------RFIPTKKNMKSWKTDK
EIRRLLVKLID-KRG-ENL---GE----ET---------------KEEESF----RDLLG
GMIRAS---------QEEMG---------------ASGRPSTTAITHSDIIEECKTFFFA
GKQTTSNLLTWTTVLLAMHPHWQTLARDEVLKVC-G--SRD-LPSSRHLPNLKLLSMIVN
ESLRLYP--PTVASIRRAKADVELG-A-Y-------KVPSGTELLIPILAVHHDKASWGS
DANEFNPTRF-ANGASRAAKHPMAFMPFGVGARSCIGQHLATLQAKIAVAVMLQKCNLRL
APSYRHAPTVL----------LMLHPQHGAPVIFER----RRMESNDPSQ*---------
--------------------------

#Kmarnieriana_Kalax.0363s0005.1.v1.1
-----------------------------------MESL---------SLLFL-------
--RHLFPSILLSA-SFLLALKLLEVLWWNPRKVQHHFSRQGVRGPPYRFFIGNVKELAAL
MSEASS-QPL-PPSS-HNILPRALSFYHHWNKIY--------------------------
---------------------GATFLVWFGSTPRLTVSDPELIREIFASR-AQSYEKPDT
HPLVKQLEGHGL-LSLKGEKWSRHRKI-INPTFHMENLKSLIPAMAKSVSESLDKLA---
-G-----MSDSGEAEIDVSEWFQDLTEEVVTRTVF-GS-----S-YQ--D--GKAIFRLQ
AEQMLYAAESFQKVFIPGY-------------------------RFIPTKKNMKSWKTDK
EIRRLLVKLID-KRG-ENL---GE----ET---------------KEEESF----KDLLG
GMIRAS---------QEEMG---------------ASGRPSTTAITHSDIIEECKTFFFA
GKQTTSNLLTWTTVLLAMHPHWQTLARDEVLKVC-G--SRD-LPSSRHLPNLKLLSMIVN
ESLRLYP--PTVASIRRAKADVELG-A-Y-------KVPSGTELLIPILAVHHDKASWGS
DANEFNPTRF-ANGASRAAKHPMAFMPFGVGARSCIGQHLATLQAKIAVAVMLQKCNLRL
APSYRHAPTVL----------LMLHPQHGAPVIFER----RRMESNDPSQ*---------
--------------------------

#Slycopersicum_Solyc06g067930.1.1.iTAGv2.3
-----------------------------------------------MEDYWL-------
-----CYLIIFWF-VLLIVQKVVINLYFRPRRIQNHFLKQGIRGPKYNFLLGNLKEIADL
QLPSSQ-----HFSLSHDIVPRVFSFYHHWKNIY--------------------------
---------------------GATFVVWFGATVRVSISDPTLIRDMLLVK-SDNFEKIET
PPSAKKLEGDGL-PNLRGEKWAHHRKI-LTQIFYSQNLKLMIPMMGKSMKDMLNKWS---
-S----KMCKDGKVEIEVSKWFLSLSEEVVTHTVF-GS-----S-YE--D--GKAIFELQ
AQQLAYATNAFHQLFIPAF-------------------------RFLPTKKNIISWKLDR
DVRSSLMKLIEHRKK-SLE-FDE----------------------SELEGP----KDMLE
VIIKAS---------SNNNS--------------------NSPAIKVDDIVEECKTMFLA
GKYTTSNLLTWTTILLAMNPHWQQLARDEVFNVC-G--ARD-TPSKDDIAKLKIVGMILN
ESLRLYP--PLAAILRRAKIDTKLG-N-L-------NLPKGTELLIPTIGIHHDAELWGD
DVNEFNPGRF-ERGVAQAAKSPIAFMPFGLGARHCIGQNLAIIQAKLAIAMMLMRFSFQL
APTYQHAPTIH----------IFLCPQYGAPIIFKK----L*------------------
--------------------------

#Mesculenta_Manes.06G052700.1.v6.1
------------------------------------------------------------
---------------------MAVLIWWRPKRIEYHFSKQGIRSPPYRFFTGNLKELEEL
VVKASS-QPM-P-FS-HNIVPRVLSFYHHWKKIY--------------------------
---------------------GSTFLVWFGPKVRLTVSDPELIREIFTTK-SEFYEKIEA
HPLVKPLEGDGL-LNLKGEKWAHHRKL-ITPTFHMQNLKMLVPVVAKSVMDMLEQWS---
-A----LISDSEEVEVEVSEWYQTLTEHVVTRTAF-GS-----S-YE--D--GKAIFRLQ
AQQIALAAVAFHKVFIPGY-------------------------RFIHTGRNVKSWKLEK
KIKKSLIKLID-RKR-ENS---T----------------------NGVSGP----KDLLG
LMIQAS---------NSSSN------------------------VTVNDIMEECKGFFFA
GKYTTSNLLTWTTVLLAMHPEWQVKAREEVLRVC-G--SRD-VPTKNDIVKLKTLTMILN
ESLRLYP--PTIAMIRRSRTDVELG-G-Y-------KIPGGTELLIPILAVHHDQSLWGN
DANEFNPRRF-SGGVAKAAKHSLGFIPFGLGARNCIGRNLAILQAKLTLAIILQRFSFRL
APTYQHAPTVL----------LLLHPQYGAPIIFRR----LPNSST*-------------
--------------------------

#Graimondii_Gorai.001G002600.1.v2.1
-----------------------------------MEVF---------LQYWL-------
-----KLVMICLM-VLVLVLKIAVLLWWRPKKIEQHFSRQGIKGPPYHFYNGNVKEVMAM
MLKACS-QPI-P-LC-HNILPRVFAFYHHWNKIY--------------------------
---------------------GGMFLVWFGPTVRVTVSDPDMIREILSSK-SELYEKKEV
HHLIKRLEGDGL-LSLNGEKWGHHRET-TTPIFHMENLKLLVPMVVQSVSEMVEKWR---
-------RSRSGEIEIEVCEWFQRLTEDVIMRTVF-GS-----W-YEDDD--GKAIFRLQ
AQQMVLTAQALRIVSLPAY-------------------------RYLPTKRNISCWKMDR
EIKRSLMKLIE-RRKIDTR---GV---------------------LQENAA----KDLVG
LMMQPS------------SN------------------------ITVDDMVEECKTFLFA
GKHTTSNLLTWTTVLLAMHPQWQVQAREEVIRVC-G--SRD-VPTQDDVVKLKTLTMILN
ESLRLYP--PTIATIRQAKVDVKLG-D-Y-------IIPRGTELLIPILALHHDQAIWGS
NANEFYPPRF-SGGVARAAKHPLGFIPFGLGVRTCIGKNLAILQAKLTLSIILQRFSFKL
APTYQHAPTVS----------MLLYPQHGAPIIFKP----LSHRDESP*-----------
--------------------------

#Atrichopoda_evm_27.model.AmTr_v1.0_scaffold00042.17.v1.0
---------------------------------MMVEPR---------GLLWV-------
---------LALL-LLSLGLKGWALMWRRPKAIEAHFKRQGIGGPPYRLFLGNVKEMMSL
MIKASS-QPMSP---SHNILPRVLSFYHHWKKAY--------------------------
---------------------GGTFLVWFGPTPRLTVADPDLIREIFASK-SEFYEKDES
HPLVRQLEGDGL-LSLKGEKWALHRKI-ITPTFHMENLKVLLPVVGKSIIKMVENWG---
---------ESSKTEIDVSESFQRLTEDIITRTAF-GS-----S-YE--D--GKAVFSLQ
SQQMELAADAFRKVFIPGY-------------------------RFLPTTKNRRSWKLNK
EIRRSLMRLIERREK-EAE----------------------------EGGV--YGEDLLG
LMIKAR---------AE-GA------------------------ISAKDIVEECKTFFFA
GKQTTSNLLTWAAVLLAMHPEWQERARAELLGLP-D--PPYIIPSKDQLDKLKTMSMILN
EALRLYP--PAVATIRQAKTNVELG-G-Y-------AIPKGMELLIPILAVHHDPALWGP
DADEFNPSRF-SDGVARAATHPVAFIPFGLGARTCIGQSLALLEAKLVLTIILRRFDISL
SPAYRHAPTVL----------MLLYPQHGAPLYFRP----LLSAPTS*------------
--------------------------

#Pvirgatum_Pavir.Aa02958.1.v1.1
----------------------------MGEGMDAPGAG---------WPTWR-------
--AAAALAVAAWL-ALHVAARVADALWWRPRRLEAHFAAQGVRGPPYRFLLGSVREMVAL
MAEASS-KPMSPATS-HNALPRVLAFYHYWRKIY--------------------------
---------------------GPTFLIWFGPTPRLTVAEPELVREIFLTR-AEAFDRYEA
HPVVRQLEGDGL-VSLHGDKWALHRRV-LTDAFYPDNLNRLVPHVGRSVAALAEEWR--A
MA----AAGGTGEVEVDVAEWFQAVTEETITRATF-GR-----S-YD--D--GRVVFAMQ
GRLMAFASEAFRKVLVPGY-------------------------RFLPTKKNWQSWKLDR
EIRRSLTRLIA-RRR-DEAEAEKA---------------------GDDGAF----RDLLG
AMINAG---------DRKAA-----------------------AIPVEDMLEECKTFFFA
GKQTTTNLLTWATVLLAMHPEWQERARREVLAVC-G--PDE-LPSKEHLPKLKTLGMIMN
ETLRLYP--PAVATIRRAKADVQLS-DGC-------TIPRDMELLVPIMAIHHDARFWGP
DAAQFNPARF-AGGPARAARHPLAFIPFGLGSRMCVGQNLARLEAKLTMAILIQRFEIRA
SPNYVHAPTVL----------LLLYPQYGAPVIFRP----RSAQPSDPAAS*--------
--------------------------

#Osativa_LOC_Os02g11020.1.MSUv7.0
---------------------------MEEDGGGGAGWG---------WATWR-------
-VAAVAAAAAVWV-TMHVAARMADALWWRPRRLEAHFAAQGVRGPPYRFLLGSVREMVAL
MAEASS-KPMSPPTS-HNALPRVLAFYHYWRKIY--------------------------
---------------------GHRFLIWFGPTPRLTVAEPELIREIFLTR-ADAFDRYEA
HPVVRQLEGDGL-VSLHGDKWALHRRV-LTDAFYPDNLNRLIPHVGKSVAALAAKWG--A
MA----EAGGSGEVEVDVAEWFQAVTEEAITRATF-GR-----S-YD--D--GRVVFAMQ
GQLMAFASEAFRKVLVPGY-------------------------RFLPTKKNRLSWRLDR
EIRRSLMRLIG-RRS-DEAEQGEK---------------------ADDGSF----RDLLG
LMINAG---------AAAAT----------RGNAGGEKNSPAAAIPVEDMLEECKTFFFA
GKQTTTNLLTWATVLLAMHPDWQERARREVFDVC-G--AGE-LPSKEHLPKLKTLGMIMN
ETLRLYP--PAVATIRRAKVDVQLS-DGC-------MIPRDMELLVPIMAIHHDTRYWGP
DASQFNPARF-ANGASKAAKHPLAFIPFGLGSRMCVGQNLARLEAKLTMAILLQRFEIRT
SPNYVHAPTVL----------MLLYPQYGAPLIFRP----LSSHPPDSTGP*--------
--------------------------

#Sviridis_Sevir.4G236100.1.v1.1
--------------------------MMGVVAVEEAGSS---------WWAWR-------
---AAAAAACLLV-LLHVAARVADALWWRPRRLEAHFARQGVRGPPYRFLLGCVTEMVAL
MADAAA-KPMSPPDS-HDALPRVLAFYHYWRKIY--------------------------
---------------------GPMFLIWFGPTPRLTVADPELVREILLTN-ADAFDRYEA
HPVVRQLEGDGL-VSLHDGKWALHRRV-LTPAFFPDNLNRLAPHVGRSVAALAERWR--A
MA-----SAAGGEVEVDVAEWFQAVAEEAITRATF-GR-----S-YD--S--GRVVFRMQ
ARLMAFASEAFRKVLVPGY-------------------------RFLPTKKNRLSWSLDR
EIRRGLVTLIG-HRS-DEAEEGGGAELND----------------KGSNGF----RDLLG
LMINAG---------GKKAP-----------------------AIPVADMLEECKTFFFA
GKQTTTNLLTWATVLLAMHPDWQERARREVLAVC-G--ADE-LPSKDHLPKLKTLGMILN
ETLRLYP--PAVATIRRARRDVTLGDGGV-------SVPRDTELLIPIMAMHHDAALWGH
DATEFNPARF-AGGASRAAAHPLAFIPFGLGPRMCIGQNLALLEAKITLAILLQRFELAR
SPNYVHAPTVL----------MLLYPQYGAPVIFRS----VSSFPPSD*-----------
--------------------------

#Sitalica_Seita.4G224700.1.v2.2
--------------------------MMGVVAVEEAGSS---------WWAWR-------
----AAAAAACLLVLLHVAARVADALWWRPRRLEAHFARQGVRGPPYRFLLGCVTEMVAL
MADAAA-KPMSPPDS-HDALPRVLAFYHYWRKIY--------------------------
---------------------GPMFLIWFGPTPRLTVADPELVREILLTN-ADAFDRYEA
HPVVRQLEGDGL-VSLHDGKWALHRRV-LTPAFFPDNLNRLAPHVGRSVAALAERWR--A
MA-----SAGGGEVEVDVAEWFQAVAEEAITRATF-GR-----S-YD--S--GRVVFRMQ
ARLMAFASEAFRKVLVPGY-------------------------RFLPTKKNRLSWSLDR
EIRRGLVRLIG-HRS-DEAEEGGGAELND----------------KGSNGF----RDLLG
LMINAG---------GKKAP-----------------------AIPVADMLEECKTFFFA
GKQTTTNLLTWATVLLAMHPDWQERARREVLAVC-G--ADE-LPSKDHLPKLKTLGMILN
ETLRLYP--PAVATIRRARRDVTLGDGGV-------SVPRDTELLIPIMAMHHDVALWGH
DATEFNPARF-AGGASRAAAHPLAFIPFGLGPRMCIGQNLALLEAKITLAILLQRFELAR
SPNYVHAPTVL----------MLLYPQYGAPVIFRS----VSSFPPSD*-----------
--------------------------

#Osativa_LOC_Os01g29150.1.MSUv7.0
-------------------------------------MG---------WWGWA-------
-------AAAAAA-AAWVAVKVLEVLWWRPRRVEEHFARQGITGPRYRFLVGCVREMVAL
MVAASA-KPMPPPYRSHNVLPRVLAFYHHWKKIYGNPPPPPLLLNSILSQKQQPRTRRWQ
VAVVGERFAPGRYDIDMMAALGSTFLIWFGPTPRLAIADPELIREVLLAR-ADRFDRYES
HPMVRQLEGEGL-VSLRGDKWAHHRRV-LTPAFHMDNLRLLLPCVGMTVLDMADKWR--A
MA----EADKSGEVEIDVSDWFQVVTEDAITRTAF-GR-----S-YE--D--GKVVFKLQ
AQLMAFASEAFRKVFIPGY-------------------------RFLPTKKNTSSWKLDK
EIRKNLVTLIG-RRQ-E--AGDDE---------------------KLDGCA----KDLLG
LMINAA---------ASSNG--------------GKRSALPVSPITVNDIVEECKTFFFA
GKQTTSNLLTWAIVVLAMHPEWQERARQEVLDVC-G--ADG-VPSREQLAKLKTLGMILN
ETLRLYP--PAVATVRRAKADVELG-GYL-------RIPRDTELLIPIMAVHHDARLWGP
DAAQFNPARF-AGGVARAARHPAAFIPFGLGARMCIGQNLAILEAKLTVAVILHRFEFRL
SARYVHAPTVL----------MLLHPQYGAPIVFRP----RSSSQPTCEKMNPLTSS*--
--------------------------

#Sbicolor_Sobic.004G086400.1.v3.1
--------------------------------MDAGGAG---------WLSWR-------
---AAAVAVVAWL-ALHVAARVADALWWRPRRLEAHFAAQGVRGPPYRFLLGSVKEMVGL
MAEASS-KPMSPPTS-HNALPRVLAFYHYWRKIY--------------------------
---------------------GPTFLIWFGPTPRLTVAEPELVREIFLTR-AEAFDRYEA
HPVVRQLEGDGL-VSLHGDKWALHRRV-LTDAFYPDNINRLVPHVGRSVAALAEKWR--A
MA----AAAASGEVEVDVAEWFQAVTEEAITRATF-GR-----S-YD--D--GRVVFAMQ
GRLMAYASEAFRKVLVPGY-------------------------RFLPTKKNWQSWKLDR
EIRRSLTRLIA-RRS-DEA---EAEEKEEVQAASS----------HSGGAF----RDLLG
AMINAG---------ERKKT---------------------PTAIPVADMLEECKTFFFA
GKQTTTNLLAWATVLLAMHPEWQERARREVLDVC-G--PDE-LPSKEHLPKLKTLGMIIN
ETLRLYP--PAVATIRRAKTDVRLSDG-C-------LVPRDTELLIPIMAIHHDARFWGP
DATQFNPARF-AGGTARAAKHPLAFVPFGLGSRMCIGQNLARLEAKLTMAVLLQRFEMKA
SPNYVHAPTVL----------MLLYPQYGAPVIFRP----RGPPAASS*-----------
--------------------------

#Sviridis_Sevir.1G042400.1.v1.1
-------------------------------MGEEMDAG---------WLTWR-------
--AAAALAVAAWL-ALPVAARIADALWWRPRRLEAHFAAQGVRGPPYRFLLGSVKEMVGL
MAEASS-KPMSPATS-HNALPRVLAFYHYWRKIY--------------------------
---------------------GPTFLIWFGPTPRLTVAEPELVREIFLTR-ADAFDRYEA
HPIVRQLEGDGL-VSLHGDKWALHRRV-LTDAFYPENLNRLVPHVGRSVAALAEEWR--A
MA----ASGGSGEVEVDVAEWFQAVTEEAITRATF-GR-----S-YH--D--GRAVFAMQ
GRLMAFASEAFRKVLVPGY-------------------------RFLPTKKNWQSWKLDR
EIRRSLTRLIA-RRS-DEAEAENA---------------------DDAGAF----RDLLG
AMINAG---------ERRRA----------------RALAPAAAIPVEDMLEECKTFFFA
GKQTTTNLLTWATVLLAMHPEWQERARREVLDVC-G--ADE-LPSKEHLPRLKMLGMIIN
ETLRLYP--PAVATIRRAKTDVQLSDG-C-------MIPRDMELLIPIMAIHHDTRFWGQ
DAAQFNPMRF-AEGTARAGKHPLAFIPFGLGSRMCIGQNLARLEAKLTMAILLQRFEMRT
SPNYIHAPTVL----------MLLYPQYGAPVIFRP----RSAHPSDPAAQTASPAPSLT
FKRFP*--------------------

#Sitalica_Seita.1G042800.1.v2.2
-------------------------------MGEEMDAG---------WLTWR-------
--AAAALAVAAWL-ALPVAARIADALWWRPRRLEAHFAAQGVRGPPYRFLLGSVKEMVGL
MAEASS-KPMSPATS-HNALPRVLAFYHYWRKIY--------------------------
---------------------GPTFLIWFGPTPRLTVAEPELVREIFLTR-ADAFDRYEA
HPIVRQLEGDGL-VSLHGDKWALHRRV-LTDAFYPENLNRLVPHVGRSVAALAEEWR--A
MA----ASGGSGEVEVDVAEWFQAVTEEAITRATF-GR-----S-YH--D--GRAVFAMQ
GRLMAFASEAFRKVLVPGY-------------------------RFLPTKKNWQSWKLDR
EIRRSLTRLIA-RRS-DEAEAENA---------------------DDAGAF----RDLLG
AMINAG---------ERRRA----------------RALAPAAAIPVEDMLEECKTFFFA
GKQTTTNLLTWATVLLAMHPEWQERARREVLDVC-G--ADE-LPSKEHLPRLKMLGMIIN
ETLRLYP--PAVATIRRAKTDVQLSDG-C-------MIPRDMELLIPIMAIHHDTRFWGQ
DAAQFNPMRF-AEGTARAGKHPLAFIPFGLGSRMCIGQNLARLEAKLTMAILLQRFEMRT
SPNYIHAPTVL----------MLLYPQYGAPVIFRP----RSAHPSDPAAQTASPAPSLT
FKRFP*--------------------

#Osativa_LOC_Os06g39880.1.MSUv7.0
------------------------------------------------MMEAV-------
-----AVAAAVLL-LLHVAARVADAVWWRPRRLEAHFAGQGVRGPPYRFLVGCVREMVAL
MAEATA-KPM-PPAAPHNALPRVLAFYHYWRKIY--------------------------
---------------------GPTFLIWFGPTPRLTVAEPEMVREIFLTR-AEAFDRYEA
HPVVRQLEGDGL-VSLHGDKWAHHRRV-LTPGFYPDNLNRLVPHVGRSVAALAERWR--A
MA-----CAGGGEVEVDVAEWFQAVAEEAITRATF-GR-----S-YD--S--GRVVFRLQ
ARLMAFASEAFRKVLVPGY-------------------------RFLPTKKNRMSWGLDR
EIRRGLVRLIGRRSGGDGGEEDETTTELKD---------------KQDSGF----NDLLG
LMINAG---------VDRT-------------------------MPVEDMVEECKTFFFA
GKQTTTNLLTWATVLLAMHPDWQDRARREVLAVC-GDAAGE-LPTKDHLPKLKTLGMILN
ETLRLYP--PAVATIRRAKFDVTLG-GGGDGDAGGIHIPRDTELLVPIMAIHHDARLWGP
DAAQFNPARF-ASGAARAAKHPLAFIPFGLGSRMCIGQSLAILEAKLTMAVLLQRFDLAL
SPTYVHAPTVL----------MLLHPQYGAPLIFRP----RQSQPSN*------------
--------------------------

#Bdistachyon_Bradi3g07690.1.v3.1
--------------------------MGDEQTEPSPALA---------WLTWR-------
---AAAAVVCAWV-ALHVAARVADAVWWRPRRLEAHFAAQGVRGPPYRFLLGSVREMVGL
MVEASS-KPMSPPTS-HNALPRVLAFYHYWRKIY--------------------------
---------------------GPTFLIWFGPTPRLTVAEPELIREIFQTR-ADAFDRYEA
HPVVRQLEGDGL-VSLHGDKWALHRRV-LADAFFPDNLNRLVPHVGASVAALAEKWR--A
MA----DGAMGGEVEVDVAEWFQAVTEEAITRVTF-GG-----S-YS--D--GRVVFGMQ
GRLMAFASEAFRKVLVPGY-------------------------RFVPTRKNWLSWKLDR
DIRRNLTRLIG-RRS-HEATAAAA----EAEGEEKKQTD------SGGGGF----RDLLG
LMINAG---------ERRRT-----------------TAKSASAIPVGEMVEECKTFFFA
GKQTTTNLLTWATVLLAMHPEWQERARREVLDVC-G--AGE-LPTKEHLPKLKTLGMIIN
ETLRLYP--PAVATIRRAKVDVQLSDG-C-------MIPRDMELLIPIMALHHDTRYWGQ
DAAQFNPARF-ADGVSRAAKHPLAFIPFGLGSRMCIGQNLARLEAKLTLAILLQRFEIRT
SPNYVHAPTVL----------MLLYPQYGAPLMFRP----LSSSQPSDPVSP*-------
--------------------------

#Zmays_GRMZM5G852663_T01.v6a
-------------------------MEAEAEAEAASSGR---------WCTWN-------
-LAAVAAVGACLL-LMHVAARVADALWWRPHRLEAHFARQGVRGPPYRFLLGCVREMVAL
MAEATA-KPMSPPDS-HDALPRVLGFYHYWRKIY--------------------------
---------------------GPMFLIWFGPTPRLTVADPELVSEVLLTR-ADAFDRYEA
HPVVRKLEGDGL-VSLHDDKWALHRRV-LTPAFYPDNLNRLAPHVARSVVALAERWR--A
MA-----SAAGGEVEVDVAEWYQAVAEEAITRATF-GS-----S-YD--S--GRVVFRMQ
ARLMAFASEAFRKVFVPGY-------------------------RFLPTKKNRLQWSLDR
EIRRGLVTLIG-HRS-DEA---AQ----DDDSELNDK--------GSSNGF----RDLLG
LMINAS---------DKKEE----------------KKQEEARAMPVEDMLEECKTFFFA
GKQTTTNLLTWATVLLAMHPDWQERARQEVLAVC-G--ADE-LPSKEHLPKLKTLGMILN
ETLRLYP--PAVATIRRAKRDVTLG-G-V-------SIPRDTELLIPIMAMHHDGALWGP
DATQFNPARF-GGGAAKAAAHPLAFIPFGLGPRMCIGQNLALLEAKLTLAVVLQRFRLAR
SPSYVHAPTVL----------MLLYPQYGAPVIFRPVSSQLSVSDRTETTRPPRH*----
--------------------------

#Zmays_GRMZM2G047684_T01.v6a
-------------------------MEAEAEAEAASSGR---------WCTWN-------
-LAAVAAVGACLL-LMHVAARVADALWWRPHRLEAHFARQGVRGPPYRFLLGCVREMVAL
MAEATA-KPMSPPDS-HDALPRVLGFYHYWRKIY--------------------------
---------------------GPMFLIWFGPTPRLTVADPELVSEVLLTR-ADAFDRYEA
HPVVRKLEGDGL-VSLHDDKWALHRRV-LTPAFYPDNLNRLAPHVARSVVALAERWR--A
MA-----SAAGGEVEVDVAEWYQAVAEEAITRATF-GS-----S-YD--S--GRVVFRMQ
ARLMAFASEAFRKVFVPGY-------------------------RFLPTKKNRLQWSLDR
EIRRGLVTLIG-HRS-DEAAQDDDSELNDK---------------GSSNGF----RDLLG
LMINAS---------DKKEE----------------KKQEEARAMPVEDMLEECKTFFFA
GKQTTTNLLTWATVLLAMHPDWQERARQEVLAVC-G--ADE-LPSKEHLPKLKTLGMILN
ETLRLYP--PAVATIRRAKRDVTLG-G-V-------SIPRDTELLIPIMAMHHDGALWGP
DATQFNPARF-GGGAAKAAAHPLAFIPFGLGPRMCIGQNLALLEAKLTLAVVLQRFRLAR
SPSYVHAPTVL----------MLLYPQYGAPVIFRPVSSQLSVSDRTETTRPPRH*----
--------------------------

#Bstacei_Brast07G159900.1.v0.1.stacei
----------------------------------MGGEE---------EWSWT-------
-ALALAATAASFV-LLHVAARVADALWWRPRRLEAHFARQGVRGPPYRLLVGCVREMVAL
MAEATA-KPMSPPTS-HNALPRVLAFYHYWRKIY--------------------------
---------------------GPTFLIWFGPTPRLTVSDPELVREIFLTQ-AEAFDRYEA
HPVVRQLEGDGL-VSLHGDKWALHRRV-LAPAFFPDNLNRLVPHVGRSVAALADRWR--A
MA----RSSGAGEVEADVAEWFQAVAEEAITRATF-GR-----S-YG--P--GRAVFRMQ
GRLMAFASEAFRKVLVPGY-------------------------RFLPTRKNRMSWGLDR
EIRRGLARLIA-RRS-DNTNSSGG-----------------------GGGF----RDLLG
LMINAR---------DKKPS----------------------QAMPVEDMVEECKTFFFA
GKQTTTNLLTWATVLLAMHPEWQDRARQEVLAVC-G--PSE-LPGKEHLHRLKTLGMILN
ETLRLYP--PAVATIRRAKVDVTLG-GDR------LAIPRDTELLIPIMAIHHDTTLWGA
DAARFNPARF-AAGAARAASHPLAFIPFGLGSRTCIGQNLALLEAKLTVAILLQRFEFRL
SPKYVHAPTVL----------MLLYPQYGAPVIFRP----ISVSSSPPSD*---------
--------------------------

#Zmays_GRMZM2G045319_T01.v6a
--------------------------MREEMDIDATGAG---------WLSWR-------
---EAAVAVLAWL-VLHVATRVADALWWRPRRLEAHFAEQGVRGPPYRFLLGSVKEMVGL
MAEASA-KPMSPPTS-HNALPRVLAFYHYWRKIY--------------------------
---------------------GPSFLIWFGPTPRLTVAEPELVREIFLTR-AEAFDRYEA
HPVVRQLEGDGL-VSLHGDKWALHRRV-LTDAFYPDNLNRLVPHVGRSVAALAAKWN--A
MA----AAAGNGEVEVDVAEWFQAVTEEAITRVTF-GR-----S-YD--D--GRVVFAMQ
GRLMAYASEAFRKVLVPGYRCVLPDGGASRLRLGFSFKIRRVVCRFLPTKKNWQSWKLGR
EIRRSLTRLIARRSGMAEEEEEVQA--------------------GHSGGF----RDLLG
AMINAG---------ERKTP----------------------AAIPVADMLEECKTFFFA
GKQTTTNLLVWATVLLAMHPEWQERARSEVLDIC-G--PDE-LPSKEHLPRLKTLGMIIN
ETLRLYP--PAVATIRRAKTDVQLSDG-C-------MIPRDTELLIPIMAIHHDARFWGP
DAAQFNPARF-AGGTARAAKHPLAFIPFGLGSRMCIGQNLARLEAKLTMAILLQRFEMKA
SPNYIHAPTVL----------MLLYPQYGAPVIFRP----RSAHPAAS*-----------
--------------------------

#Bstacei_Brast04G257300.1.v0.1.stacei
--------------------------------MGDEQTA---------WLTWR-------
--AAAAVLACAWV-ALHVAARVADAVWWRPRRLEAHFAAQGVRGPPYRFLLGSVREMVGL
MAEASS-KPMSPPTS-HNALPRVLAFYHYWRKMY--------------------------
---------------------GPTFLIWFGPTPRLTVAEPELIREIFQTR-ADAFDRYEA
HPVVRQLEGDGL-VSLHGDTWALHRRV-LADAFFPDNLNRLVPHVGASVAALAEEWRAMA
MA-----DGGAGEVEVDVAEWFQAVTEEAITRVAFGGG-----S-YG--D--GRVVFGMQ
GRLMAFASEAFRKVLVPGY-------------------------RFVPTRKNWLSWKLDR
DIRRRLTRLIA-RRS-DEA---AAMEEAEGERKK-----------KAEPGF----RDLLG
LMINAG---------GRRRK--------------------TTKAIPVGEMVEECKTFFFA
GKQTTTNLLTWAAVLLAMHPEWQERARREVLDVC-G--AAE-LPSKDHLPKLKTLGMIIN
ETLRLYP--PAVATIRRAKVDVRLS-DGC-------MIPRDMELLVPIMALHHDTRYWGQ
DAAQFNPARF-VDGVSKAAKHPLAFMPFGLGSRMCIGQNLARLEAKLTVAILLQRFEIRT
SPNYVHAPTVL----------MLLYPQYGAPLMFRP----LPSSQLSDPVSP*-------
--------------------------

#Lusitatissimum_Lus10017771.BGIv1.0
-------------------------------MLEREGLP---------LLLWV-------
---VLKFITISFL-ALLFVLKIVVLLWWKPRRIEEHFSRQGIRGPPYRFFIGNVKELVEM
MLKASS-QPM-PTFS-HNILPRVLSFYHHWKKLY--------------------------
------------------------------------------------------------
--------GDGL-LSLKGEKWVHHRKI-ITPTFHMENLKLLMPVVAESVTGMLDKWD---
-H----TLSESGEVEMEVSEWYQTLTEDVITRTFF-GI-----S-YE--D--GKAIFKLQ
SSQILLAAESFQKVFIPGY-------------------------RFFPTKKNMNSWKFDK
EVRHLLTKLIEQRKQ-SSS---GD----GKAKVDGGGS-------STAAAP----KDLLG
VMIEAS---------KLSPN-----------------------NVTPNDIVEECKSFFFA
GKHTTSNLLTWTTVLLAMHPQWQVQARDELLRVC-G--SRD-IPSKDDIVKLKTLTMIVN
ESLRLYP--PTIATIRRTKTDVDLG-G-Y-------KVPSGTELLIPILALHHDQKIWGN
DVNEFNPARF-SEGVVHAAKHPAAFIPFGLGVRSCIGQNLALLQTKLTLAIIIRRFSFKL
SPTYKHAPTVL----------LMLYPQYGAPVIFEK----LTTSQLSSSELLSNSHHQ*-
--------------------------

#Sbicolor_Sobic.010G182966.1.v3.1
----------------------------MEMEAELASGR---------WWTWN-------
---AAAGACLLLL-LMHVAARVADALWWRPRRLEAHFARQGVRGPPYRFLLGCVTEMVAL
MAEAAA-KPMSPPDS-HDALPRVLAFYHYWRKIY--------------------------
---------------------GPMFLIWFGPTPRLTVADPELVREVLLTH-ADAFDRYEA
HPVVRKLEGHGL-ISLHDDKWALHRRV-LTPAFYPDNLNRLAPHVARSVAALAERWR--A
MA----SAAPGGEVELDVAEWYQAVAEETIARATF-GR-----S-YD--S--GRVVFRMQ
ARLMVFASEAFRKVFVPGY-------------------------RFLPTKKNRMQWSLDR
EIRRGLVALIGNRSM-EAARQDEDEDDAELNDK------------GSNGGF----RDLVG
FMINAN---------DKKTK-------------------KSAPAIPVEDMLEECKTFFFA
GKQTTTNLLTWATVLLAMHPDWQERARQEVLAVCGG--ADE-LPSKEHLPKLKTLGMILN
ETLRLYP--PAVATIRRAMRDVTLG-G-V-------SIPQDTELLIPIMAMHHDAALWGP
DAAQFNPARFAAGGAAKAASHPLAFIPFGLGPRMCIGQNLALLEAKLTLAVVLQRFHLAR
SPSYVHAPTVL----------MLLYPQYGAPVIFRP----VTTTETTGPPPS*-------
--------------------------

#Mguttatus_Migut.D01051.1.v2.0
-------------------------------------ME---------DIFYL-------
-----RVFLIILL-SNIIVLVGAHNIWGTPKKIENLSLTQGIKGPKYELLF---------
-------------------------YYEEPTK----------------------------
---------------------GPTFLIWFGTTPRITISDPNLIKEIFFSK-SEFFEKNES
PILIKKIEGDGL-LNLKGEIWAHHRSI-IQPLFHAENLKLMIPMMAKSMGEEVMKLS---
-E---EISNHDGNFVIDASNWFQNLVEDVITRAIF-GS-----F-YE--E--GRPILKLQ
AQQVAHATEAYHKSFIPGY-------------------------RFLPTKKNRISRRLNK
EIRKSLLNLIGRRRR-TMT---NS----SSPA-------------VCGELP----NDLLE
IMIKAV---------DESAA-----------------NSNHLLAITENDIVEECKTIFFA
GKHTTSNLLTWTVVLLAMHPRWQDDVREEVLRVC-E--SRD-SPTKDDLAKLKTLGMILN
EALRLYP--PAVAIIRRAKVNVRLG-G-L-------HIPQGTELLIPILAVHHDPTLWSS
DAREFNPSRF-GGGVAQAAKHPMAFMPFGLGARRCIGQNLAVLQAKLAMAMILRRFSFEL
APDYKHAPSVL----------MLLHPQHGAPIVVRN----L*------------------
--------------------------

#Pvirgatum_Pavir.J13746.1.v1.1
------------------------------------------------------------
-----------------------------QQRVQCNAAA------------GVAQGVVSY
LLRLGA-------YT-HAV-----------------------------------------
---------------------RSTFLIWFGPTPRLAVADPDLIREILVSR-AEHFDRYES
HPMVRQLEGEGL-VSLRGEKWAHRRRV-LTPAFRMENLKLLLPFVGRTVVDMMDKWR--D
MA-----AAGSGEVEIDVSEWFQVVTEDAITRMAF-GR-----S-YE--D--GKAVFKLQ
TQLMAFASEAFRKVFIPGY-------------------------RFLPTKKNTSSWKLDK
EIRKNLATLIGRRQE--ASDDEKL-----------------------SGCA----KDLLG
LMINAN---------SHGGK---------------------VSPITVNDIVEECKTFFFA
GKQTTSNLLTWTTVVLAMHPEWQELARQEVLDVC-G--ARD-IPSREQLAKLKTLGMILN
ETLRLYP--PAVATVRRAKTDVELG-G-C-------LIPRDTELLIPIIAVHHDARLWGP
DATQFNPARF-AKGVAQAARHPTAFIPFGLGARMCIGQNLALLEAKLAVAIILQRFDFRL
SPSYLHAPTVL----------MLLHPQYGAPVIFRP----RPPSEPSDRDREV*------
--------------------------

#Pvirgatum_Pavir.Da00625.1.v1.1
-----------------------------------MGAA---------------------
---AAAGACLLLL-LLHVAARVADALWWRPRRLEAHFARQGVRGPPYRLLLGCVTEMVAL
MAEAAA-KPMSPPDS-HDALPRVLAFYHYWRKIY--------------------------
---------------------GPMFLIWFGPTPRLTVADPELVREILLTR-ADAFDRYEA
HPVVRQLEGDGL-VSLHGDKWALHRRV-LAPAFFPDNLNRLAPHVGRSVVALAERWR--A
MA-----AAAAGEVEVDVAEWFQAVAEEAITRATF-GR-----S-YD--S--GRVVFRMQ
ARLMAFASEAFRKVLVPGY-------------------------RFLPTKKNRLSWSLDR
EIRRGLVALIG-RRS-DEAEEDEDDGVGLTD--------------KGSSGF----RDLLG
LMINAG---------GKKAP----------------------AAIPVSDMLEECKTFFFA
GKQTTTNLLTWATVLLAMHPDWQERARREVLAVC-G--ADE-LPSKDHLPKLKTLGMILN
ETLRLYP--PAVATIRRATRDVVLG-GGG---GQPVSVPRGTELLIPIMAMHHDAALWGP
GAARFDPGRF-AGGAARAAAHPLAFVPFGLGPRMCIGQNLALLEAKLTLAVLLRRFELAR
SPNYVHAPTVL----------MLLYPQHGAPVIFRP----VAPPPPAGDGDGSLVAGGR*
--------------------------

#Cgrandiflora_Cagra.10015s0001.1.v1.1
--------------------------MEEESNNNNNNNS---------SSSWL-------
------ILVLSVMLFSLVIVKVMSLLWWRPRKIEEHFSKQGIRGPPYHFFIGNVKELVGM
MLKASS-HPM-P-FS-HNILPRVLSFYHHWRKIY--------------------------
---------------------GATFLVWFGPTFRLTVADPNLIREIFSK--SEFYEKNEA
HPLVKQLEGDGL-LSLKGEKWAHHRRI-ISPTFHMENLKLLVPVVLKSVTDLLDKWS---
-D----KLSEDGEIEVDVYEWFQILTEDVISRTAF-GS-----S-YE--D--GRAIFRLQ
AQQMLLCAEAFQKVFIPGY-------------------------RFFPTRGNLKSWKLDK
EIRKSLLKLIE-RRR-ENVVVVANGDDGE----------------ECKESP-TTGKDLLG
LMIQAK-------------------------------------NVTVQDIVEECKSFFFA
GKQTTSNLLTWTTILLSMHPEWQAKARDEVLRVC-G--SRD-VPTKDHVVKLKTLSMILN
ESLRLYP--PIVATIRRAKSDVKLG-G-Y-------KIPCGTELLIPIIAVHHDQAIWGN
DVNEFNPARF-ADG----------------------------------------------
------------------------------------------------------------
--------------------------

#Bdistachyon_Bradi1g36800.2.v3.1
----------------------------------MGGEE---------QWSWM-------
--VLALAATASCV-LLHVAARVADALWWRPRRLEAHFARQGVRGPPYRLLVGCVREMVAL
MAEATA-KPMSPATS-HNALPRVLAFYHYWRKIY--------------------------
---------------------GPTFLIWFGPTPRLTVADPELVREIFLTQ-AEAFDRYEA
HPVVRQLEGDGL-VSLHGDKWALHRRV-LAPAFFPDNLNRLVPHVGRSVAALADRWR---
-A-----MACAGEVEVDVAEWFQAVAEEAITRATF-GR-----S-YE--S--GRVVFRMQ
GRLMAFASEAFRKVLVPGY-------------------------RFLPTKKNRMSWGLDR
EIRRGLVRLIG-RRS-DAA---ADAVENDGTAVKDKANNNTNNNDNNNKGF----RDLLG
LMINAR---------DN-KS------------------------MPVGDMVEECKTFFFA
GKQTTTNLLTWATVLLAMHPDWQDRARQEVLAVC-G--PGE-LPSKEHLHRLKTLGMILN
ETLRLYP--PAVATIRRAKVDVILG-GGQ------LAIPRDTELLIPIMAIHHDARLWGP
DAARFNPARF-AAGAARAAAHPLAFIPFGLGSRMCIGQNLALLEAKLTVAILLQRFEFKM
SPKQKDNPEQMGRERCIGMANLFGVRVHGIPALCSSAFLSVCGCVPGVPWLVVLTIHCRI
SGTGRRGTFLQFVQMFFCTDALDSN*

#Sitalica_Seita.2G413200.1.v2.2
------------------------------------MWW---------PWSWQ-------
---GTALAAAAWLCLQLAVARLMEALWWRPRRLERHFARHGVRGPGYRFFFGSSIELIRL
MVDASS-RPAPPEAP-HDVLPRVLAFYHHWRKLY--------------------------
---------------------GPMHLIWFGTTPRLIVSEPELIREVLLSR-AEHFDRYEA
NPLIRQFEGLGL-SNLHGDEWARRRKI-LTPAFHVENLKPLVPFVTETVQRMLEERV--L
SP---AAAVGGGEVEVDVAEWYQRLPQDVITLATF-GR-----N-YE--E--GSVVFRLQ
GEHASYATEAHSKVFIPGY-------------------------RFLPTRKNRRVWQLDR
EIRRLLGKFVTGLQSGGDHRGARDH--------------------GRAGGM----KDFMS
FMAPT---------------------------------------MTADEIVEESKNFFFA
GKETLTSLLTWATVALAMHPEWQDRARREVVAVC-G--RRG-APTKDHLPRLKALGMVVN
ETLRLYP--PAVAMIRKAKRDVDLG-G-C-------AVPAGTEIMMPVMAVHHDVGVWGA
DAAEFNPARF-ADGGDR-PRQQMAFMPFGGGGRVCIGQNLALIEAKVALALVLQRCEFRL
SPAYVHAPRVL----------MILNPQHGAPVIFRP----L*------------------
--------------------------

#Pvirgatum_Pavir.Ba00067.1.v1.1
--------------------------------MWWPWPW---------PWSWQ-------
---GTALTAAAWLCLHVAVARLMEALWWRPRRLERHFARHGVRGPGYRFFFGSSIELIRL
IGDASS-RPAPPEAP-HDVLPRVLAFYHHWRKLY--------------------------
---------------------GPMHLIWFGRTPRLIVSEPELIREVLLSR-AEHFDRYEA
QPLIRQFEGLGL-SNLHGDEWARRRKI-LTPAFHVENLKLLVPFVAETVQRMLEERV---
-----LSAAAGSEVEVDVAEWYQRLPQEAITLATF-GR-----N-YD--E--GSVVFRLQ
GEHASHATEAHSKVFIPGY-------------------------RFLPTRKNRRVWQLDR
EIRRLLRKFVTGLQSGDHRGGGRDH--------------------GRAGGM----KDFMS
FMAPA---------------------------------------MTADEIIEESKNFFFA
GKETLTSLLTWATVALAMHPKWQDRARREVVDVC-G--RRG-LPTKDHLPRLNILGMIVN
ETLRLYP--PAVAMIRKAKRDVDLG-G-C-------VVPAGTEIMMPIMAVHHDAEVWGA
DATEFNPERF-ADDGDR-PRQQMAFMPFGGGGRVCIGQNLALIEAKVALALVLQRCEFRL
SPAYVHAPRVL----------MILNPQHGAPVIFRP----L*------------------
--------------------------

#Bstacei_Brast06G031800.1.v0.1.stacei
--------------------------------------------------MWA-------
-------AVLLLLAAALCARAAAEVLWLRPRRLERHFAGQGVRGPGYRFFVGSSVELVRL
MLDAAS-RPMAPQGS-HRVLPRVLPFYHRWRQLY--------------------------
---------------------GPKHLIWFGTKARLTISEAELIREVLVTR-AEYFDRYEA
HPLICQFEGYGL-SNLHGDPWVRHRRV-LAPAFHSENLKPLVPFVADTVRRMLDDLA--D
RA-----HANGGQAEVDVAEWFPRVPQEAITYATFGGSRRRGKS-YD--D--GRAVFRLQ
DELAGLAADAHSKVYIPGY-------------------------RFLPFRRNLRVWHLVR
EIRRSLASFVTDLRMKDDKA-------------------------DDVGGM----TDLMS
FMAPA---------------------------------------MTADEIIEECKNFFFA
GKETLSSLLTWATVALAMHPEWQDRARREVLDVV-GPHGHG-LPTKDHLPKLKTLGMIVS
ETLRLYP--PAVAMIRRAKRDVELG-G-C-------VVPAGTELLIPILAVHHDEALWGA
DATEFNPARF-GDDQPR-RQHQMAFMPFGGGARICIGQNLALMEAKVALAVVLQRFAFRL
SPAYVHAPRVL----------MILNPQHGAPVIFRP----L*------------------
--------------------------

#Sbicolor_Sobic.002G398600.1.v3.1
------------------------------------------------------------
----------------------MEALWWRPRRLERHFARHGVRGPGYRFFFGSSIELIRL
MLDASS-RPA-PPEAPHDVLPRVLAFYHHWRKLY--------------------------
---------------------GPMHLIWFGRTPRLVVSSPELIREVLLSR-SEHFDRYEA
HPLIRQFEGLGL-SNLHGDEWARRRKI-LTPAFNAENLKLLAPFVADTVQRMLEERV--L
LPSS-SAAGGSGEVEVDVVEWYQRLPKEAITVATF-GR-----N-SD--E--GSAVFRLQ
AEHASYATEAHSKVFIPGY-------------------------RFLPTRRNRRVWQLDR
EIRRLLAKLVAGLQSGDDHRHRGRD--------------------PRAGGM----RNFMS
FMAPA---------------------------------------MTADEIIEESKNFFFA
GLETLNSLLTWATVALAMHPEWQDRARREVVDVC-G--RRG-VPTKDHLPRLRTLGMVVN
ETLRLYP--PAVAMIRKAKRDVELG-G-C-------VVPAGTEVMIPIMAVHHDADVWGT
DATKFNPGRFAGDGGDRQPRPQMAFMPFGGGARVCIGQYLALMEAKIALAMVLQRCEFRL
SPAYVHAPRVL----------MILNPQHGAPVIFRP----L*------------------
--------------------------

#Sviridis_Sevir.2G425200.1.v1.1
--------------------------------------M---------WWPWS-------
WQG-TALAAAAWLCLQLAVARLMEALWWRPRRLERHFARHGVRGPGYRFFFGSSIELIRL
MVDASS-RPAPPEAP-HDVLPRVLAFYHHWRKLY--------------------------
---------------------GPMHLIWFGTTPRLIVSEPELIREVLLSR-AEHFDRYEA
NPLIRQFEGLGL-SNLHGDEWARRRKI-LTPAFHVENLKPLVPFVTETVQRMLEERVLSP
AA-----AAAGGEVEVDVAEWYQRLPQDVITLATF-GR-----N-YE--E--GSVVFRLQ
GEHASYATEAHSKVFIPGY-------------------------RFLPTRKNRRVWQLDR
EIRRLLGKFVTGLQS-GGD---------HRGARDH----------GRAGGM----KDFMS
FMAPT---------------------------------------MTADEIVEESKNFFFA
GKETLTSLLTWATVALAMHPEWQDRARREVVAVC-G--RRG-APTKVHLPRLKALGMVVN
ETLRLYP--PAVAMIRKAKRDVDLG-G-C-------AVPAGTEIMMPVMAVHHDAGVWGA
DATEFNPERF-ADGGDR-PRQQMAFMPFGGGGRVCIGQNLALIEAKVALALVLQRCEFRL
SPAYVHAPRVL----------MILNPQHGAPVIFRP----L*------------------
--------------------------

#Bdistachyon_Bradi1g19560.1.v3.1
------------------------------------------------MWPWV-------
---AVLFISAAAACACYWARAAAEALWLRPRRLERHFARQGVKGPGYSFFVGSSVELVRL
MLDAAS-RPMAPQDS-HHVVPRVLPFYHRWRQLY--------------------------
---------------------GPKHLIWFGTKARLTISEPELIREVLVTR-AEHFDRYEA
HPLICQFEGYGL-SNLHGDPWARHRRV-LAPAFHSENLKPLVPFVADTVRRMLDKLA---
-D---CADANGGETEVDVAEWFPRVPQEAITYATFGGSRRRGKS-YD--D--GRAVFRLQ
DELAGLAADAHSKVYIPGY-------------------------RFLPFRRNLRVWHLVR
EIRRSLASFVTDLQKKDDKADED----------------------GGAGGM----RDLMS
FMAPA---------------------------------------MTADEIIEECKNFFFA
GKETLSSLLTWATVALAMHPEWQDRARQEVLDVV-GPHGHG-LPTKDHLPRLKTVGMIVS
ETLRLYP--PAVAMIRTAKRDVELG-G-C-------VVPAGTELLIPILAVHHDQALWGA
DATEFNPARF-GDDQPR-RQHQMAFMPFGGGARICIGQNLALMEAKVALAVVLQRFAFRL
SPAYVHAPRVL----------MILNPQHGAPVIFRP----L*------------------
--------------------------

#Pvirgatum_Pavir.Db01623.1.v1.1
------------------------------------------------------------
--------------------------------------------------------MVAL
MAEAAA-KPMSPPDS-HDALPRVLAFYHYWRKIY--------------------------
---------------------GPMFLIWFGPTPRLTVADPELVREILLTR-ADAFDRYEA
HPVVRQLEGNGL-VSLHGDKWALHRRV-LTPAFFPDNLNRLAPHVGRSVAALAERWR--A
MA-----SAAGGEVEVDVAEWFQAVTEEAITRATF-GR-----S-YD--S--GRAVFRMQ
ARLMAFASEAFRKVLVPGY-------------------------RFLPTKKNRLSWSLDR
EIRRGLVALIG-RRS-DEAEEDEDAGLND----------------KESDSF----RDLLG
LMINAG---------GKKAP-----------------------AIPVADMLEECKTFFFA
GKQTTTNLLTWATVLLAMHPDWQERARREVLAVC-G--ADE-LPSKDQLPKLKTLGMILN
ETLRLYP--PALATIRRAKRDVVLG-GGL-------SVPRGTELLIPIMAMHHDAALWGP
GAARFDPGRF-AAGAARAAAHPLAFVPFGLGPRMCIGQNLALLEAKLTLAVLLQRFELAR
SPNYVHAPTVL----------MLLYPQHGAPVIFRP----VVTPSPPSDQPAGDGDGRT-
-----------------------GR*

#Pvirgatum_Pavir.J14575.1.v1.1
------------------------------------------------------------
------------------------------------------------------------
------------------------------------------------------------
------------------------------------------------------------
--MVRQLEGEGL-VSLRGDKWAHRRRV-LTPAFRMENLKQLLPFVGRTVADMVDKWR--D
MA-----AAGSGEVEIDVSEWFQVVTEDAITRTAF-GR-----S-YE--D--GKAVFKLQ
TQLMAFASEAFRKVFIPGY-------------------------RFLPTKKNTSSWKLDK
EIRKNLATLIGRRQDAA-----DDD--------------------KLGGCA----KDLLG
LMINAN---------SSNGG--------------------KASPITVNDIVEECKTFFFA
GKQTTSNLLTWTTVVLAMHPEWQELARQEVLDVC-G--ARD-IPSREQLAKLKTLGMILN
ETLRLYP--PAVATVRRAKADVELG-G-C-------LIPRDTELLIPIMAVHHDARLWGP
DATQFNPARF-AKGVAQAARHPAAFIPFGLGARMCIGQNLALLEAKLAVAIMLQRFHFRL
SPSYLHAPTVL----------MLLHPQYGAPVIFRP----RPSERSDRDRDV*-------
--------------------------

#Zmays_GRMZM2G019666_T01.v6a
--------------------------------MTTAWCW---------PWPWQ-------
---ATLLAAAAWLCLHAAVARLMEALWWRPRRLERHFARHGVRGPGYRLYLGSSIELSRL
MEDASS-RPA-PRDEPHRVLPRVLAFHHHWDKLY--------------------------
---------------------GPMHLIWFGTTPRLVVSSPELIREVLLSR-SQHFDRYEA
HPLIRQFEGLGL-SNIHGDEWARRRKI-LAPAFHAENLKLLAPFVAGTVQRMLEERV--L
LP------GGPGEVELDVADWYRRLPQEVITVATF-GR-----NNSD--E--GSAVFRLQ
AEHASYATEAHSKVFFPGY-------------------------RFLPTRRNRRVWQLDR
EIRRLLAKLVAGLQS-------GGSGDHRHQGRDHG---------RAGGGM----RDFMS
FMAPA---------------------------------------MAADEIIEESKNFFFA
GQETLTSLLTWATVALAMHQEWQDRAREEVMEVC-G--SRA-VPTKDHIPRLKTLGMVIN
ETLRLYP--PAVAMIRKAKRDVELG-G-C-------VVPAGTEIMIPIMAVHHDAGVWGD
DATEFDPARF-ADDGDRRPRQQMAFFPFGGGARVCIGQYLALMEAKIALATVLQRCKFRL
SPAYVHAPRVL----------MILNPQHGAPVIFRP----L*------------------
--------------------------

#Pvirgatum_Pavir.J11492.1.v1.1
-----------------------------------MGEN---------------------
-----LRSTTSLF-LFFLFLRLLLWL---------------------------VSVLFLL
AIEVSTDRKIG-----WLIDPSIGCA----------------------------------
---------------------GPTFLIWFGPTPRLTVAEPELVREIFLTR-ADAFDRYEA
HPVVRQLEGDGL-VSLHGDKWALHRRV-LTDAFYPDNLNRLVPHVGRSVAALAEEWC--A
MA----AAGGSGEVEVDVAEWFQAVTEEAITRATF-GR-----S-YD--D--GRAVFAMQ
GRLMAFASEAFRKVLVPGY-------------------------RFLPTRKNWQSWKLDR
EIRQSLTRLIA-RRS-DEA---EAENKAA----------------GDGGAF----RDLLG
SMINAA---------DRKTR---------------APPSPAAAAIPVEDMLEECKTFFFA
GKQTTTNLLTWATVLLAMHPEWQERARREVLDVC-G--AEE-LPSKDHLPKLKTLGMIMN
ETLRLYP--PAVATIRRAMTDVQLS-DGR-------VIPRDMELLVPIMAIHHDPRFWGP
DAAQFNPARF-AGGPARAAKHPLAFIPFGLGARMCIGQNLARLEAKLTMAILLQRFEMRA
SPNYVHAPTVL----------MLLYPQYGAPVIFRP----RSAHRPSDPAAS*-------
--------------------------

#Stuberosum_PGSC0003DMT400096125.v3.4
------------------------------------------------------------
------------------------------------------------------------
------------------------------------------------------------
------------------------------------------------------------
-------------------------MI---------------PTMGKSMKDMLTKWS---
-S----KMSKDGKVEIEVSEWFLSLSEEVITHTVF-GS-----S-YE--D--GKAIFELQ
AQQLVYATNAFHQLFIPGF-------------------------RFLPTKKNIISWKLDK
DVRNSLMKLIEHRKKSLECD-------------------------QSEEGP----KDLLE
VMIKAS---------NSTYS---------------------NSAIKVDDIVEECKTMFLA
GKYTTSNLLTWTTILLAMNPHWQQLARDEVFNVC-G--ARD-TPSKDNIAKLKTLGMILN
ESLRLYP--PLAATIRRAKIDTTLG-T-L-------NLPQGTELLIPFIGIHHDAELWGD
DVNEFNPGRF-ARGVAQAAKSPMAFMPFGLGARHCIGQNLAIIQAKLAIAMMLMSFSFEL
APTYQHAPTIL----------IFLCPQYGAPIIFKK----L*------------------
--------------------------

#Osativa_LOC_Os07g45290.1.MSUv7.0
--------------------------------MWSSWAW---------TWSWS------G
AAAVAVAAAAAWVAVYAAAARAAEALWWRPRRVERHFAAQGVRGPGYRFFVGSSIELVRL
MVDAAS-RPMEPPTS-HDILPRVLPFYHHWRKLY--------------------------
---------------------GPMHLIWFGRTPRLVVSEPELIREVLLTR-ADHFDRYEA
HPMICQFEGYGL-SNLHGERWARRRRV-LTPAFHTENLRMIAPFVAGTVTRMLDELA--E
RA----RAGGAGEAEVDVAEWFQRVPQEAITFAAF-GR-----RNYD--D--GAAVFRLQ
DELAGYATEAHSKVYIPGY-------------------------RFLPTRKNRRVWQLDR
EIRSHLAKFVTGLQS-CSSSHGDDADDGG----------------DGGGGM----REFMS
FMAPA---------------------------------------MTAGEIIEESKNFFFA
GKETLSNLLTWTTVALAMHPEWQERARREVVAVC-G--RGD-LPTKDHLPKLKTLGMILN
ETLRLYP--PAVAMIRTAKEDVELG-G-C-------VVPAGTEVMIPIMAVHHDAAAWGD
DAAEFNPARFAADDDGGRRRHPMAFMPFGGGARVCIGQNMALMEAKVALAVVLRRFEFRL
SPAYVHAPRVL----------MILSPQFGAPVIFRP----LTSAAA*-------------
--------------------------

#Sbicolor_Sobic.003G228000.1.v3.1
---------------MPLPFLCFSSTAPMVTSVLLILRE---------TSPWA-------
-----LVGAAASVALLWLVAWTLEWAWWTPRRLDRALRAQGLKGTKYRLLTGDVRENARL
NREART-KPL-ALGS-HDIIPRVLPMLHNVVKEY--------------------------
---------------------GTNSFTWFGPVPRVIIPDPELVREVLSNK-FGHFGKPRF
SRLGKLL-ANGL-ANHEGEKWAKHRRI-LNPAFHHEKIKRMLPVFATCCTDMINRWE---
-N----SMSSEGSSEIDVWPEFQNLTGDVISRTAF-GS-----N-YQ--E--GRNIFQLQ
GEQAERLIQSFQTIFIPGY-------------------------WFLPTKNNRRMKEIDR
EICKVLHGIIRKRER-AFI--------------------------DGEGSN----DDLLG
LLVESN---------MRESN------------------GNAKLGMSTKDIIEECKLFYFA
GMETTSVLLTWTLIVLSMHPEWQERARDEVLNHF-G---RG-RPDFDSLNRLKIVTMILY
EVLRLYP--PVILLTRRTYKEMELG-G-I-------TYPSGVSLLLPIIFIHHDPNIWGK
DASEFNPQRF-EDGISNATKHQAAFFPFGWGPRICIGQNFALLEAKMALCTILQRFSFEL
SPSYTHAPYTV----------ITLHPQHGAQIRLKK----L*------------------
--------------------------

#Bdistachyon_Bradi2g44150.1.v3.1
-------------------------MFPESLPSLAPASA---------PWGFL-------
-----VCGLLGFV-FLWQTARLLEQLWWQPRRLERALRAQGLHGTSYRFLTGDVNDFARL
NREAWS-KPM-PLGS-HDIGPRILPFLYKTVQEH--------------------------
---------------------GKPCISWFGPLPKVTITDPALVREVMSSK-FGHIEKMKF
PALSRLL-ADGV-GSYEGEKWVTHRRI-LNPAFHLEKLKLMMPAFSACCEELVSRWT---
-E----SLGSDGSWEVDVCSELQSLTGDVISHTAF-GS-----S-YR--E--GRRIFQLQ
NEQIGRFMAAVHKFFIPGY-------------------------MSFPTKNNRRMQQINN
EIESILRGLIGKRLQ-TMQ--------------------------EGESTK----DDLLG
LLLESS---------MTDTD----------------ANGKSSLAMSIEEVVEECKLFYFA
GMETTSVLLTWTMIVLSMHPEWQDRAREEVVTLF-G---KQ-KPEYEGLNRLKFVTMILY
EVLRLYP--PASALTRRTYKEIEIG-G-I-------RYPAGVVFEMPVLFIHHDPEIWGT
DVHQFRPDRF-AEGVSKASKNPGAFLPFGWGPRICIGQNFALLEAKMALCMILQRFEFEL
APSYAHAPHTV----------MMLRPMHGAQIKLRG----ISS*----------------
--------------------------

#Zmays_GRMZM2G056247_T02.v6a
--------------------------MATLPLLLHLLWE---------ASPWA-------
---RAGAATAAVV-LVWLAAWTLEWAWWTPRRLDRALRAQGLKGTRYRLLTGDVRENARL
NREART-KPL-PLGS-HDIIPRVLPMFHNAVKEN--------------------------
---------------------GTNSFTWFGPIPRVIIPDPELMREVLSNK-FGHFGKPLF
SRVGKLL-ANGL-ANHEGEKWAKHRRI-LNPAFHHEKIKRMLPVFATCCADMINRWE---
-N----SMSSKEPSEMDVWPEFQNLTGDVISRTAF-GS-----N-YQ--E--GRNIFQLQ
GEQAERLIQSFQTIFIPGY-------------------------WLLPTKNNRRMKEIDR
EIRKILHGIIRKRER-AFI--------------------------DSEGTN----DDLLG
LLVESN---------MRESN------------------GNAKLGMTTEDIIEECKLFYFA
GMETTSVLLTWTLILLSMHPEWQEQAREEVLNHF-G--MGT--PDFDNLNRLKIVTMILY
EVLRLYP--PVVFLSRRTYKEMELG-G-I-------KYPSGVSLLLPIIFIHHDPNIWGK
DASEFNPQRF-EDGISNATKHQAAFFPFGWGPRICIGQNFALLEAKMALSTILQRFSFEL
SSSYTHAPYTV----------ITLHPQHGAQIRFK-----FSFDMNNENQVCMNGVGV*-
--------------------------

#Bstacei_Brast01G209700.1.v0.1.stacei
----------------------------MATRALQMLSE---------ASPWS-------
----LAGAAAAVV-LLWLAAWILEWAWWTPRRLGRALRAQGLRGTRYRLFTGDVTENVRL
NREARS-KPL-PLGS-HDIIPRVQPMFCNTVKEN--------------------------
---------------------GKVSFTWFGPTPRVMIPDPELVREILSNK-FGHYGKPKS
SRVGKLL-ANGV-VNHEGEKWAKHRRI-LNPAFHHEKIKRMLPVFSICCEEMITRWE---
-N----SLSSKGLSEIDVWPEFQNLTGDVISRTAF-GS-----N-YQ--E--GMKIFQLQ
EELAERLIQAFQTLFIPGY-------------------------WFLPTKNNRRMRAIDR
EIRTILRGIIGKKDR-AIK--------------------------NGEASS----DDLLG
LLVESN---------MRESN------------------GKAALGMSTEDIIEECKLFYFA
GMETTSVLLTWTLILLSMHPEWQEQAREEVLHHF-G---RT-TPDFENLGRLKIVTMILY
EVLRLYP--PVVFLTRRTYKEMELG-G-I-------KYPAGVNLMLPLLFIHHDPNLWGK
DAGEFNPERF-SDGISNAAKHPGAFFPFGGGPRICIGQNFALLEAKMALSTILQRFSFEL
SPSYTHAPYTV----------ITLHPQHGAPIRMKK----I*------------------
--------------------------

#Bdistachyon_Bradi2g44140.1.v3.1
----------------------------MATQALLMLSE---------ASPWS-------
----LAGAAAAVV-LLSLAACILEWAWWTPRRLGRALQAQGLRGTRYRLFTGDVTENVRL
NKEARS-KPL-PLGS-HDIIPRVQPMFCKTVKEN--------------------------
---------------------GKVSFTWFGPTPRVMIPDPELVREILSNK-FGHYGKPKS
SRIGKLL-ADGV-VNHEGEKWAKHRRI-LNPAFHHEKIKRMLPVFSICCEEMIARWE---
-N----SLSSKGLSEIDVWPEFQNLTGDVISRTAF-GS-----N-YQ--E--GMKIFQLQ
EELAERLIQAFQTLFIPGY-------------------------WFLPTKNNRRMRAIDR
EIRTILRGIIGKKDR-AIK--------------------------NGEASS----DDLLG
LLVESN---------MRESN------------------GKAALGMSTEDIIEECKLFYFA
GMETTSVLLTWTLILLSMHPEWQDQAREEVLHHF-G---RT-TPDFENLGRLKIVTMILY
EVLRLYP--PVVFLTRRTYKEMELG-G-I-------KYPAGVNLMLPLLFIHHDPNLWGK
DAGEFNPKRF-SDGISNAAKHPGAFFPFGGGPRICIGQNFALLEAKMALSTILQRFSFEL
SPSYTHAPYTV----------ITLHPQHGAPIRMKK----I*------------------
--------------------------

#Sviridis_Sevir.5G241800.1.v1.1
-----------------------------------MLWE---------ASPWA-------
----LAGAAAAVA-LLWLVAWTVEWAWWIPRRLDRALRAQGLKGTAYRLFTGDLRESARI
NREARA-KPL-PLGC-HEIAARVQPLLYRATKEY--------------------------
---------------------GKLSFTWFGPVPRVMIPDPELVKEVLSNK-FGHFGKPRS
TRIGKLL-ANGV-VNHEGEKWAKHRRI-LNPAFHHEKIKRMLPVFSTCCDETITRWE---
-N----SMPSEGSSEIDVWPEFQNLTGDVISKTAF-GS-----S-YQ--E--GRKIFQLQ
GELAERLVQSFQTIFIPGY-------------------------WFLPTKNNRRMREIDR
EIRTILHEIIGKREK-AMK--------------------------NGETNN-----DLLG
LLLESN---------MKQSN------------------GNAKLGLTTEDVIEECKLFYFA
GMETTSVLLTWTLVVLSMHPEWQERAREEVLSHF-G---RA-KPDFDSLSRLKTVTMILY
EVLRLYP--PATFLTRRTYKDMELG-G-I-------RYPAGVNLLLPILFIHHDPDIWGK
DASEFNPARF-SDGISNATKHQGAFFPFGGGPRICIGQNFALLEAKMALCTILQRFSFEL
SPSYTHAPYTV----------ITLHPQHGAPIRLKK----L*------------------
--------------------------

#Acoerulea_Aquca_007_00163.1.v1.1
------------------------------------------------MHLLF-------
------PLIFFLV-LLFIILRFTYKLIWVPLRIQKHFNKQGIQGPSYRPIFGNSVEIRDI
IKEAQA-KSIQP-IT-NEILHRVTPHYYKWSKMY--------------------------
---------------------GKTFLYWFGSTPRLAITDPDMIKEVLLNQ-SGSYEKIEF
NPLSKPLFADGL-VGLMGEKWARHRKI-TSQAFNMERVKAWIPDMVVSTLNMLEKWE---
--------QGKDEFEMEVHKELHNLSADIISRTAF-GS-----S-FE--E--GKQVFLLQ
EEQMHLVSLALRSVYIPGF-------------------------RFLPTKKNKTRWRLEK
ETRESLRKLIK-KNG------------------------------ETCENS----KNLLG
LLMLAN---------KNEKE--------------------ETEKLGVEEIIDECKTFYFA
GKDTTANFVTWAILLLSMHQEWQSMARDEIIRVC----KHNELPTAENLNNLKIISLILN
ETLRLYP--PAVMVMRKTRKNTKLG-T-L-------DVPAGAQLYLAMTAVHHDPRIWGE
DADKFNPMRF-----ESTTKHLGAFFPFGLGPRVCVGQNLALVEAKVILAIIISRYLFRV
SPSYVHAPMQF----------LTLQPQYGVHILFTK----M*------------------
--------------------------

#Osativa_LOC_Os01g43710.1.MSUv7.0
--------------------------------MLMMLGA---------ASQWI-------
--LAAAAAAAVAA-LLWLAVSTLEWAWWTPRRLERALRAQGIRGNRYRLFTGDVPENVRL
NREARK-KPL-PLGC-HDIIPRVLPMFSKAVEEH--------------------------
---------------------GKPSFTWFGPTPRVMISDPESIREVMSNK-FGHYGKPKP
TRLGKLL-ASGV-VSYEGEKWAKHRRI-LNPAFHHEKIKRMLPVFSNCCTEMVTRWE---
-N----SMSIEGMSEVDVWPEFQNLTGDVISKTAF-GS-----S-YE--E--GRRIFQLQ
AESAERIIQAFRTIFIPGY-------------------------WFLPTKNNRRLREIER
EVSKLLRGIIGKRER-AIK--------------------------NGETSN----GDLLG
LLVESN---------MRESN------------------GKAELGMTTDEIIEECKLFYFA
GMETTSVLLTWTLIVLSMHPEWQERAREEVLHHF-G---RT-TPDYDSLSRLKIVTMILY
EVLRLYP--PVVFLTRRTYKEMELG-G-I-------KYPAEVTLMLPILFIHHDPDIWGK
DAGEFNPGRF-ADGISNATKYQTSFFPFGWGPRICIGQNFALLEAKMAICTILQRFSFEL
SPSYIHAPFTV----------ITLHPQHGAQIKLKK----I*------------------
--------------------------

#Acoerulea_Aquca_016_00003.1.v1.1
-----------------------------------MEVV---------VLGLF-------
-------VVFSVL-IASWALKTVYLLWLKPMKMKKYLKKQGIDGPSYKLFNGNFKELVMM
RIEARS-KPM--ELS-HRIVPRLLPFEDQSVKTY--------------------------
---------------------GKMFVSWIGSTPRVNIMDPEMIRDILSNK-FGHFAKVKS
NPLGELL-AKGV-VSYQGEKWVKHRRI-INPAFHQEKLKVMLPAFYACCSELIEKWE---
-K-----LISDESCEVDVWPYLQNLTADVISRTAF-GS-----S-YE--E--GRRIFELQ
TEQAKLVVESGRSIYIPGF-------------------------RFVPTKRNRRMKEIFR
EVSTLLREMINNREK-AMK--------------------------FGKASA----DDLLG
ILMESN---------LKEVK---------------DGSNAKNFGMSIDEIIEECKLFYFA
GQETTSTLLVWTMIVLSMHPEWQVKAREEVIEVF-G---RK-KPDFEGLNHLKVVTMILN
EVLRLYP--PVIMLTRVTYKTIELG-N-I-------RLPPDVELALPILLVQHDPELWGK
DAEEFNPERF-SEGVSKATKNQVSFLPFSYGPRFCIGQNFALVEAKMALAMILQKFSFEL
SPTYTHAPSTV----------LILQPQHGAPLILHK----L*------------------
--------------------------
